# Supplementary material for: Transcriptome profiling provides insights into molecular mechanism in Peanut semi-dwarf mutant
Source: BMC Genomics. 2020 Mar 5;21:211. doi: 10.1186/s12864-020-6614-0 (PMC7059693; doi:10.1186/s12864-020-6614-0)
Supplement: Supplementary file 3 — Additional file 3 Table S1. Differentially expressed genes of stem between sdm2 and FH1. [file 12864_2020_6614_MOESM3_ESM.xlsx]

## Sheet: Table S1
Table S1 Differentially expressed genes of stem between sdm2 and FH1
Gene ID	FPKM of FH1_S				FPKM of sdm2_S				log2(sdm2/FH1)	Qvalue(FH1-vs-sdm2)	Pvalue(FH1-vs-sdm2)	Nr Annotation	Kegg Orthology	GO	TFs
	FH1_S_1	FH1_S_2	FH1_S_3	Average	sdm2_S_1	sdm2_S_2	sdm2_S_3	Average
Arahy.HUL940	0	0	0	0	4.78	0	11.45	5.41	9.50741	2.68966e-64	1.52328e-65	uncharacterized protein LOC107495876 [Arachis duranensis]
Arahy.R9H0NA	0	0	0	0	4.78	0	11.45	5.41	9.50741	2.68966e-64	1.52328e-65	uncharacterized protein LOC107495876 [Arachis duranensis]
Arahy.ZTTZ43	0	0	0	0	0	11.49	15.92	9.136	9.07377	1.27313e-50	9.18779e-52	uncharacterized protein LOC107487315 isoform X2 [Arachis duranensis]	K17434//large subunit ribosomal protein L53
Arahy.B7D93H	0.01	0	0.04	0.016	9.61	6	5.82	7.143	8.9515	0	0	pre-mRNA-processing-splicing factor 8A [Arachis ipaensis]	K12856//pre-mRNA-processing factor 8+ko03040//Spliceosome	GO:0006725//cellular aromatic compound metabolic process;GO:0016071//mRNA metabolic process;GO:0006139//nucleobase-containing compound metabolic process;GO:0043170//macromolecule metabolic process;GO:0044237//cellular metabolic process;GO:0009987//cellular process;GO:0034641//cellular nitrogen compound metabolic process;GO:0044238//primary metabolic process;GO:0046483//heterocycle metabolic proce…
Arahy.LTXE73	0	0	0.01	0.003	0	2.77	0	0.923	8.82604	2.55027e-12	6.36915e-13	uncharacterized protein LOC107645299 [Arachis ipaensis]		GO:0032259//methylation;GO:0008152//metabolic process;GO:0005737//cytoplasm;GO:0044464//cell part;GO:0005623//cell;GO:0044424//intracellular part;GO:0016021//integral component of membrane;GO:0044425//membrane part;GO:0031224//intrinsic component of membrane;GO:0005622//intracellular;GO:0016020//membrane;GO:0016741//transferase activity, transferring one-carbon groups;GO:0003824//catalytic activi…
Arahy.RNAX97	0.16	0.13	0	0.096	33.23	28.64	47.1	36.323	8.57451	2.99319e-170	6.09992e-172	60S ribosomal protein L7-2 isoform X1 [Arachis ipaensis]	K02937//large subunit ribosomal protein L7e+ko03010//Ribosome
Arahy.UQ8R6E	0.08	0.02	0.06	0.053	0.06	56.74	0.02	18.94	8.50518	9.82413e-171	1.99834e-172	putative small GTPase superfamily, Rab type [Helianthus annuus]	K07937//ADP-ribosylation factor 1+ko04144//Endocytosis
Arahy.PT16FZ	0	0	0	0	0	0	5.02	1.673	8.10855	2.14275e-29	2.53011e-30	uncharacterized protein LOC107606322 [Arachis ipaensis]	K20776//BRISC and BRCA1-A complex member 1+ko03440//Homologous recombination	GO:0051171//regulation of nitrogen compound metabolic process;GO:0045935//positive regulation of nucleobase-containing compound metabolic process;GO:0060255//regulation of macromolecule metabolic process;GO:0050789//regulation of biological process;GO:0048522//positive regulation of cellular process;GO:0080134//regulation of response to stress;GO:0080135//regulation of cellular response to stress…
Arahy.Q6CHQR	0	0	0	0	0	4.65	0	1.55	8.03648	3.29437e-28	4.02445e-29	branched-chain amino acid aminotransferase 2, chloroplastic isoform X2 [Arachis duranensis]	K00826//branched-chain amino acid aminotransferase [EC:2.6.1.42]+ko00290//Valine, leucine and isoleucine biosynthesis+ko00280//Valine, leucine and isoleucine degradation+ko00770//Pantothenate and CoA biosynthesis+ko01230//Biosynthesis of amino acids+ko01100//Metabolic pathways+ko01110//Biosynthesis of secondary metabolites+ko01210//2-Oxocarboxylic acid metabolism+ko00270//Cysteine and methionine …
Arahy.H6GXLW	0	0	0	0	1.2	0	2.82	1.34	7.81092	8.79474e-25	1.19319e-25	uncharacterized protein LOC107461188 [Arachis duranensis]	K20776//BRISC and BRCA1-A complex member 1+ko03440//Homologous recombination	GO:0051171//regulation of nitrogen compound metabolic process;GO:0048583//regulation of response to stimulus;GO:0080090//regulation of primary metabolic process;GO:0051173//positive regulation of nitrogen compound metabolic process;GO:0010604//positive regulation of macromolecule metabolic process;GO:0048584//positive regulation of response to stimulus;GO:0019222//regulation of metabolic process;…
Arahy.34JG6L	0	0	0	0	2.32	0	2.35	1.556	7.43432	6.11605e-20	1.00856e-20	uncharacterized protein LOC107485273 [Arachis duranensis]		GO:0031224//intrinsic component of membrane;GO:0016021//integral component of membrane;GO:0016020//membrane;GO:0044425//membrane part;
Arahy.7666GV	0	0	0	0	2.32	0	2.35	1.556	7.43432	6.11605e-20	1.00856e-20	uncharacterized protein LOC107485273 [Arachis duranensis]		GO:0044425//membrane part;GO:0031224//intrinsic component of membrane;GO:0016021//integral component of membrane;GO:0016020//membrane;
Arahy.068H8T	0	0	0	0	0	0.77	1.2	0.656	7.26653	4.34565e-18	7.7914e-19	zinc finger CCCH domain-containing protein 3 isoform X1 [Arachis duranensis]	K13832//3-dehydroquinate dehydratase / shikimate dehydrogenase [EC:4.2.1.10 1.1.1.25]+ko01230//Biosynthesis of amino acids+ko01100//Metabolic pathways+ko01110//Biosynthesis of secondary metabolites+ko00400//Phenylalanine, tyrosine and tryptophan biosynthesis		C3H
Arahy.QYVZ3N	0	0	0	0	1.47	0.71	1.26	1.146	7.18667	2.89697e-17	5.37536e-18	SCF E3 ubiquitin ligase complex F-box protein grrA-like [Arachis ipaensis]	K10268//F-box and leucine-rich repeat protein 2/20
Arahy.K4WWU7	0	0	0	0	3	0	0	1	6.96769	3.38576e-15	7.05371e-16	putative F-box protein At5g62660 [Arachis ipaensis]	K04079//molecular chaperone HtpG+ko04141//Protein processing in endoplasmic reticulum+ko04626//Plant-pathogen interaction;K08955//ATP-dependent metalloprotease [EC:3.4.24.-];K12844//U4/U6 small nuclear ribonucleoprotein PRP31+ko03040//Spliceosome
Arahy.YF4EPK	0	0	0	0	0	0	8.07	2.69	6.93611	6.41497e-15	1.35849e-15	LYR motif-containing protein At3g19508 isoform X2 [Arachis ipaensis]
Arahy.E39P6R	0	0	0	0	0	0	1.49	0.496	6.83471	4.61551e-14	1.03185e-14	uncharacterized protein LOC107614240 [Arachis ipaensis]	K19307//25S rRNA (uracil2634-N3)-methyltransferase [EC:2.1.1.313]	GO:0009058//biosynthetic process;GO:0071704//organic substance metabolic process;GO:0016070//RNA metabolic process;GO:0008152//metabolic process;GO:0044237//cellular metabolic process;GO:0044271//cellular nitrogen compound biosynthetic process;GO:0006518//peptide metabolic process;GO:0006418//tRNA aminoacylation for protein translation;GO:0006139//nucleobase-containing compound metabolic process;…
Arahy.F397YD	0	0	0	0	0.63	0	1.8	0.81	6.5436	7.3855e-12	1.90225e-12	protein SET [Arachis ipaensis]	K11323//histone arginine demethylase JMJD6 [EC:1.14.11.-]
Arahy.S1DMKE	0	0	0	0	0.84	0.03	0.5	0.456	6.47493	2.16693e-11	5.77229e-12	transcription factor TGA9 isoform X4 [Arachis duranensis]	K14431//transcription factor TGA+ko04075//Plant hormone signal transduction;K14431//transcription factor TGA+ko04075//Plant hormone signal transduction;K14431//transcription factor TGA+ko04075//Plant hormone signal transduction;K14431//transcription factor TGA+ko04075//Plant hormone signal transduction;K14431//transcription factor TGA+ko04075//Plant hormone signal transduction;K14431//transcripti…
Arahy.UA0Z8F	0	0	0	0	1.74	1.19	1.87	1.6	6.45757	2.82841e-11	7.59048e-12	auxin transporter-like protein 1 [Arachis ipaensis]	K13946//auxin influx carrier (AUX1 LAX family)+ko04075//Plant hormone signal transduction;K10999//cellulose synthase A [EC:2.4.1.12]	GO:0071840//cellular component organization or biogenesis;GO:0005976//polysaccharide metabolic process;GO:0034637//cellular carbohydrate biosynthetic process;GO:0043170//macromolecule metabolic process;GO:0009987//cellular process;GO:0034645//cellular macromolecule biosynthetic process;GO:0044260//cellular macromolecule metabolic process;GO:0006073//cellular glucan metabolic process;GO:0045229//e…
Arahy.1X1HWZ	0	0.13	0	0.043	0.06	0.06	10.96	3.693	6.40131	6.03529e-40	5.46337e-41	LOB domain-containing protein 33-like [Arachis duranensis]	K13945//LOB domain-containing protein 29		LOB
Arahy.II40LE	0	0	0	0	0	0	6.34	2.113	6.38006	8.97901e-11	2.49498e-11	photosystem II 47 kDa protein [Amborella trichopoda]	K02704//photosystem II CP47 chlorophyll apoprotein+ko01100//Metabolic pathways+ko00195//Photosynthesis	GO:1901564//organonitrogen compound metabolic process;GO:0044238//primary metabolic process;GO:0009767//photosynthetic electron transport chain;GO:0009987//cellular process;GO:0006807//nitrogen compound metabolic process;GO:0044267//cellular protein metabolic process;GO:0009772//photosynthetic electron transport in photosystem II;GO:0006091//generation of precursor metabolites and energy;GO:00195…
Arahy.U48W6H	0	0.05	0	0.016	0.05	0.29	3.69	1.343	6.23739	5.10407e-20	8.37983e-21	hypothetical protein GLYMA_05G186300 [Glycine max]
Arahy.GLNG4N	0	0	0	0	0.17	0.23	1.23	0.543	6.15349	1.95382e-09	6.06062e-10	S-adenosylmethionine synthase 3 [Arachis ipaensis]	K00789//S-adenosylmethionine synthetase [EC:2.5.1.6]+ko01230//Biosynthesis of amino acids+ko01100//Metabolic pathways+ko01110//Biosynthesis of secondary metabolites+ko00270//Cysteine and methionine metabolism	GO:1901576//organic substance biosynthetic process;GO:0009987//cellular process;GO:0006730//one-carbon metabolic process;GO:0071704//organic substance metabolic process;GO:0051186//cofactor metabolic process;GO:0044281//small molecule metabolic process;GO:0009058//biosynthetic process;GO:0044249//cellular biosynthetic process;GO:0006732//coenzyme metabolic process;GO:0006790//sulfur compound meta…
Arahy.XIB6CP	0	0	0	0	0	0.55	0	0.183	6.06801	5.63327e-09	1.81963e-09	copper-transporting ATPase RAN1 isoform X2 [Arachis duranensis]	K17686//Cu+-exporting ATPase [EC:3.6.3.54]+ko04016//MAPK signaling pathway - plant;K17686//Cu+-exporting ATPase [EC:3.6.3.54]+ko04016//MAPK signaling pathway - plant;K17686//Cu+-exporting ATPase [EC:3.6.3.54]+ko04016//MAPK signaling pathway - plant	GO:0051179//localization;GO:0051234//establishment of localization;GO:0006810//transport;GO:0006812//cation transport;GO:0006811//ion transport;GO:0030001//metal ion transport;GO:0044425//membrane part;GO:0016021//integral component of membrane;GO:0031224//intrinsic component of membrane;GO:0016020//membrane;GO:0036094//small molecule binding;GO:0042626//ATPase activity, coupled to transmembrane …
Arahy.EER8WF	0	0	0	0	0	2.24	0	0.746	6.03747	8.10249e-09	2.66021e-09	cytochrome P450 93A2 [Arachis ipaensis]	K07408//cytochrome P450 family 1 subfamily A polypeptide 1 [EC:1.14.14.1]+ko00380//Tryptophan metabolism+ko01100//Metabolic pathways	GO:0044550//secondary metabolite biosynthetic process;GO:0009058//biosynthetic process;GO:0008152//metabolic process;GO:0019748//secondary metabolic process;GO:0016020//membrane;GO:0031224//intrinsic component of membrane;GO:0044425//membrane part;GO:0016021//integral component of membrane;GO:0016709//oxidoreductase activity, acting on paired donors, with incorporation or reduction of molecular o…
Arahy.A1PCUJ	0	0	0	0	0	0	4.01	1.336	5.99315	1.36276e-08	4.56211e-09	unknown [Lotus japonicus]
Arahy.T6SU81	0	0	0	0	0.23	0	1	0.41	5.97576	1.66303e-08	5.61556e-09	uncharacterized protein LOC107610185 isoform X1 [Arachis ipaensis]
Arahy.9KYY6V	0	0.25	0	0.083	0.98	0	14.27	5.083	5.91226	3.51252e-15	7.32584e-16	non-specific lipid-transfer protein 2 [Arachis ipaensis]
Arahy.RCFM9P	0	0	0	0	0.73	0	0	0.243	5.86981	5.35549e-08	1.90588e-08	uncharacterized protein LOC107614240 [Arachis ipaensis]	K19307//25S rRNA (uracil2634-N3)-methyltransferase [EC:2.1.1.313]	GO:0044260//cellular macromolecule metabolic process;GO:0006418//tRNA aminoacylation for protein translation;GO:0034660//ncRNA metabolic process;GO:0044237//cellular metabolic process;GO:0006412//translation;GO:0043170//macromolecule metabolic process;GO:0009987//cellular process;GO:0006807//nitrogen compound metabolic process;GO:1901564//organonitrogen compound metabolic process;GO:0010467//gene…
Arahy.X0DSCJ	0	0	0	0	0	0	0.74	0.246	5.86981	5.35549e-08	1.90588e-08	uncharacterized protein LOC107482008 [Arachis duranensis]		GO:0044464//cell part;GO:0043227//membrane-bounded organelle;GO:0043226//organelle;GO:0043229//intracellular organelle;GO:0005634//nucleus;GO:0043231//intracellular membrane-bounded organelle;GO:0044424//intracellular part;GO:0005623//cell;GO:0005622//intracellular;GO:0043169//cation binding;GO:0005488//binding;GO:0043167//ion binding;GO:0046914//transition metal ion binding;GO:0046872//metal ion…
Arahy.QKW76S	0	0	0	0	0	0.45	1.6	0.683	5.77778	1.39966e-07	5.18903e-08	dnaJ homolog subfamily C GRV2 isoform X4 [Arachis ipaensis]	K09533//DnaJ homolog subfamily C member 13
Arahy.22IVZ0	0	0.15	0.13	0.093	8.28	4.92	2.11	5.103	5.77199	3.55173e-98	1.31887e-99	gibberellin 20 oxidase 1-D [Arachis ipaensis]	K05282//gibberellin 20-oxidase [EC:1.14.11.12]+ko00904//Diterpenoid biosynthesis+ko01100//Metabolic pathways+ko01110//Biosynthesis of secondary metabolites
Arahy.MTT3CS	0	0	0	0	0.66	4.22	2.02	2.3	5.74089	2.02517e-07	7.63834e-08	tropinone reductase-like 3, partial [Arachis duranensis]	K11147//dehydrogenase/reductase SDR family member 4 [EC:1.1.-.-]+ko04146//Peroxisome+ko01100//Metabolic pathways	GO:0016491//oxidoreductase activity;GO:0003824//catalytic activity;
Arahy.U0AJB0	0	0	0	0	0	0	2.81	0.936	5.72401	2.38833e-07	9.0919e-08	probable L-type lectin-domain containing receptor kinase S.5 [Arachis duranensis]	K04733//interleukin-1 receptor-associated kinase 4 [EC:2.7.11.1]	GO:0044425//membrane part;GO:0016020//membrane;GO:0031224//intrinsic component of membrane;GO:0016021//integral component of membrane;GO:0030554//adenyl nucleotide binding;GO:0036094//small molecule binding;GO:1901265//nucleoside phosphate binding;GO:0032555//purine ribonucleotide binding;GO:0017076//purine nucleotide binding;GO:0016740//transferase activity;GO:0030246//carbohydrate binding;GO:19…
Arahy.I3UG1J	0	0	0	0	0.34	0.48	0.64	0.486	5.6744	3.85393e-07	1.50183e-07	queuine tRNA-ribosyltransferase catalytic subunit 1 isoform X1 [Arachis duranensis]	K00773//queuine tRNA-ribosyltransferase [EC:2.4.2.29];K00773//queuine tRNA-ribosyltransferase [EC:2.4.2.29]
Arahy.XTK520	0	0	0	0	0	0.54	0	0.18	5.659	4.45432e-07	1.74973e-07	uncharacterized protein LOC107644522 [Arachis ipaensis]	K04728//ataxia telangiectasia mutated family protein [EC:2.7.11.1]+ko03440//Homologous recombination;K17398//DNA (cytosine-5)-methyltransferase 3A [EC:2.1.1.37]+ko01100//Metabolic pathways+ko00270//Cysteine and methionine metabolism
Arahy.BELI5P	0	0	0	0	0.25	0	0.36	0.203	5.63589	5.53662e-07	2.19516e-07	protein NRT1/ PTR FAMILY 4.5 isoform X1 [Arachis ipaensis]	K14638//solute carrier family 15 (peptide/histidine transporter), member 3/4	GO:0016020//membrane;GO:0044425//membrane part;GO:0031224//intrinsic component of membrane;GO:0016021//integral component of membrane;GO:0005215//transporter activity;
Arahy.C4H7FM	0.05	0.09	0.03	0.056	0.03	0	8.48	2.836	5.61484	6.34714e-61	3.81268e-62	cytochrome P450 71A1 [Arachis duranensis]	K07418//cytochrome P450 family 2 subfamily J [EC:1.14.14.1]+ko00591//Linoleic acid metabolism+ko00590//Arachidonic acid metabolism+ko01100//Metabolic pathways;K07408//cytochrome P450 family 1 subfamily A polypeptide 1 [EC:1.14.14.1]+ko00380//Tryptophan metabolism+ko01100//Metabolic pathways	GO:0016021//integral component of membrane;GO:0031224//intrinsic component of membrane;GO:0016020//membrane;GO:0044425//membrane part;GO:0048037//cofactor binding;GO:0043169//cation binding;GO:0016491//oxidoreductase activity;GO:1901363//heterocyclic compound binding;GO:0046914//transition metal ion binding;GO:0043167//ion binding;GO:0097159//organic cyclic compound binding;GO:0046906//tetrapyrro…
Arahy.BLJ7SD	0	0.19	0.09	0.093	10.69	0.97	1.63	4.43	5.60267	4.62352e-85	1.98153e-86	gibberellin 20 oxidase 2 [Arachis duranensis]	K05282//gibberellin 20-oxidase [EC:1.14.11.12]+ko00904//Diterpenoid biosynthesis+ko01100//Metabolic pathways+ko01110//Biosynthesis of secondary metabolites	GO:0003824//catalytic activity;GO:0016491//oxidoreductase activity;GO:0005488//binding;GO:0046872//metal ion binding;GO:0043167//ion binding;GO:0043169//cation binding;
Arahy.VSBS4R	0	0	0	0	0	0	0.67	0.223	5.60231	7.52652e-07	3.03553e-07	uncharacterized protein LOC107639665 isoform X1 [Arachis ipaensis]	K21027//tRNA-5-taurinomethyluridine 2-sulfurtransferase [EC:2.8.1.14];K21027//tRNA-5-taurinomethyluridine 2-sulfurtransferase [EC:2.8.1.14]
Arahy.4GAQ4U	0.45	1.96	0	0.803	2.63	0.1	114.31	39.013	5.58134	2.71609e-271	3.43099e-273	protein HEADING DATE 3A-like [Arachis ipaensis]	K16223//protein FLOWERING LOCUS T+ko04712//Circadian rhythm - plant
Arahy.A1RXRR	0	0	0	0	0.99	2.43	1.28	1.566	5.5667	1.03572e-06	4.25072e-07	SWI/SNF-related matrix-associated actin-dependent regulator of chromatin subfamily A-like protein 1 homolog isoform X1 [Arachis duranensis]	K07441//beta-1,4-N-acetylglucosaminyltransferase [EC:2.4.1.141]+ko00510//N-Glycan biosynthesis+ko01100//Metabolic pathways;K14440//SWI/SNF-related matrix-associated actin-dependent regulator of chromatin subfamily A-like protein 1 [EC:3.6.4.12]
Arahy.XTKE3J	0	0.05	0	0.016	0	0	2.27	0.756	5.55396	1.09421e-05	5.13757e-06	uncharacterized protein LOC107490960 [Arachis duranensis]	K11323//histone arginine demethylase JMJD6 [EC:1.14.11.-]
Arahy.L2YT9C	0	0	0	0	0.13	0.21	0.6	0.313	5.5501	1.19895e-06	4.96088e-07	transcription factor MYB98-like [Arachis ipaensis]	K09422//transcription factor MYB, plant		MYB
Arahy.GUG7VU	0	0	0	0	0.71	0	2.11	0.94	5.52893	1.44486e-06	6.02856e-07	hypothetical protein PHAVU_009G253900g [Phaseolus vulgaris]	K01870//isoleucyl-tRNA synthetase [EC:6.1.1.5]+ko00970//Aminoacyl-tRNA biosynthesis;K10773//endonuclease III [EC:4.2.99.18]+ko03410//Base excision repair	GO:1901363//heterocyclic compound binding;GO:0005488//binding;GO:0003676//nucleic acid binding;GO:0097159//organic cyclic compound binding;
Arahy.AU52BY	0	0	0	0	7.83	0	0	2.61	5.52831	1.45251e-06	6.06326e-07	60S ribosomal protein L7-2 isoform X1 [Arachis ipaensis]	K02937//large subunit ribosomal protein L7e+ko03010//Ribosome
Arahy.ZZZ528	0	0	0	0	0	0.16	1.62	0.593	5.45229	2.76917e-06	1.19663e-06	uncharacterized protein LOC107478303 [Arachis duranensis]
Arahy.F7N9UG	0	0	0.02	0.006	0.33	0.14	0.24	0.236	5.42949	6.62111e-06	3.01074e-06	protein SHI RELATED SEQUENCE 3-like [Arachis duranensis]			SRS
Arahy.3RSR9Y	0	0	0	0	0.63	0	0.07	0.233	5.37414	5.21426e-06	2.33301e-06	ATPase WRNIP1 [Arachis duranensis]	K07478//putative ATPase	GO:0034645//cellular macromolecule biosynthetic process;GO:0009987//cellular process;GO:0034641//cellular nitrogen compound metabolic process;GO:0006807//nitrogen compound metabolic process;GO:0044260//cellular macromolecule metabolic process;GO:0044249//cellular biosynthetic process;GO:0009059//macromolecule biosynthetic process;GO:0044238//primary metabolic process;GO:0006259//DNA metabolic pro…
Arahy.GE8FJB	0	0.06	0	0.02	2.15	0	0.33	0.826	5.3594	9.71934e-10	2.93809e-10	MLP-like protein 34 [Arachis ipaensis]
Arahy.P6KEL7	0	0	0	0	0	0	1.09	0.363	5.28187	1.05289e-05	4.93556e-06	heparanase-like protein 3 [Arachis ipaensis]	K07964//heparanase [EC:3.2.1.166]+ko00531//Glycosaminoglycan degradation+ko01100//Metabolic pathways	GO:0005623//cell;GO:0071944//cell periphery;GO:0016020//membrane;GO:0044464//cell part;GO:0009505//plant-type cell wall;GO:0030312//external encapsulating structure;GO:0005618//cell wall;GO:0003824//catalytic activity;GO:0016798//hydrolase activity, acting on glycosyl bonds;GO:0016787//hydrolase activity;
Arahy.RW7TM2	0	0	0	0	0	0	0.59	0.196	5.23034	1.53761e-05	7.36909e-06	probable WRKY transcription factor 72 [Arachis ipaensis]	K13424//WRKY transcription factor 33+ko04626//Plant-pathogen interaction+ko04016//MAPK signaling pathway - plant;K18834//WRKY transcription factor 1+ko04626//Plant-pathogen interaction	GO:0044238//primary metabolic process;GO:0044271//cellular nitrogen compound biosynthetic process;GO:0006139//nucleobase-containing compound metabolic process;GO:0009987//cellular process;GO:0046483//heterocycle metabolic process;GO:0071704//organic substance metabolic process;GO:0008152//metabolic process;GO:0009059//macromolecule biosynthetic process;GO:1901362//organic cyclic compound biosynth…	WRKY
Arahy.NG7NT4	0	0	0	0	0.33	0.06	0.08	0.156	5.21404	1.73058e-05	8.34346e-06	uncharacterized protein LOC110276805 [Arachis duranensis]	K05658//ATP-binding cassette, subfamily B (MDR/TAP), member 1 [EC:3.6.3.44]+ko02010//ABC transporters;K01230//mannosyl-oligosaccharide alpha-1,2-mannosidase [EC:3.2.1.113]+ko04141//Protein processing in endoplasmic reticulum+ko00510//N-Glycan biosynthesis+ko01100//Metabolic pathways;K02995//small subunit ribosomal protein S8e+ko03010//Ribosome;K14007//protein transport protein SEC24+ko04141//Prot…
Arahy.2YW37H	0	0	0	0	2.6	1.77	0	1.456	5.20857	1.80009e-05	8.69645e-06	auxin-induced protein X10A-like [Arachis ipaensis]	K14488//SAUR family protein+ko04075//Plant hormone signal transduction
Arahy.YPMI7X	0	0	0	0	0.07	0.11	0.54	0.24	5.20622	1.8298e-05	8.85232e-06	protein ALP1-like isoform X1 [Arachis duranensis]	K02218//casein kinase 1 [EC:2.7.11.1];K01247//DNA-3-methyladenine glycosylase II [EC:3.2.2.21]+ko03410//Base excision repair;K04733//interleukin-1 receptor-associated kinase 4 [EC:2.7.11.1]
Arahy.7I5EIZ	0	0	0	0	0.05	0.08	0.2	0.11	5.18488	2.12973e-05	1.03889e-05	hypothetical protein KK1_012162 [Cajanus cajan]
Arahy.L34K9S	0	0	0.02	0.006	0.25	0.16	0.41	0.273	5.15512	2.22399e-09	6.9394e-10	uncharacterized protein LOC107486644 [Arachis duranensis]
Arahy.X34XYP	0	0	0	0	0.06	0.03	0.43	0.173	5.15186	2.67716e-05	1.32555e-05	pectate lyase-like [Arachis duranensis]	K01728//pectate lyase [EC:4.2.2.2]+ko00040//Pentose and glucuronate interconversions	GO:0042737//drug catabolic process;GO:0045490//pectin catabolic process;GO:0010393//galacturonan metabolic process;GO:0016052//carbohydrate catabolic process;GO:0017144//drug metabolic process;GO:0043170//macromolecule metabolic process;GO:0045488//pectin metabolic process;GO:0009056//catabolic process;GO:0044248//cellular catabolic process;GO:0071704//organic substance metabolic process;GO:00002…
Arahy.XM8JCA	0	0	0	0	0.13	0.14	0.31	0.193	5.14205	2.86421e-05	1.42374e-05	putative nucleobase-ascorbate transporter 10 isoform X1 [Arachis duranensis]	K14611//solute carrier family 23 (nucleobase transporter), member 1/2;K14611//solute carrier family 23 (nucleobase transporter), member 1/2
Arahy.ZW9ABU	0	0	0	0	0	0	2	0.666	5.13877	2.92947e-05	1.45808e-05	uncharacterized protein LOC107481376 [Arachis duranensis]	K01455//formamidase [EC:3.5.1.49]+ko00910//Nitrogen metabolism+ko00460//Cyanoamino acid metabolism+ko01200//Carbon metabolism+ko00630//Glyoxylate and dicarboxylate metabolism	GO:0016787//hydrolase activity;GO:0016811//hydrolase activity, acting on carbon-nitrogen (but not peptide) bonds, in linear amides;GO:0003824//catalytic activity;GO:0016810//hydrolase activity, acting on carbon-nitrogen (but not peptide) bonds;
Arahy.NNR9F9	0	0	0	0	0.43	0	0.82	0.416	5.12224	3.27622e-05	1.6428e-05	replication protein A 70 kDa DNA-binding subunit C-like isoform X1 [Arachis duranensis]	K07466//replication factor A1+ko03440//Homologous recombination+ko03420//Nucleotide excision repair+ko03030//DNA replication+ko03430//Mismatch repair
Arahy.AK3C9U	0	0	0	0	0.31	0.29	0.38	0.326	5.10719	3.62052e-05	1.82925e-05	40S ribosomal protein SA-like [Arachis duranensis]	K02998//small subunit ribosomal protein SAe+ko03010//Ribosome
Arahy.BB3MLG	0	0	0	0	0	3.81	0	1.27	5.10382	3.7003e-05	1.87352e-05	UPF0587 protein GA18326 [Arachis duranensis]
Arahy.JED36R	0	0	0	0	0	3.81	0	1.27	5.10382	3.7003e-05	1.87352e-05	UPF0587 protein GA18326 [Arachis duranensis]
Arahy.X2UPFJ	0	0	0	0	0.48	0.34	0	0.273	5.08261	4.25472e-05	2.17586e-05	probable xyloglucan endotransglucosylase/hydrolase protein B [Arachis ipaensis]	K08235//xyloglucan:xyloglucosyl transferase [EC:2.4.1.207]	GO:0043170//macromolecule metabolic process;GO:0016043//cellular component organization;GO:0010410//hemicellulose metabolic process;GO:0009987//cellular process;GO:0005975//carbohydrate metabolic process;GO:0071704//organic substance metabolic process;GO:0044042//glucan metabolic process;GO:0044238//primary metabolic process;GO:0071555//cell wall organization;GO:0044036//cell wall macromolecule m…
Arahy.FASD2W	0	0	0	0	0.25	0.18	0.76	0.396	5.06715	4.70549e-05	2.42376e-05	phosphoribosylaminoimidazole-succinocarboxamide synthase, chloroplastic [Arachis duranensis]	K01923//phosphoribosylaminoimidazole-succinocarboxamide synthase [EC:6.3.2.6]+ko00230//Purine metabolism+ko01100//Metabolic pathways+ko01110//Biosynthesis of secondary metabolites
Arahy.MUPT6T	0	0	0	0	0.25	0.18	0.76	0.396	5.06715	4.70549e-05	2.42376e-05	phosphoribosylaminoimidazole-succinocarboxamide synthase, chloroplastic [Arachis duranensis]	K01923//phosphoribosylaminoimidazole-succinocarboxamide synthase [EC:6.3.2.6]+ko00230//Purine metabolism+ko01100//Metabolic pathways+ko01110//Biosynthesis of secondary metabolites
Arahy.EYYU9K	0	0	0	0	0.11	0	0.26	0.123	5.06542	4.75665e-05	2.45302e-05	G-type lectin S-receptor-like serine/threonine-protein kinase At4g27290 [Arachis ipaensis]	K04733//interleukin-1 receptor-associated kinase 4 [EC:2.7.11.1];K04733//interleukin-1 receptor-associated kinase 4 [EC:2.7.11.1]
Arahy.EP7E6M	0	0	0	0	0.95	0	0.43	0.46	5.04977	5.26131e-05	2.73295e-05	uncharacterized protein LOC107472263 [Arachis duranensis]	K03878//NADH-ubiquinone oxidoreductase chain 1 [EC:1.6.5.3]+ko01100//Metabolic pathways+ko00190//Oxidative phosphorylation	GO:0016020//membrane;GO:0031224//intrinsic component of membrane;GO:0071944//cell periphery;GO:0016021//integral component of membrane;GO:0005623//cell;GO:0044425//membrane part;GO:0044464//cell part;GO:0005886//plasma membrane;GO:0016491//oxidoreductase activity;GO:0003824//catalytic activity;
Arahy.PWAC4T	0	0	0	0	0	0.06	0.73	0.263	5.03659	5.72352e-05	2.99084e-05	PREDICTED: methylecgonone reductase-like [Cicer arietinum]	K00011//aldehyde reductase [EC:1.1.1.21]+ko00040//Pentose and glucuronate interconversions+ko01100//Metabolic pathways+ko00052//Galactose metabolism+ko00051//Fructose and mannose metabolism+ko00790//Folate biosynthesis+ko00561//Glycerolipid metabolism;K00002//alcohol dehydrogenase (NADP+) [EC:1.1.1.2]+ko00010//Glycolysis / Gluconeogenesis+ko00040//Pentose and glucuronate interconversions+ko01100/…	GO:0016491//oxidoreductase activity;GO:0003824//catalytic activity;
Arahy.UJ9W7M	0	0	0	0	0.1	0	1.26	0.453	5.01794	6.44232e-05	3.39387e-05	LOW QUALITY PROTEIN: transcription elongation factor B polypeptide 3-like [Arachis ipaensis]	K15077//elongin-A	GO:0019222//regulation of metabolic process;GO:0050794//regulation of cellular process;GO:2000112//regulation of cellular macromolecule biosynthetic process;GO:0060255//regulation of macromolecule metabolic process;GO:0019219//regulation of nucleobase-containing compound metabolic process;GO:1903506//regulation of nucleic acid-templated transcription;GO:0050789//regulation of biological process;G…
Arahy.I2FL1I	0	0	0	0	1.01	1.18	2.65	1.613	5.00266	7.09548e-05	3.76017e-05	hypothetical protein ARAX_ADH035P21-002 [Arachis duranensis]
Arahy.YA6HBX	0	0	0	0	0	0	3.82	1.273	4.98357	7.98344e-05	4.26851e-05	auxin-induced protein 15A-like [Arachis duranensis]	K14488//SAUR family protein+ko04075//Plant hormone signal transduction
Arahy.CT1CGZ	0.04	0	0	0.013	0.16	0.12	0.91	0.396	4.94779	1.52008e-09	4.68096e-10	uncharacterized protein LOC107489307 [Arachis duranensis]	K07466//replication factor A1+ko03440//Homologous recombination+ko03420//Nucleotide excision repair+ko03030//DNA replication+ko03430//Mismatch repair;K07466//replication factor A1+ko03440//Homologous recombination+ko03420//Nucleotide excision repair+ko03030//DNA replication+ko03430//Mismatch repair
Arahy.7VZ02V	0	0	0	0	0.2	0	0.2	0.133	4.94083	0.000103589	5.63938e-05	photosystem I P700 chlorophyll a apoprotein A1 (chloroplast) [Lupinus luteus]	K02689//photosystem I P700 chlorophyll a apoprotein A1+ko01100//Metabolic pathways+ko00195//Photosynthesis	GO:0006807//nitrogen compound metabolic process;GO:0018298//protein-chromophore linkage;GO:0019538//protein metabolic process;GO:0009987//cellular process;GO:0043170//macromolecule metabolic process;GO:0043412//macromolecule modification;GO:0071704//organic substance metabolic process;GO:0044260//cellular macromolecule metabolic process;GO:0008152//metabolic process;GO:0036211//protein modificati…
Arahy.BYKP53	0	0	0	0	0.29	0	0.07	0.12	4.93611	0.000106585	5.81308e-05	hypothetical protein KK1_012162 [Cajanus cajan]	K01303//acylaminoacyl-peptidase [EC:3.4.19.1]
Arahy.HMG0R7	0	0	0	0	1.03	0.09	0.29	0.47	4.93422	0.000107788	5.88407e-05	serine/threonine-protein phosphatase 7 long form homolog [Arachis duranensis]	K20724//transmembrane protein 33;K04460//serine/threonine-protein phosphatase 5 [EC:3.1.3.16]
Arahy.USV032	0	0	0	0	0	2.12	0	0.706	4.88606	0.000143174	7.9753e-05	protein NUCLEAR FUSION DEFECTIVE 4 [Arachis ipaensis]	K14794//ribosomal RNA-processing protein 12	GO:0044425//membrane part;GO:0016021//integral component of membrane;GO:0016020//membrane;GO:0031224//intrinsic component of membrane;
Arahy.X0U8Y0	0	0	0	0	0.19	0	0.27	0.153	4.87721	0.00015059	8.42516e-05	hypothetical protein KK1_012162 [Cajanus cajan]
Arahy.ABP28Q	0	0	0	0	0.72	0.43	0.53	0.56	4.84533	0.000180497	0.000102437	uncharacterized protein LOC107646614 [Arachis ipaensis]	K09284//AP2-like factor, euAP2 lineage;K09284//AP2-like factor, euAP2 lineage;K20174//oxysterol-binding protein-related protein 1/2;K20463//oxysterol-binding protein-related protein 3/6/7
Arahy.S2LDQ5	0	0	0	0	0.66	0	1.41	0.69	4.84231	0.000183593	0.000104334	DEAD-box ATP-dependent RNA helicase 39 [Arachis ipaensis]	K14777//ATP-dependent RNA helicase DDX47/RRP3 [EC:3.6.4.13];K12823//ATP-dependent RNA helicase DDX5/DBP2 [EC:3.6.4.13]+ko03040//Spliceosome;K14778//ATP-dependent RNA helicase DDX49/DBP8 [EC:3.6.4.13]
Arahy.T0K54F	0	0	0	0	0.34	0	1.13	0.49	4.83826	0.000187876	0.000106919	uncharacterized protein LOC107625918 isoform X2 [Arachis ipaensis]
Arahy.61GXU1	0	0	0	0	0.78	0.52	0.16	0.486	4.83421	0.000192129	0.000109569	zinc finger MYM-type protein 1-like [Arachis duranensis]
Arahy.ZS0DEM	0	0	0	0	0.05	0.27	0.14	0.153	4.83319	0.000193197	0.000110242	heparanase-like protein 2 [Arachis ipaensis]	K07964//heparanase [EC:3.2.1.166]+ko00531//Glycosaminoglycan degradation+ko01100//Metabolic pathways
Arahy.H4LRL0	0	0	0	0	0.37	0	1.63	0.666	4.82402	0.000203275	0.000116489	PREDICTED: probable LRR receptor-like serine/threonine-protein kinase At1g06840 isoform X2 [Glycine max]	K20718//LRR receptor-like serine/threonine-protein kinase ERECTA [EC:2.7.11.1]+ko04016//MAPK signaling pathway - plant	GO:0016020//membrane;GO:0044425//membrane part;GO:0016021//integral component of membrane;GO:0031224//intrinsic component of membrane;GO:0016301//kinase activity;GO:0000166//nucleotide binding;GO:0016772//transferase activity, transferring phosphorus-containing groups;GO:0003824//catalytic activity;GO:0043168//anion binding;GO:0004674//protein serine/threonine kinase activity;GO:0016773//phosphot…
Arahy.D29S0W	0	0	0	0	0.28	0.08	0.12	0.16	4.8189	0.000209182	0.000120114	LOW QUALITY PROTEIN: GDSL esterase/lipase At5g45960-like [Arachis duranensis]	K00679//phospholipid:diacylglycerol acyltransferase [EC:2.3.1.158]+ko00561//Glycerolipid metabolism;K10691//E3 ubiquitin-protein ligase UBR4 [EC:2.3.2.27];K14209//solute carrier family 36 (proton-coupled amino acid transporter);K01188//beta-glucosidase [EC:3.2.1.21]+ko01100//Metabolic pathways+ko00500//Starch and sucrose metabolism+ko01110//Biosynthesis of secondary metabolites+ko00460//Cyanoamin…
Arahy.DI7WTY	0	0	0	0	0.04	0.04	0.5	0.193	4.8189	0.000209182	0.000120114	cytochrome P450 71A1 isoform X2 [Arachis duranensis]	K07408//cytochrome P450 family 1 subfamily A polypeptide 1 [EC:1.14.14.1]+ko00380//Tryptophan metabolism+ko01100//Metabolic pathways;K07418//cytochrome P450 family 2 subfamily J [EC:1.14.14.1]+ko00591//Linoleic acid metabolism+ko00590//Arachidonic acid metabolism+ko01100//Metabolic pathways	GO:0016020//membrane;GO:0031224//intrinsic component of membrane;GO:0016021//integral component of membrane;GO:0044425//membrane part;GO:0043167//ion binding;GO:0043169//cation binding;GO:0016705//oxidoreductase activity, acting on paired donors, with incorporation or reduction of molecular oxygen;GO:0046914//transition metal ion binding;GO:1901363//heterocyclic compound binding;GO:0005506//iron …
Arahy.9K3G5H	0	0	0	0	0.05	0	0.3	0.116	4.81273	0.000216361	0.000124615	homeobox-leucine zipper protein HDG11-like [Arachis duranensis]	K09338//homeobox-leucine zipper protein
Arahy.7R1Z85	0	0	0	0	0.23	0.04	0.28	0.183	4.8117	0.000217604	0.000125382	uncharacterized protein LOC107475903 isoform X2 [Arachis duranensis]
Arahy.756TEX	0	0	0	0	0.09	0.06	0.03	0.06	4.80031	0.000231877	0.000134137	hypothetical protein KK1_012162 [Cajanus cajan]	K01303//acylaminoacyl-peptidase [EC:3.4.19.1]
Arahy.V8SIZD	0	0	0	0	0	0	1.09	0.363	4.79092	0.000244073	0.00014176	4-coumarate--CoA ligase 2-like [Arachis duranensis]	K01904//4-coumarate--CoA ligase [EC:6.2.1.12]+ko00130//Ubiquinone and other terpenoid-quinone biosynthesis+ko01100//Metabolic pathways+ko01110//Biosynthesis of secondary metabolites+ko00940//Phenylpropanoid biosynthesis+ko00360//Phenylalanine metabolism
Arahy.RDE8KJ	0	0	0	0	0	0	1.61	0.536	4.76133	0.000286412	0.000168406	60S ribosomal protein L7-2 isoform X1 [Arachis ipaensis]	K02937//large subunit ribosomal protein L7e+ko03010//Ribosome
Arahy.MH5L6C	0	0	0	0	0.09	0	0.27	0.12	4.75598	0.000294737	0.000173674	hypothetical protein KK1_012162 [Cajanus cajan]
Arahy.45ZYB0	0	0	0	0	0	0	1.98	0.66	4.7463	0.00031036	0.000183581	uncharacterized protein LOC107483378 [Arachis duranensis]
Arahy.JB6Y74	0	0	0	0	0	0	1.98	0.66	4.7463	0.00031036	0.000183581	uncharacterized protein LOC107483378 [Arachis duranensis]
Arahy.JVV7WJ	0	0	0	0	0	0	1.98	0.66	4.7463	0.00031036	0.000183581	uncharacterized protein LOC107483378 [Arachis duranensis]
Arahy.A51FKA	0	0	0	0	0.11	0	0.43	0.18	4.74306	0.000315777	0.00018701	protein ALP1-like isoform X1 [Arachis duranensis]	K02218//casein kinase 1 [EC:2.7.11.1];K01247//DNA-3-methyladenine glycosylase II [EC:3.2.2.21]+ko03410//Base excision repair;K04733//interleukin-1 receptor-associated kinase 4 [EC:2.7.11.1]
Arahy.F9AFLL	0	0	0	0	2.12	0	0	0.706	4.74306	0.000315777	0.00018701	prohibitin-1, mitochondrial-like [Arachis duranensis]	K17081//prohibitin 2	GO:0016020//membrane;
Arahy.EKX8HF	0	0	0	0	0.38	0.25	0.64	0.423	4.72565	0.000346126	0.000206423	transcription factor EGL1-like, partial [Arachis ipaensis]	K01772//protoporphyrin/coproporphyrin ferrochelatase [EC:4.99.1.1 4.99.1.9]+ko00860//Porphyrin and chlorophyll metabolism+ko01100//Metabolic pathways+ko01110//Biosynthesis of secondary metabolites;K01087//trehalose 6-phosphate phosphatase [EC:3.1.3.12]+ko01100//Metabolic pathways+ko00500//Starch and sucrose metabolism
Arahy.GD7WFM	0	0	0	0	0	0	0.26	0.086	4.72455	0.00034807	0.000207702	hypothetical protein KK1_012162 [Cajanus cajan]
Arahy.Y2NH7A	0	0	0	0	0.06	0	0.23	0.096	4.71576	0.00036436	0.000218229	G-type lectin S-receptor-like serine/threonine-protein kinase At4g27290 [Arachis ipaensis]	K04733//interleukin-1 receptor-associated kinase 4 [EC:2.7.11.1];K04733//interleukin-1 receptor-associated kinase 4 [EC:2.7.11.1]
Arahy.QM5IC5	0	0.05	0	0.016	0.01	0.06	1.13	0.4	4.71067	3.29763e-11	8.89123e-12	cytochrome P450 93A3 [Arachis duranensis]	K07408//cytochrome P450 family 1 subfamily A polypeptide 1 [EC:1.14.14.1]+ko00380//Tryptophan metabolism+ko01100//Metabolic pathways;K00512//steroid 17alpha-monooxygenase / 17alpha-hydroxyprogesterone deacetylase [EC:1.14.14.19 1.14.14.32]+ko01100//Metabolic pathways	GO:0016020//membrane;GO:0016021//integral component of membrane;GO:0044425//membrane part;GO:0031224//intrinsic component of membrane;GO:0043169//cation binding;GO:0097159//organic cyclic compound binding;GO:0046906//tetrapyrrole binding;GO:0003824//catalytic activity;GO:1901363//heterocyclic compound binding;GO:0005488//binding;GO:0043167//ion binding;GO:0004497//monooxygenase activity;GO:004803…
Arahy.7J3G6J	0	0	0	0	0	0	0.31	0.103	4.70803	0.000379391	0.000227883	probable protein phosphatase 2C 12 [Arachis duranensis]	K17500//integrin-linked kinase-associated serine/threonine phosphatase 2C [EC:3.1.3.16]	GO:0016787//hydrolase activity;GO:0140096//catalytic activity, acting on a protein;GO:0004721//phosphoprotein phosphatase activity;GO:0042578//phosphoric ester hydrolase activity;GO:0003824//catalytic activity;GO:0016788//hydrolase activity, acting on ester bonds;GO:0016791//phosphatase activity;GO:0004722//protein serine/threonine phosphatase activity;
Arahy.CE0ZIG	0	0	0	0	0	0	0.25	0.083	4.7047	0.000386229	0.000232152	lisH domain and HEAT repeat-containing protein KIAA1468 [Arachis ipaensis]	K09291//nucleoprotein TPR+ko03013//RNA transport;K12472//epidermal growth factor receptor substrate 15+ko04144//Endocytosis
Arahy.11NDWB	0	0	0	0	0.22	0.07	0.09	0.126	4.68794	0.000420378	0.000254748	protein ALP1-like isoform X1 [Arachis duranensis]	K02218//casein kinase 1 [EC:2.7.11.1];K01247//DNA-3-methyladenine glycosylase II [EC:3.2.2.21]+ko03410//Base excision repair;K04733//interleukin-1 receptor-associated kinase 4 [EC:2.7.11.1]
Arahy.J536F0	0	0	0	0	0.59	0.1	0.64	0.443	4.68794	0.000420378	0.000254748	polyprotein [Cajanus cajan]
Arahy.MJ9BA4	0	0	0	0	0	0	0.21	0.07	4.68119	0.000435318	0.0002644	DExH-box ATP-dependent RNA helicase DExH17 isoform X1 [Arachis duranensis]	K15271//ATP-dependent DNA helicase HFM1/MER3 [EC:3.6.4.12]	GO:0090304//nucleic acid metabolic process;GO:0010501//RNA secondary structure unwinding;GO:0044260//cellular macromolecule metabolic process;GO:0016070//RNA metabolic process;GO:1901360//organic cyclic compound metabolic process;GO:0009987//cellular process;GO:0006807//nitrogen compound metabolic process;GO:0046483//heterocycle metabolic process;GO:0006725//cellular aromatic compound metabolic p…
Arahy.R6QF0L	0	0	0	0	0.14	0.22	0.42	0.26	4.67893	0.000440224	0.000267699	chitinase 10 [Arachis duranensis]	K20547//basic endochitinase B [EC:3.2.1.14]+ko04016//MAPK signaling pathway - plant+ko00520//Amino sugar and nucleotide sugar metabolism+ko01100//Metabolic pathways	GO:0046348//amino sugar catabolic process;GO:0044238//primary metabolic process;GO:0044260//cellular macromolecule metabolic process;GO:0009057//macromolecule catabolic process;GO:0044036//cell wall macromolecule metabolic process;GO:1901564//organonitrogen compound metabolic process;GO:0006807//nitrogen compound metabolic process;GO:0006022//aminoglycan metabolic process;GO:0017144//drug metabol…
Arahy.MC3KWT	0.07	1.78	0.32	0.723	2.92	0.37	53.31	18.866	4.67809	0	0	cytochrome P450 71A1-like [Arachis ipaensis]	K07408//cytochrome P450 family 1 subfamily A polypeptide 1 [EC:1.14.14.1]+ko00380//Tryptophan metabolism+ko01100//Metabolic pathways;K07418//cytochrome P450 family 2 subfamily J [EC:1.14.14.1]+ko00591//Linoleic acid metabolism+ko00590//Arachidonic acid metabolism+ko01100//Metabolic pathways
Arahy.HEPM80	0	0	0	0	0.31	0.1	0.44	0.283	4.67099	0.000458264	0.000279578	uncharacterized protein LOC110268696 [Arachis ipaensis]	K12592//exosome complex protein LRP1+ko03018//RNA degradation;K12592//exosome complex protein LRP1+ko03018//RNA degradation
Arahy.L3L3JQ	0	0	0	0	0.51	0	0.03	0.18	4.66985	0.000460936	0.000281318	ribosomal protein S3, partial (mitochondrion) [Medicago sativa]	K02982//small subunit ribosomal protein S3+ko03010//Ribosome
Arahy.X4UZJY	0	0	0	0	0.32	0	0.72	0.346	4.66072	0.000482241	0.000295642	uncharacterized protein LOC107478303 [Arachis duranensis]
Arahy.EQGF9T	0	0	0	0	0.05	0	0.62	0.223	4.64345	0.000525364	0.000324524	uncharacterized protein LOC110270452 [Arachis ipaensis]		GO:0097159//organic cyclic compound binding;GO:0003676//nucleic acid binding;GO:0005488//binding;GO:0140110//transcription regulator activity;GO:0003677//DNA binding;GO:0003700//DNA binding transcription factor activity;GO:1901363//heterocyclic compound binding;
Arahy.BEAG7X	0.2	0.1	0.05	0.116	0.65	0.67	7.33	2.883	4.63714	5.2601e-40	4.74759e-41	CASP-like protein 1C1 [Arachis ipaensis]	K11855//ubiquitin carboxyl-terminal hydrolase 36/42 [EC:3.4.19.12];K11000//callose synthase [EC:2.4.1.-]	GO:0044464//cell part;GO:0016021//integral component of membrane;GO:0071944//cell periphery;GO:0016020//membrane;GO:0005623//cell;GO:0044425//membrane part;GO:0031224//intrinsic component of membrane;GO:0005886//plasma membrane;
Arahy.WYH1Q2	0	0	0	0	0	0.1	0.35	0.15	4.62713	0.000569489	0.000354064	hypothetical protein KK1_012162 [Cajanus cajan]
Arahy.PNDG01	0	0	0	0	0.06	0.28	0	0.113	4.59274	0.000672901	0.000424238	probable terpene synthase 11 [Arachis duranensis]	K20979//geranyl diphosphate diphosphatase [EC:3.1.7.11]+ko00902//Monoterpenoid biosynthesis+ko01100//Metabolic pathways+ko01110//Biosynthesis of secondary metabolites	GO:0008152//metabolic process;GO:0016838//carbon-oxygen lyase activity, acting on phosphates;GO:0005488//binding;GO:0046872//metal ion binding;GO:0000287//magnesium ion binding;GO:0003824//catalytic activity;GO:0016835//carbon-oxygen lyase activity;GO:0043169//cation binding;GO:0010333//terpene synthase activity;GO:0043167//ion binding;GO:0016829//lyase activity;
Arahy.CD6Y85	0	0	0	0	0.65	0.16	1.19	0.666	4.59033	0.000680657	0.000429569	uncharacterized protein LOC107489377 [Arachis duranensis]
Arahy.K9QGVV	0	0	0	0	0.18	0.03	0.16	0.123	4.59033	0.000680657	0.000429569	cytochrome P450 CYP73A100 [Arachis ipaensis]	K00487//trans-cinnamate 4-monooxygenase [EC:1.14.13.11]+ko00130//Ubiquinone and other terpenoid-quinone biosynthesis+ko01100//Metabolic pathways+ko01110//Biosynthesis of secondary metabolites+ko00940//Phenylpropanoid biosynthesis+ko00941//Flavonoid biosynthesis+ko00945//Stilbenoid, diarylheptanoid and gingerol biosynthesis+ko00360//Phenylalanine metabolism	GO:0008152//metabolic process;GO:0044550//secondary metabolite biosynthetic process;GO:0019748//secondary metabolic process;GO:0009058//biosynthetic process;GO:0044425//membrane part;GO:0031224//intrinsic component of membrane;GO:0016020//membrane;GO:0016021//integral component of membrane;GO:0046872//metal ion binding;GO:1901363//heterocyclic compound binding;GO:0043169//cation binding;GO:000449…
Arahy.MBM2VS	0	0	0	0	0.12	0	0.61	0.243	4.59033	0.000680657	0.000429569	dormancy-associated protein homolog 4-like [Arachis duranensis]
Arahy.PPT0PN	0	0	0	0	0	0.03	0.37	0.133	4.59033	0.000680657	0.000429569	uncharacterized protein LOC110275162 [Arachis duranensis]
Arahy.Q8BB6Z	0	0	0	0	0	0	0.74	0.246	4.59033	0.000680657	0.000429569	RING-H2 finger protein ATL70-like [Arachis ipaensis]	K19041//E3 ubiquitin-protein ligase RNF38/44 [EC:2.3.2.27]	GO:0016021//integral component of membrane;GO:0016020//membrane;GO:0044425//membrane part;GO:0031224//intrinsic component of membrane;
Arahy.HH650K	0	0	0	0	0.01	0.11	0.29	0.136	4.5734	0.000737269	0.000468843	uncharacterized protein LOC107642035 [Arachis ipaensis]
Arahy.U9Z8G8	0	0	0	0	0.76	0.15	0.3	0.403	4.55996	0.00078588	0.000502245	uncharacterized protein LOC110275269 [Arachis duranensis]
Arahy.EN8HK1	0	0	0.05	0.016	0.18	0.2	0.72	0.366	4.54556	1.28466e-06	5.3334e-07	protein DETOXIFICATION 18-like [Arachis ipaensis]	K03327//multidrug resistance protein, MATE family	GO:0016021//integral component of membrane;GO:0044425//membrane part;GO:0016020//membrane;GO:0031224//intrinsic component of membrane;GO:0005215//transporter activity;GO:0022804//active transmembrane transporter activity;GO:0022857//transmembrane transporter activity;GO:0015297//antiporter activity;GO:0015238//drug transmembrane transporter activity;GO:0015291//secondary active transmembrane tran…
Arahy.QRJR8U	0	0	0	0	0.16	0	0.79	0.316	4.54267	0.000852412	0.000548278	NAD(P)H dehydrogenase (quinone) FQR1-like [Arachis ipaensis]	K03809//NAD(P)H dehydrogenase (quinone) [EC:1.6.5.2]+ko00130//Ubiquinone and other terpenoid-quinone biosynthesis+ko01110//Biosynthesis of secondary metabolites	GO:0003824//catalytic activity;GO:0043168//anion binding;GO:0010181//FMN binding;GO:0016655//oxidoreductase activity, acting on NAD(P)H, quinone or similar compound as acceptor;GO:0016651//oxidoreductase activity, acting on NAD(P)H;GO:0097159//organic cyclic compound binding;GO:1901265//nucleoside phosphate binding;GO:1901363//heterocyclic compound binding;GO:0003955//NAD(P)H dehydrogenase (quino…
Arahy.6M6V4C	0	0	0	0	0.04	0.04	0.43	0.17	4.53893	0.000867	0.000558687	18 kDa seed maturation protein [Arachis duranensis]
Arahy.03H2AV	0.03	0	0	0.01	0.02	0.03	0.49	0.18	4.53706	2.50894e-06	1.07853e-06	uncharacterized protein LOC107634632 [Arachis ipaensis]		GO:0003824//catalytic activity;
Arahy.V70TJV	0	0	0.03	0.01	0	0	0.86	0.286	4.53074	2.81738e-08	9.73496e-09	WAT1-related protein At1g25270 isoform X2 [Arachis ipaensis]	K17500//integrin-linked kinase-associated serine/threonine phosphatase 2C [EC:3.1.3.16];K12741//heterogeneous nuclear ribonucleoprotein A1/A3+ko03040//Spliceosome;K07874//Ras-related protein Rab-1A;K17500//integrin-linked kinase-associated serine/threonine phosphatase 2C [EC:3.1.3.16];K12741//heterogeneous nuclear ribonucleoprotein A1/A3+ko03040//Spliceosome;K07874//Ras-related protein Rab-1A
Arahy.D0QIUU	0	0	0	0	0.07	0.02	0.18	0.09	4.53019	0.000902333	0.000583762	cation/H(+) antiporter 15-like [Arachis duranensis]		GO:0006811//ion transport;GO:0006810//transport;GO:0042592//homeostatic process;GO:0050801//ion homeostasis;GO:0065007//biological regulation;GO:0051234//establishment of localization;GO:0055067//monovalent inorganic cation homeostasis;GO:0048878//chemical homeostasis;GO:0098771//inorganic ion homeostasis;GO:0051179//localization;GO:0015672//monovalent inorganic cation transport;GO:0055080//catio…
Arahy.NZ46DJ	0	0	0	0	0.03	0.04	0.1	0.056	4.52642	0.00091791	0.000594856	PREDICTED: protein GAMETE EXPRESSED 1-like [Lupinus angustifolius]	K18171//COX assembly mitochondrial protein 1;K18626//trichohyalin	GO:0031224//intrinsic component of membrane;GO:0044425//membrane part;GO:0016021//integral component of membrane;GO:0016020//membrane;
Arahy.GDJ5QU	0	0	0.04	0.013	0.75	0	0.74	0.496	4.5095	4.00389e-05	2.04007e-05	uncharacterized protein LOC110275269 [Arachis duranensis]	K01303//acylaminoacyl-peptidase [EC:3.4.19.1]
Arahy.8879RK	0	0.11	0	0.036	0.3	0	2.2	0.833	4.4525	1.43147e-05	6.82763e-06
Arahy.XPJ3VE	0.03	0	0	0.01	0	0.08	0.51	0.196	4.45163	5.403e-06	2.422e-06	MLO protein homolog 1 isoform X1 [Arachis ipaensis]	K08472//mlo protein
Arahy.37ETDL	0	0.15	0	0.05	1.73	0.19	1.19	1.036	4.442	8.5125e-19	1.48042e-19	NEP1-interacting protein 2 isoform X1 [Arachis duranensis]	K19041//E3 ubiquitin-protein ligase RNF38/44 [EC:2.3.2.27]	GO:0044425//membrane part;GO:0016021//integral component of membrane;GO:0031224//intrinsic component of membrane;GO:0016020//membrane;
Arahy.M4T34S	0	0.03	0	0.01	0.06	0.03	0.54	0.21	4.39769	8.53341e-06	3.94738e-06	uncharacterized protein LOC107475332 [Arachis duranensis]	K06910//uncharacterized protein	GO:0016301//kinase activity;GO:0003824//catalytic activity;GO:0016740//transferase activity;GO:0016772//transferase activity, transferring phosphorus-containing groups;
Arahy.UQN5NZ	0	0.3	0	0.1	0.55	0	5.51	2.02	4.34475	1.50389e-27	1.87046e-28	CASP-like protein 1C1 [Arachis duranensis]	K11855//ubiquitin carboxyl-terminal hydrolase 36/42 [EC:3.4.19.12];K11000//callose synthase [EC:2.4.1.-]	GO:0044464//cell part;GO:0031224//intrinsic component of membrane;GO:0016021//integral component of membrane;GO:0044425//membrane part;GO:0071944//cell periphery;GO:0016020//membrane;GO:0005886//plasma membrane;GO:0005623//cell;GO:0051540//metal cluster binding;GO:0005488//binding;GO:0048037//cofactor binding;GO:0051536//iron-sulfur cluster binding;
Arahy.K7XGSU	0	0	0.05	0.016	0.19	0	0.8	0.33	4.3273	1.52056e-05	7.28333e-06	WUSCHEL-related homeobox 3 [Arachis duranensis]	K14292//trimethylguanosine synthase [EC:2.1.1.-]+ko03013//RNA transport;K09326//homeobox protein OTX1;K18490//homeobox protein OTX2	GO:0043226//organelle;GO:0005622//intracellular;GO:0044424//intracellular part;GO:0043227//membrane-bounded organelle;GO:0043231//intracellular membrane-bounded organelle;GO:0043229//intracellular organelle;GO:0005634//nucleus;GO:0005623//cell;GO:0044464//cell part;GO:0097159//organic cyclic compound binding;GO:1901363//heterocyclic compound binding;GO:0003677//DNA binding;GO:0005488//binding;GO:…
Arahy.0DY23C	0	0.31	0	0.103	1.82	0	4.36	2.06	4.32059	2.92922e-26	3.78966e-27	class-10 pathogenesis-related protein 1 [Arachis ipaensis]		GO:0006952//defense response;GO:0006950//response to stress;GO:0050896//response to stimulus;GO:0009607//response to biotic stimulus;
Arahy.E69B57	0.1	0.14	0.29	0.176	6.28	3.79	0.38	3.483	4.31516	2.04753e-84	8.87681e-86	cytokinin dehydrogenase 1 isoform X1 [Arachis ipaensis]	K00279//cytokinin dehydrogenase [EC:1.5.99.12]+ko00908//Zeatin biosynthesis	GO:0009690//cytokinin metabolic process;GO:0008152//metabolic process;GO:0006807//nitrogen compound metabolic process;GO:1901564//organonitrogen compound metabolic process;GO:0042445//hormone metabolic process;GO:0065008//regulation of biological quality;GO:0065007//biological regulation;GO:0034754//cellular hormone metabolic process;GO:0071704//organic substance metabolic process;GO:0046483//het…
Arahy.VXJX4E	0.15	0.42	0.1	0.223	1.07	0.27	11.94	4.426	4.27787	2.32702e-55	1.53192e-56	ethylene-responsive transcription factor RAP2-3 [Arachis duranensis]	K09286//EREBP-like factor		AP2-EREBP
Arahy.S4ZVSJ	0	0.05	0	0.016	0.04	0.17	0.84	0.35	4.27053	8.38831e-09	2.75662e-09	uncharacterized protein LOC110273951 [Arachis duranensis]	K15503//serine/threonine-protein phosphatase 6 regulatory ankyrin repeat subunit B;K15503//serine/threonine-protein phosphatase 6 regulatory ankyrin repeat subunit B
Arahy.SVFK59	0	0.08	0	0.026	0.45	0.07	0.93	0.483	4.2678	2.67251e-05	1.32315e-05	probable 2-isopropylmalate synthase [Arachis duranensis]	K01649//2-isopropylmalate synthase [EC:2.3.3.13]+ko00290//Valine, leucine and isoleucine biosynthesis+ko01230//Biosynthesis of amino acids+ko01100//Metabolic pathways+ko01110//Biosynthesis of secondary metabolites+ko01210//2-Oxocarboxylic acid metabolism+ko00620//Pyruvate metabolism
Arahy.0E6JXZ	0	0.06	0	0.02	0	0	1.21	0.403	4.25562	3.40188e-13	8.02983e-14	disease resistance RPP8-like protein 3 [Arachis ipaensis]	K13457//disease resistance protein RPM1+ko04626//Plant-pathogen interaction	GO:0050794//regulation of cellular process;GO:0007154//cell communication;GO:0023052//signaling;GO:0009987//cellular process;GO:0065007//biological regulation;GO:0050789//regulation of biological process;GO:0006950//response to stress;GO:0051716//cellular response to stimulus;GO:0007165//signal transduction;GO:0006952//defense response;GO:0050896//response to stimulus;GO:0071944//cell periphery;G…
Arahy.G6F3P2	1.6	4.02	0.46	2.026	4.59	0.35	112.48	39.14	4.24346	4.11193e-208	6.85765e-210	protein HEADING DATE 3A-like [Arachis duranensis]	K16223//protein FLOWERING LOCUS T+ko04712//Circadian rhythm - plant
Arahy.651GAD	0	0.03	0	0.01	0.13	0.15	0.28	0.186	4.22957	3.25338e-05	1.63022e-05	transcription factor MYB36 [Arachis duranensis]	K09422//transcription factor MYB, plant	GO:1903506//regulation of nucleic acid-templated transcription;GO:0031323//regulation of cellular metabolic process;GO:0048869//cellular developmental process;GO:0080090//regulation of primary metabolic process;GO:0051252//regulation of RNA metabolic process;GO:0010468//regulation of gene expression;GO:0031326//regulation of cellular biosynthetic process;GO:0030154//cell differentiation;GO:006500…	MYB
Arahy.VPW534	0	0	0.09	0.03	0.26	0.62	0.74	0.54	4.19958	7.99978e-07	3.23709e-07	UDP-galactose/UDP-glucose transporter 3 [Arachis duranensis]	K15275//solute carrier family 35 (UDP-galactose transporter), member B1	GO:0008643//carbohydrate transport;GO:0051179//localization;GO:0051234//establishment of localization;GO:0006810//transport;GO:0071702//organic substance transport;GO:0055085//transmembrane transport;GO:0016021//integral component of membrane;GO:0016020//membrane;GO:0044425//membrane part;GO:0031224//intrinsic component of membrane;
Arahy.I9PTVC	0	0.6	0	0.2	0.22	0	10.91	3.71	4.18765	3.62309e-32	3.97387e-33	LOB domain-containing protein 33-like [Arachis ipaensis]	K13945//LOB domain-containing protein 29		LOB
Arahy.Y76I0L	0.33	0	0	0.11	0	0	6.03	2.01	4.14216	1.39664e-22	2.06168e-23	tubulin-folding cofactor C [Arachis ipaensis]	K21766//tubulin-specific chaperone C	GO:0071840//cellular component organization or biogenesis;GO:0043933//macromolecular complex subunit organization;GO:0006461//protein complex assembly;GO:0022607//cellular component assembly;GO:0034622//cellular macromolecular complex assembly;GO:0065003//macromolecular complex assembly;GO:0044085//cellular component biogenesis;GO:0009987//cellular process;GO:0070271//protein complex biogenesis;G…
Arahy.K4JHXX	0	0	0.04	0.013	0.08	0.16	0.57	0.27	4.12224	7.04387e-05	3.7312e-05	BTB/POZ and TAZ domain-containing protein 1 isoform X2 [Arachis duranensis]	K10523//speckle-type POZ protein;K02987//small subunit ribosomal protein S4e+ko03010//Ribosome;K10523//speckle-type POZ protein;K02987//small subunit ribosomal protein S4e+ko03010//Ribosome		TAZ
Arahy.143U18	0	0.72	0.19	0.303	0.82	0.1	15.01	5.31	4.10249	4.04799e-64	2.30029e-65	PREDICTED: mini zinc finger protein 3 [Prunus mume]			zf-HD
Arahy.N7X31G	0	0.06	0	0.02	0.28	0.17	0.52	0.323	4.09283	8.6252e-05	4.63501e-05	uncharacterized protein LOC110269383 [Arachis ipaensis]	K03469//ribonuclease HI [EC:3.1.26.4]+ko03030//DNA replication
Arahy.Y09KZW	0.1	0	0	0.033	0.21	0	1.61	0.606	4.09283	8.6252e-05	4.63501e-05	PREDICTED: mini zinc finger protein 3-like [Malus domestica]			zf-HD
Arahy.YVWU75	0.05	0	0	0.016	0.07	0.1	0.69	0.286	4.06881	3.31823e-05	1.66519e-05	L-aspartate oxidase, chloroplastic [Arachis duranensis]	K00278//L-aspartate oxidase [EC:1.4.3.16]+ko00250//Alanine, aspartate and glutamate metabolism+ko01100//Metabolic pathways+ko00760//Nicotinate and nicotinamide metabolism
Arahy.SKQI8R	0	0.36	0.05	0.136	0	0	6.8	2.266	4.01644	1.76132e-41	1.52181e-42	4-coumarate--CoA ligase 2-like [Arachis duranensis]	K01904//4-coumarate--CoA ligase [EC:6.2.1.12]+ko00130//Ubiquinone and other terpenoid-quinone biosynthesis+ko01100//Metabolic pathways+ko01110//Biosynthesis of secondary metabolites+ko00940//Phenylpropanoid biosynthesis+ko00360//Phenylalanine metabolism
Arahy.04D7UL	0.78	36.61	0.97	12.786	1.59	0.88	626.83	209.766	4.01513	0	0	BURP domain protein RD22 [Arachis ipaensis]	K12472//epidermal growth factor receptor substrate 15+ko04144//Endocytosis;K06699//proteasome activator subunit 4+ko03050//Proteasome
Arahy.HR4B5C	0	0.11	0	0.036	0.12	0.09	1.64	0.616	4.00484	7.08993e-07	2.84917e-07	uncharacterized protein LOC107481376 [Arachis duranensis]	K01455//formamidase [EC:3.5.1.49]+ko00910//Nitrogen metabolism+ko00460//Cyanoamino acid metabolism+ko01200//Carbon metabolism+ko00630//Glyoxylate and dicarboxylate metabolism	GO:0003824//catalytic activity;GO:0016787//hydrolase activity;GO:0016811//hydrolase activity, acting on carbon-nitrogen (but not peptide) bonds, in linear amides;GO:0016810//hydrolase activity, acting on carbon-nitrogen (but not peptide) bonds;
Arahy.X4KH7K	0.12	0.42	0	0.18	5.65	2.48	0.25	2.793	3.99726	7.05222e-16	1.41539e-16	lipid transfer protein EARLI 1 [Arachis ipaensis]	K11855//ubiquitin carboxyl-terminal hydrolase 36/42 [EC:3.4.19.12];K12236//transcriptional repressor NF-X1;K20929//glyoxal/methylglyoxal oxidase [EC:1.2.3.15]
Arahy.V1IQ3S	0	0	0.02	0.006	0.11	0.04	0.21	0.12	3.98937	3.23163e-06	1.40868e-06	putative disease resistance protein At3g14460 [Arachis duranensis]	K22038//volume-regulated anion channel;K19613//leucine-rich repeat protein SHOC2;K22038//volume-regulated anion channel;K19613//leucine-rich repeat protein SHOC2
Arahy.C8L4QR	0	0.09	0	0.03	1.02	0	0.45	0.49	3.98187	5.43648e-06	2.43824e-06	LOW QUALITY PROTEIN: uncharacterized protein LOC107632741, partial [Arachis ipaensis]	K14857//AdoMet-dependent rRNA methyltransferase SPB1 [EC:2.1.1.-];K14857//AdoMet-dependent rRNA methyltransferase SPB1 [EC:2.1.1.-]
Arahy.XAW0JE	0	0	0.08	0.026	0.6	0.32	0.34	0.42	3.98076	1.54909e-05	7.42768e-06	uncharacterized protein LOC107483756 [Arachis duranensis]	K08960//casein kinase 1, epsilon [EC:2.7.11.1]	GO:0016740//transferase activity;GO:0016773//phosphotransferase activity, alcohol group as acceptor;GO:0035639//purine ribonucleoside triphosphate binding;GO:0032559//adenyl ribonucleotide binding;GO:0043167//ion binding;GO:0032553//ribonucleotide binding;GO:0140096//catalytic activity, acting on a protein;GO:0036094//small molecule binding;GO:0097367//carbohydrate derivative binding;GO:0097159//…
Arahy.33FH8C	0.08	0	0	0.026	0.09	0	0.87	0.32	3.97999	8.61737e-07	3.50212e-07	protein SRG1 isoform X1 [Arachis duranensis]	K05278//flavonol synthase [EC:1.14.11.23]+ko01100//Metabolic pathways+ko01110//Biosynthesis of secondary metabolites+ko00941//Flavonoid biosynthesis;K05277//leucoanthocyanidin dioxygenase [EC:1.14.11.19]+ko01100//Metabolic pathways+ko01110//Biosynthesis of secondary metabolites+ko00941//Flavonoid biosynthesis;K05277//leucoanthocyanidin dioxygenase [EC:1.14.11.19]+ko01100//Metabolic pathways+ko011…
Arahy.9TS7X7	0.03	0	0	0.01	0.22	0.09	0.13	0.146	3.93989	0.000232023	0.000134247	cytochrome P450 71A1-like [Arachis ipaensis]	K07408//cytochrome P450 family 1 subfamily A polypeptide 1 [EC:1.14.14.1]+ko00380//Tryptophan metabolism+ko01100//Metabolic pathways;K07418//cytochrome P450 family 2 subfamily J [EC:1.14.14.1]+ko00591//Linoleic acid metabolism+ko00590//Arachidonic acid metabolism+ko01100//Metabolic pathways
Arahy.TML5XF	0	0	0.03	0.01	0.03	0.09	0.35	0.156	3.93327	0.000241644	0.000140239	cytochrome P450 78A5-like [Arachis ipaensis]	K20619//cytochrome P450 family 78 subfamily A
Arahy.5X1YG2	0	0	0.24	0.08	0.31	0.39	3.1	1.266	3.92471	1.14308e-16	2.18948e-17	histidine-containing phosphotransfer protein 4 [Arachis duranensis]	K14490//histidine-containing phosphotransfer peotein+ko04075//Plant hormone signal transduction	GO:0007165//signal transduction;GO:0009987//cellular process;GO:0050896//response to stimulus;GO:0035556//intracellular signal transduction;GO:0050794//regulation of cellular process;GO:0065007//biological regulation;GO:0050789//regulation of biological process;GO:0007154//cell communication;GO:0051716//cellular response to stimulus;GO:0000160//phosphorelay signal transduction system;GO:0023052//…
Arahy.G6JM3G	0	0.44	0	0.146	0	0	6.74	2.246	3.91777	1.17379e-36	1.1526e-37	F-box protein SKIP2 [Arachis duranensis]	K10273//F-box and leucine-rich repeat protein 7;K10268//F-box and leucine-rich repeat protein 2/20
Arahy.65P624	0.09	0	0	0.03	0.56	0.04	0.72	0.44	3.91226	2.48056e-07	9.4629e-08	probable serine/threonine-protein kinase At1g54610 [Arachis duranensis]	K08819//cyclin-dependent kinase 12/13 [EC:2.7.11.22 2.7.11.23]	GO:0004672//protein kinase activity;GO:0005488//binding;GO:0008144//drug binding;GO:0043168//anion binding;GO:0097367//carbohydrate derivative binding;GO:0016773//phosphotransferase activity, alcohol group as acceptor;GO:0140096//catalytic activity, acting on a protein;GO:0035639//purine ribonucleoside triphosphate binding;GO:1901363//heterocyclic compound binding;GO:0032559//adenyl ribonucleotid…
Arahy.6Y45U1	0.12	0	0	0.04	0.49	0.12	1.28	0.63	3.91226	0.000274623	0.000160877
Arahy.5W3I9L	0	0.05	0	0.016	0.27	0.06	0.34	0.223	3.90744	0.000282667	0.000165978	uncharacterized protein LOC107476737 isoform X1 [Arachis duranensis]	K15455//diphthamide biosynthesis protein 3
Arahy.WMEH38	0	0.03	0	0.01	0.08	0	0.39	0.156	3.89791	4.3068e-05	2.20377e-05	axoneme-associated protein mst101(2) isoform X1 [Arachis ipaensis]	K21596//calmodulin-binding transcription activator;K10406//kinesin family member C2/C3;K17046//protein DEK
Arahy.SU00NT	0.07	0	0	0.023	0.15	0	0.94	0.363	3.85737	0.000379991	0.000228273	PREDICTED: uncharacterized protein LOC102667583 isoform X2 [Glycine max]
Arahy.E3RCDR	0.03	2.77	0	0.933	0.37	0	40.61	13.66	3.84821	3.68399e-241	5.37069e-243	putative expansin-B2 [Arachis ipaensis]	K20628//expansin	GO:0000003//reproduction;GO:0051704//multi-organism process;GO:0019953//sexual reproduction;GO:0022414//reproductive process;GO:0044703//multi-organism reproductive process;GO:0031224//intrinsic component of membrane;GO:0005576//extracellular region;GO:0016021//integral component of membrane;GO:0044425//membrane part;GO:0016020//membrane;
Arahy.E39XID	0.03	0.07	0	0.033	0.36	0.2	0.89	0.483	3.84734	6.95767e-10	2.07352e-10	uncharacterized protein LOC110270807 [Arachis ipaensis]	K02218//casein kinase 1 [EC:2.7.11.1]
Arahy.KTXA2U	1.4	0	0	0.466	13.81	0	6.17	6.66	3.84479	1.30432e-15	2.65562e-16	outer envelope membrane protein 7 [Arachis ipaensis]
Arahy.USM880	0	0.14	0	0.046	0.08	0.16	1.69	0.643	3.80591	3.68514e-15	7.70133e-16	probable N-acetyltransferase HLS1 [Arachis duranensis]	K00430//peroxidase [EC:1.11.1.7]+ko01100//Metabolic pathways+ko01110//Biosynthesis of secondary metabolites+ko00940//Phenylpropanoid biosynthesis	GO:0003824//catalytic activity;GO:0016410//N-acyltransferase activity;GO:0016407//acetyltransferase activity;GO:0016747//transferase activity, transferring acyl groups other than amino-acyl groups;GO:0016746//transferase activity, transferring acyl groups;GO:0008080//N-acetyltransferase activity;GO:0016740//transferase activity;
Arahy.306WMH	0	0.24	0	0.08	0.94	0.17	2.23	1.113	3.80333	7.59405e-13	1.83685e-13	class-10 pathogenesis-related protein 1 [Arachis ipaensis]		GO:0050896//response to stimulus;GO:0006950//response to stress;GO:0006952//defense response;GO:0009607//response to biotic stimulus;
Arahy.X3HSHJ	0.06	0	0	0.02	0.06	0	0.8	0.286	3.80238	0.000518664	0.000320067	3-epi-6-deoxocathasterone 23-monooxygenase isoform X1 [Arachis ipaensis]	K12638//3-epi-6-deoxocathasterone 23-monooxygenase [EC:1.14.13.112]+ko00905//Brassinosteroid biosynthesis+ko01100//Metabolic pathways+ko01110//Biosynthesis of secondary metabolites	GO:0016021//integral component of membrane;GO:0044425//membrane part;GO:0016020//membrane;GO:0031224//intrinsic component of membrane;GO:0046906//tetrapyrrole binding;GO:0048037//cofactor binding;GO:0046872//metal ion binding;GO:0005488//binding;GO:0003824//catalytic activity;GO:0043169//cation binding;GO:0046914//transition metal ion binding;GO:0005506//iron ion binding;GO:0016705//oxidoreductas…
Arahy.0BPN3L	0	0	0.06	0.02	0.41	0.23	0.17	0.27	3.79092	0.000552863	0.000342904	uncharacterized protein LOC110270807 [Arachis ipaensis]	K02218//casein kinase 1 [EC:2.7.11.1]
Arahy.C1YSMR	0	0.05	0.04	0.03	0.48	0.17	0.64	0.43	3.78218	2.08801e-09	6.49278e-10	uncharacterized protein LOC107628757 [Arachis ipaensis]	K00276//primary-amine oxidase [EC:1.4.3.21]+ko00410//beta-Alanine metabolism+ko00960//Tropane, piperidine and pyridine alkaloid biosynthesis+ko00350//Tyrosine metabolism+ko01100//Metabolic pathways+ko00950//Isoquinoline alkaloid biosynthesis+ko01110//Biosynthesis of secondary metabolites+ko00260//Glycine, serine and threonine metabolism+ko00360//Phenylalanine metabolism;K11323//histone arginine d…	GO:0043229//intracellular organelle;GO:0005737//cytoplasm;GO:0043231//intracellular membrane-bounded organelle;GO:0005623//cell;GO:0044424//intracellular part;GO:0005634//nucleus;GO:0005622//intracellular;GO:0044464//cell part;GO:0043227//membrane-bounded organelle;GO:0043226//organelle;
Arahy.MR10IA	0.72	16.36	0.51	5.863	6.91	1.81	235.58	81.433	3.77601	0	0	abscisic stress-ripening protein 2 [Arachis duranensis]		GO:0050896//response to stimulus;GO:0006950//response to stress;
Arahy.EL3WER	0.04	0	0	0.013	0.11	0	0.47	0.193	3.77303	0.000610482	0.00038146	uncharacterized protein LOC107634197 isoform X2 [Arachis ipaensis]
Arahy.6E3YUI	0	0	0.06	0.02	0.3	0.14	0.36	0.266	3.77036	1.71699e-06	7.22822e-07	probable pectinesterase/pectinesterase inhibitor 41 [Arachis duranensis]	K01051//pectinesterase [EC:3.1.1.11]+ko00040//Pentose and glucuronate interconversions+ko01100//Metabolic pathways	GO:0045488//pectin metabolic process;GO:0044237//cellular metabolic process;GO:0008152//metabolic process;GO:0045490//pectin catabolic process;GO:0000272//polysaccharide catabolic process;GO:0005975//carbohydrate metabolic process;GO:0017144//drug metabolic process;GO:0044248//cellular catabolic process;GO:0016043//cellular component organization;GO:0009987//cellular process;GO:1901575//organic s…
Arahy.Y4D5W6	0	0.03	0.32	0.116	1.44	3.07	0.2	1.57	3.75032	1.66475e-30	1.90861e-31	peroxidase 39 [Arachis duranensis]	K00430//peroxidase [EC:1.11.1.7]+ko01100//Metabolic pathways+ko01110//Biosynthesis of secondary metabolites+ko00940//Phenylpropanoid biosynthesis	GO:0009056//catabolic process;GO:0008152//metabolic process;GO:0006950//response to stress;GO:0071840//cellular component organization or biogenesis;GO:0045229//external encapsulating structure organization;GO:0051186//cofactor metabolic process;GO:0006979//response to oxidative stress;GO:0042737//drug catabolic process;GO:0044237//cellular metabolic process;GO:0071669//plant-type cell wall organ…
Arahy.44TLIC	0	0.07	0	0.023	0.22	0.07	0.6	0.296	3.74684	1.1289e-05	5.3134e-06	uncharacterized protein LOC110280525 [Arachis duranensis]
Arahy.VFT703	0	0.07	0	0.023	0.22	0.07	0.6	0.296	3.74684	1.1289e-05	5.3134e-06	uncharacterized protein LOC110280525 [Arachis duranensis]
Arahy.3IE9NB	0.02	0.24	0.09	0.116	1.1	0.37	3.34	1.603	3.74022	8.50856e-42	7.29638e-43	elongation factor 2 [Arachis duranensis]	K03234//elongation factor 2	GO:0005840//ribosome;GO:0043228//non-membrane-bounded organelle;GO:1990904//ribonucleoprotein complex;GO:0005623//cell;GO:0044444//cytoplasmic part;GO:0005622//intracellular;GO:0030529//intracellular ribonucleoprotein complex;GO:0032991//macromolecular complex;GO:0043229//intracellular organelle;GO:0043232//intracellular non-membrane-bounded organelle;GO:0044424//intracellular part;GO:0043226//or…
Arahy.VL9YFV	0	0.2	0	0.066	0.75	0.61	1.33	0.896	3.73993	1.10019e-10	3.06884e-11	zinc-finger homeodomain protein 6 [Arachis duranensis]	K15601//lysine-specific demethylase 3 [EC:1.14.11.-]	GO:0005488//binding;GO:0003676//nucleic acid binding;GO:0097159//organic cyclic compound binding;GO:1901363//heterocyclic compound binding;GO:0003677//DNA binding;	zf-HD
Arahy.ZTQ30L	0	0.09	0	0.03	0.46	0.08	0.58	0.373	3.73438	0.000750575	0.000478106	hypothetical protein PHAVU_011G046400g [Phaseolus vulgaris]
Arahy.0PF214	0	0	0.03	0.01	0.32	0	0.03	0.116	3.73329	0.000754893	0.000481116	uncharacterized protein LOC107638541 [Arachis ipaensis]	K13963//serpin B
Arahy.A128ZG	0	0.09	0	0.03	0.36	0.21	0.49	0.353	3.7273	1.4809e-06	6.18853e-07	protein IWS1 homolog 1 [Arachis ipaensis]	K17498//transcription factor SPN1;K17498//transcription factor SPN1	GO:0033044//regulation of chromosome organization;GO:0080090//regulation of primary metabolic process;GO:0031056//regulation of histone modification;GO:0060341//regulation of cellular localization;GO:0032880//regulation of protein localization;GO:0033157//regulation of intracellular protein transport;GO:1902275//regulation of chromatin organization;GO:0019222//regulation of metabolic process;GO:0…
Arahy.97MZ99	0	0.08	0	0.026	0.22	0.15	0.62	0.33	3.70581	0.000872999	0.000562886	late embryogenesis abundant protein D-34 isoform X1 [Arachis ipaensis]
Arahy.G041WC	0.11	0	0	0.036	0.32	0	1.1	0.473	3.7047	0.000877721	0.000566432	uncharacterized protein LOC107490960 [Arachis duranensis]	K11323//histone arginine demethylase JMJD6 [EC:1.14.11.-]
Arahy.NQPD42	0	0.18	0	0.06	0.24	0	2.1	0.78	3.70125	1.84714e-15	3.79043e-16	transcription factor ICE1 [Arachis duranensis]
Arahy.00XFQD	0	1.16	0	0.386	5.83	0.56	8.62	5.003	3.69708	2.41229e-59	1.48311e-60	PREDICTED: protein LITTLE ZIPPER 2 [Glycine max]
Arahy.2GDU51	0	0.09	0	0.03	0.41	0	0.7	0.37	3.69616	5.02222e-05	2.59956e-05	chalcone--flavonone isomerase 1A [Arachis duranensis]	K01859//chalcone isomerase [EC:5.5.1.6]+ko01100//Metabolic pathways+ko01110//Biosynthesis of secondary metabolites+ko00941//Flavonoid biosynthesis	GO:0080167//response to karrikin;GO:0071704//organic substance metabolic process;GO:0009628//response to abiotic stimulus;GO:1901576//organic substance biosynthetic process;GO:0050896//response to stimulus;GO:0008152//metabolic process;GO:0009813//flavonoid biosynthetic process;GO:0009812//flavonoid metabolic process;GO:0009058//biosynthetic process;GO:0044464//cell part;GO:0005623//cell;GO:00125…
Arahy.PUN2TH	0	0.17	0.06	0.076	0.32	0.1	2.58	1	3.67057	1.99331e-18	3.52288e-19	WAT1-related protein At4g08290 [Arachis ipaensis]	K17500//integrin-linked kinase-associated serine/threonine phosphatase 2C [EC:3.1.3.16];K07874//Ras-related protein Rab-1A	GO:0006865//amino acid transport;GO:0071705//nitrogen compound transport;GO:0046942//carboxylic acid transport;GO:0015849//organic acid transport;GO:0032973//amino acid export;GO:0065008//regulation of biological quality;GO:0043090//amino acid import;GO:0015711//organic anion transport;GO:0080144//amino acid homeostasis;GO:0042592//homeostatic process;GO:0006810//transport;GO:0071702//organic sub…
Arahy.K64R7P	0	0.16	0.09	0.083	0.09	0	3.15	1.08	3.66048	4.15289e-08	1.46174e-08	transcription factor MYB108-like [Arachis ipaensis]	K09422//transcription factor MYB, plant	GO:0003677//DNA binding;GO:0003676//nucleic acid binding;GO:1901363//heterocyclic compound binding;GO:0097159//organic cyclic compound binding;GO:0005488//binding;	MYB
Arahy.8A3KYS	0.09	0.15	0	0.08	1.47	0.24	1.28	0.996	3.65723	8.08733e-16	1.62839e-16	MADS-box transcription factor 27 isoform X1 [Arachis duranensis]	K09264//MADS-box transcription factor, plant	GO:0019438//aromatic compound biosynthetic process;GO:0019219//regulation of nucleobase-containing compound metabolic process;GO:0010557//positive regulation of macromolecule biosynthetic process;GO:0051171//regulation of nitrogen compound metabolic process;GO:0009891//positive regulation of biosynthetic process;GO:1903506//regulation of nucleic acid-templated transcription;GO:1903508//positive r…	MADS
Arahy.CLU1CW	0.63	1.91	0.03	0.856	16.88	0	15.25	10.71	3.65232	0	0	probable E3 ubiquitin-protein ligase LOG2 [Arachis duranensis]	K10604//E3 ubiquitin-protein ligase MGRN1 [EC:2.3.2.27]+ko04120//Ubiquitin mediated proteolysis	GO:0003824//catalytic activity;GO:0016874//ligase activity;
Arahy.V9KE7R	0.63	1.91	0.03	0.856	16.88	0	15.25	10.71	3.65232	0	0	probable E3 ubiquitin-protein ligase LOG2 [Arachis duranensis]	K10604//E3 ubiquitin-protein ligase MGRN1 [EC:2.3.2.27]+ko04120//Ubiquitin mediated proteolysis	GO:0016874//ligase activity;GO:0003824//catalytic activity;
Arahy.R2IV6A	0	0.08	0	0.026	0.71	0.12	0.16	0.33	3.64923	4.4487e-06	1.97333e-06	palmitoyl-acyl carrier protein thioesterase, chloroplastic-like [Arachis duranensis]	K10781//fatty acyl-ACP thioesterase B [EC:3.1.2.14 3.1.2.21]+ko01100//Metabolic pathways+ko00061//Fatty acid biosynthesis+ko01212//Fatty acid metabolism	GO:0006633//fatty acid biosynthetic process;GO:0044281//small molecule metabolic process;GO:0019752//carboxylic acid metabolic process;GO:0044255//cellular lipid metabolic process;GO:0046394//carboxylic acid biosynthetic process;GO:0044237//cellular metabolic process;GO:0009058//biosynthetic process;GO:0044249//cellular biosynthetic process;GO:0032787//monocarboxylic acid metabolic process;GO:004…
Arahy.F3840T	0	0.36	0	0.12	2.55	0	1.91	1.486	3.64423	3.83105e-05	1.9463e-05	small heat shock protein hspM [Arachis ipaensis]
Arahy.T1SDU7	0.04	0	0	0.013	0	0.09	0.39	0.16	3.64046	0.00020698	0.000118715	uncharacterized protein LOC107640731 [Arachis ipaensis]	K05658//ATP-binding cassette, subfamily B (MDR/TAP), member 1 [EC:3.6.3.44]+ko02010//ABC transporters;K01230//mannosyl-oligosaccharide alpha-1,2-mannosidase [EC:3.2.1.113]+ko04141//Protein processing in endoplasmic reticulum+ko00510//N-Glycan biosynthesis+ko01100//Metabolic pathways;K02995//small subunit ribosomal protein S8e+ko03010//Ribosome;K14007//protein transport protein SEC24+ko04141//Prot…
Arahy.AB81A0	0	0.13	0.02	0.05	0.14	0	1.79	0.643	3.6286	5.74097e-13	1.37658e-13	LOW QUALITY PROTEIN: uncharacterized protein LOC107612146 [Arachis ipaensis]	K14494//DELLA protein+ko04075//Plant hormone signal transduction	GO:0050789//regulation of biological process;GO:0071704//organic substance metabolic process;GO:0097659//nucleic acid-templated transcription;GO:0019438//aromatic compound biosynthetic process;GO:0009059//macromolecule biosynthetic process;GO:0044271//cellular nitrogen compound biosynthetic process;GO:0046483//heterocycle metabolic process;GO:0044260//cellular macromolecule metabolic process;GO:1…	GRAS
Arahy.JN7ZD3	0	0	0.09	0.03	0.67	0.17	0.41	0.416	3.58612	0.000164348	9.26203e-05	auxin transporter-like protein 1 [Arachis ipaensis]	K13946//auxin influx carrier (AUX1 LAX family)+ko04075//Plant hormone signal transduction;K10999//cellulose synthase A [EC:2.4.1.12];K13946//auxin influx carrier (AUX1 LAX family)+ko04075//Plant hormone signal transduction	GO:0044262//cellular carbohydrate metabolic process;GO:0015711//organic anion transport;GO:0051234//establishment of localization;GO:0006811//ion transport;GO:1901576//organic substance biosynthetic process;GO:0005975//carbohydrate metabolic process;GO:0046942//carboxylic acid transport;GO:0044264//cellular polysaccharide metabolic process;GO:0044042//glucan metabolic process;GO:0071705//nitrogen…
Arahy.K91ZD2	0.05	0.07	0	0.04	0.38	0.14	0.91	0.476	3.55385	4.68265e-08	1.65625e-08	probable xyloglucan endotransglucosylase/hydrolase protein 28 [Arachis ipaensis]	K08235//xyloglucan:xyloglucosyl transferase [EC:2.4.1.207];K08235//xyloglucan:xyloglucosyl transferase [EC:2.4.1.207]	GO:0008152//metabolic process;GO:0043170//macromolecule metabolic process;GO:0009987//cellular process;GO:0044262//cellular carbohydrate metabolic process;GO:0044036//cell wall macromolecule metabolic process;GO:0071840//cellular component organization or biogenesis;GO:0006073//cellular glucan metabolic process;GO:0044264//cellular polysaccharide metabolic process;GO:0044085//cellular component b…
Arahy.Y4U51U	0	0	0.26	0.086	0.58	0.45	2.07	1.033	3.54101	0.000747758	0.000476255	protein TIC 22-like, chloroplastic [Arachis duranensis]
Arahy.4DYP8N	0	0.07	0	0.023	0.11	0.12	0.63	0.286	3.53589	0.000218469	0.000125913	pathogenesis-related protein 2-like [Arachis ipaensis]
Arahy.HF790K	0	0.03	0	0.01	0.16	0.06	0.16	0.126	3.53427	0.000469814	0.000287342	putative F-box/FBD/LRR-repeat protein At1g78840 isoform X1 [Arachis ipaensis]	K11843//ubiquitin carboxyl-terminal hydrolase 14 [EC:3.4.19.12];K06911//uncharacterized protein;K01322//prolyl oligopeptidase [EC:3.4.21.26];K00423//L-ascorbate oxidase [EC:1.10.3.3]+ko01100//Metabolic pathways+ko00053//Ascorbate and aldarate metabolism
Arahy.ANPF37	0.29	0	0.07	0.12	1.25	0.98	1.91	1.38	3.49457	7.81652e-07	3.15936e-07	methylecgonone reductase isoform X1 [Arachis ipaensis]	K00011//aldehyde reductase [EC:1.1.1.21]+ko00040//Pentose and glucuronate interconversions+ko01100//Metabolic pathways+ko00052//Galactose metabolism+ko00051//Fructose and mannose metabolism+ko00790//Folate biosynthesis+ko00561//Glycerolipid metabolism;K00002//alcohol dehydrogenase (NADP+) [EC:1.1.1.2]+ko00010//Glycolysis / Gluconeogenesis+ko00040//Pentose and glucuronate interconversions+ko01100/…
Arahy.MK24QK	0.01	0	0.11	0.04	0.35	0.51	0.55	0.47	3.48439	0.000198146	0.000113315	pentatricopeptide repeat-containing protein At3g22470, mitochondrial-like [Arachis duranensis]	K17710//pentatricopeptide repeat domain-containing protein 1;K17964//leucine-rich PPR motif-containing protein, mitochondrial
Arahy.K4Y63P	0.05	0.2	0	0.083	0.09	0	2.74	0.943	3.48237	1.12932e-12	2.76478e-13	nuclear transcription factor Y subunit A-3 isoform X1 [Arachis duranensis]	K08064//nuclear transcription factor Y, alpha
Arahy.YSDC3Q	0.04	0	0.08	0.04	0.37	0	1.02	0.463	3.48127	1.71479e-07	6.42578e-08	peroxidase 5 [Arachis ipaensis]	K00430//peroxidase [EC:1.11.1.7]+ko01100//Metabolic pathways+ko01110//Biosynthesis of secondary metabolites+ko00940//Phenylpropanoid biosynthesis	GO:0051187//cofactor catabolic process;GO:0051186//cofactor metabolic process;GO:0008152//metabolic process;GO:0017144//drug metabolic process;GO:0042737//drug catabolic process;GO:0050896//response to stimulus;GO:0009987//cellular process;GO:0006950//response to stress;GO:0042743//hydrogen peroxide metabolic process;GO:0006979//response to oxidative stress;GO:0042744//hydrogen peroxide catabolic…
Arahy.KTP8FH	0.1	0	0	0.033	0.18	0.05	0.84	0.356	3.43465	1.93915e-05	9.41857e-06	40S ribosomal protein SA-like [Arachis duranensis]	K02998//small subunit ribosomal protein SAe+ko03010//Ribosome
Arahy.9Q97AW	0	0.1	0.05	0.05	0.87	0.25	0.54	0.553	3.42536	3.7156e-07	1.44324e-07	uncharacterized protein LOC107608195 [Arachis ipaensis]
Arahy.49YRPQ	0.07	0.07	0	0.046	0.13	0.16	1.18	0.49	3.4134	3.83566e-05	1.94908e-05	pseudo histidine-containing phosphotransfer protein 6 isoform X1 [Arachis duranensis]	K14490//histidine-containing phosphotransfer peotein+ko04075//Plant hormone signal transduction	GO:0009736//cytokinin-activated signaling pathway;GO:0009725//response to hormone;GO:0042221//response to chemical;GO:0032870//cellular response to hormone stimulus;GO:0009755//hormone-mediated signaling pathway;GO:0071310//cellular response to organic substance;GO:0035556//intracellular signal transduction;GO:0010033//response to organic substance;GO:0071495//cellular response to endogenous stim…
Arahy.PM1EVP	0.04	0.04	0.03	0.036	0.14	0.08	0.92	0.38	3.39284	1.12609e-06	4.64521e-07	pathogenesis-related protein 5-like [Arachis ipaensis]	K12173//BRCA1-A complex subunit BRE+ko03440//Homologous recombination;K04733//interleukin-1 receptor-associated kinase 4 [EC:2.7.11.1]
Arahy.X7XPEZ	0.04	0.04	0.03	0.036	0.14	0.08	0.92	0.38	3.39284	1.12609e-06	4.64521e-07	pathogenesis-related protein 5-like [Arachis ipaensis]	K12173//BRCA1-A complex subunit BRE+ko03440//Homologous recombination;K04733//interleukin-1 receptor-associated kinase 4 [EC:2.7.11.1]
Arahy.PH6WQ4	0.29	0	0	0.096	0.98	0	2.1	1.026	3.38128	8.13763e-17	1.54597e-17	uncharacterized protein LOC110275269 [Arachis duranensis]
Arahy.3J1VJF	0.11	0	0	0.036	0.34	0.08	0.72	0.38	3.3731	9.79293e-05	5.31073e-05	uncharacterized protein LOC107606733 [Arachis ipaensis]	K15200//general transcription factor 3C polypeptide 2;K04460//serine/threonine-protein phosphatase 5 [EC:3.1.3.16]
Arahy.VWQQ5V	0.23	0.01	0	0.08	0.14	0.1	2.29	0.843	3.37268	3.10616e-06	1.35055e-06	uncharacterized protein LOC107474447 isoform X1 [Arachis duranensis]	K14638//solute carrier family 15 (peptide/histidine transporter), member 3/4
Arahy.KVAQ3A	0	0.08	0	0.026	0.16	0.03	0.63	0.273	3.3686	2.50572e-06	1.07705e-06	axoneme-associated protein mst101(2) isoform X1 [Arachis ipaensis]	K21596//calmodulin-binding transcription activator;K10406//kinesin family member C2/C3;K17046//protein DEK
Arahy.NI5BDM	0.44	0	0	0.146	1.13	0.88	2.6	1.536	3.36784	5.57783e-05	2.90865e-05	protein REVEILLE 8 isoform X1 [Arachis ipaensis]
Arahy.SV1F8B	0	0.1	0	0.033	0.24	0	1.6	0.613	3.35869	8.45009e-07	3.43156e-07	probable aldo-keto reductase 1 isoform X1 [Arachis ipaensis]	K05275//pyridoxine 4-dehydrogenase [EC:1.1.1.65]+ko00750//Vitamin B6 metabolism+ko01100//Metabolic pathways;K17744//L-galactose dehydrogenase [EC:1.1.1.316]+ko01100//Metabolic pathways+ko00053//Ascorbate and aldarate metabolism+ko01110//Biosynthesis of secondary metabolites;K17744//L-galactose dehydrogenase [EC:1.1.1.316]+ko01100//Metabolic pathways+ko00053//Ascorbate and aldarate metabolism+ko01…
Arahy.FDP8U9	0.1	0	0	0.033	0.44	0	0.57	0.336	3.35162	6.35108e-05	3.34386e-05	uncharacterized protein LOC107614543 [Arachis ipaensis]	K11000//callose synthase [EC:2.4.1.-]
Arahy.BDKN1M	0	0.12	0.12	0.08	1.19	0.63	0.62	0.813	3.35115	2.70235e-12	6.76334e-13	zeatin O-glucosyltransferase [Arachis ipaensis]	K13495//cis-zeatin O-glucosyltransferase [EC:2.4.1.215]+ko00908//Zeatin biosynthesis	GO:0008152//metabolic process;GO:0043226//organelle;GO:0044464//cell part;GO:0005622//intracellular;GO:0044424//intracellular part;GO:0005623//cell;GO:0043229//intracellular organelle;GO:0043231//intracellular membrane-bounded organelle;GO:0043227//membrane-bounded organelle;GO:0035251//UDP-glucosyltransferase activity;GO:0003824//catalytic activity;GO:0016758//transferase activity, transferring …
Arahy.EX0EXI	0.07	0	0	0.023	0.19	0.27	0.28	0.246	3.33454	0.00040326	0.000243159	dolichyl-diphosphooligosaccharide--protein glycosyltransferase subunit 2-like [Arachis ipaensis]	K18447//ADP-sugar diphosphatase [EC:3.6.1.21]+ko00230//Purine metabolism+ko01100//Metabolic pathways+ko00051//Fructose and mannose metabolism+ko00500//Starch and sucrose metabolism+ko01110//Biosynthesis of secondary metabolites
Arahy.9W3900	0.39	0	0.32	0.236	1.46	3.09	2.7	2.416	3.33358	6.9919e-08	2.51546e-08	chaperone protein dnaJ 11, chloroplastic [Arachis ipaensis]	K03686//molecular chaperone DnaJ
Arahy.4S1WXZ	0	0.67	0	0.223	0.28	0.07	6.48	2.276	3.32115	9.69665e-54	6.57223e-55	hypothetical protein TSUD_341860 [Trifolium subterraneum]	K03549//KUP system potassium uptake protein;K03549//KUP system potassium uptake protein	GO:0044425//membrane part;GO:0016021//integral component of membrane;GO:0016020//membrane;GO:0031224//intrinsic component of membrane;GO:0022890//inorganic cation transmembrane transporter activity;GO:0015318//inorganic molecular entity transmembrane transporter activity;GO:0015075//ion transmembrane transporter activity;GO:0005215//transporter activity;GO:0015079//potassium ion transmembrane tra…
Arahy.P16ZSU	0.07	0	0	0.023	0.07	0	0.65	0.24	3.31159	0.00050391	0.000310061	hypothetical protein KK1_012162 [Cajanus cajan]		GO:0003676//nucleic acid binding;GO:0008270//zinc ion binding;GO:0043169//cation binding;GO:0005488//binding;GO:0043167//ion binding;GO:0046914//transition metal ion binding;GO:0046872//metal ion binding;GO:1901363//heterocyclic compound binding;GO:0097159//organic cyclic compound binding;
Arahy.FIY695	0.04	0.04	0	0.026	0.15	0.04	0.6	0.263	3.30798	7.92795e-05	4.23642e-05	chitotriosidase-1-like [Arachis ipaensis]	K01183//chitinase [EC:3.2.1.14]+ko00520//Amino sugar and nucleotide sugar metabolism+ko01100//Metabolic pathways
Arahy.F4TQ07	0.04	0	0.04	0.026	0.2	0	0.61	0.27	3.30769	8.98082e-05	4.83914e-05	vinorine synthase [Arachis ipaensis]	K13065//shikimate O-hydroxycinnamoyltransferase [EC:2.3.1.133]+ko01100//Metabolic pathways+ko01110//Biosynthesis of secondary metabolites+ko00940//Phenylpropanoid biosynthesis+ko00941//Flavonoid biosynthesis+ko00945//Stilbenoid, diarylheptanoid and gingerol biosynthesis	GO:0016746//transferase activity, transferring acyl groups;GO:0016747//transferase activity, transferring acyl groups other than amino-acyl groups;GO:0003824//catalytic activity;GO:0016740//transferase activity;
Arahy.7FD9W9	0.1	0.06	0.03	0.063	0.83	0.28	0.72	0.61	3.29919	3.1406e-09	9.92531e-10	uncharacterized protein LOC107633088 [Arachis ipaensis]	K00789//S-adenosylmethionine synthetase [EC:2.5.1.6]+ko01230//Biosynthesis of amino acids+ko01100//Metabolic pathways+ko01110//Biosynthesis of secondary metabolites+ko00270//Cysteine and methionine metabolism;K00789//S-adenosylmethionine synthetase [EC:2.5.1.6]+ko01230//Biosynthesis of amino acids+ko01100//Metabolic pathways+ko01110//Biosynthesis of secondary metabolites+ko00270//Cysteine and met…
Arahy.804D1R	0	1.68	0	0.56	0.56	0	16.16	5.573	3.29869	1.41584e-48	1.06445e-49	MLP-like protein 34 [Arachis duranensis]	K10745//ribonuclease H2 subunit C+ko03030//DNA replication
Arahy.18WYEQ	0	0.05	0	0.016	0.18	0.03	0.27	0.16	3.29539	0.000492691	0.000302594	transcription factor DICHOTOMA-like [Arachis duranensis]			TCP
Arahy.AT380M	0.03	0.01	0	0.013	0.13	0.1	0.19	0.14	3.28336	2.04707e-06	8.69593e-07	formin-like protein 3 [Arachis duranensis]	K05740//diaphanous 1+ko04933//AGE-RAGE signaling pathway in diabetic complications;K02184//formin 2	GO:0044425//membrane part;GO:0016021//integral component of membrane;GO:0031224//intrinsic component of membrane;GO:0016020//membrane;
Arahy.5AE9TD	0.09	0	0	0.03	0.12	0.09	0.69	0.3	3.27839	2.1662e-06	9.22926e-07	uncharacterized protein LOC107628517 [Arachis ipaensis]	K12356//coniferyl-alcohol glucosyltransferase [EC:2.4.1.111]+ko00940//Phenylpropanoid biosynthesis;K08237//hydroquinone glucosyltransferase [EC:2.4.1.218]	GO:0008152//metabolic process;GO:0005622//intracellular;GO:0043227//membrane-bounded organelle;GO:0043226//organelle;GO:0044424//intracellular part;GO:0043231//intracellular membrane-bounded organelle;GO:0005623//cell;GO:0043229//intracellular organelle;GO:0044464//cell part;GO:0003824//catalytic activity;GO:0080043//quercetin 3-O-glucosyltransferase activity;GO:0080044//quercetin 7-O-glucosyltra…
Arahy.K541B7	0	0	0.03	0.01	0.05	0	0.3	0.116	3.27739	0.000113205	6.20263e-05	histidine kinase CKI1-like [Arachis ipaensis]	K14489//arabidopsis histidine kinase 2/3/4 (cytokinin receptor) [EC:2.7.13.3]+ko04075//Plant hormone signal transduction	GO:0044425//membrane part;GO:0005622//intracellular;GO:0016021//integral component of membrane;GO:0016020//membrane;GO:0044464//cell part;GO:0031224//intrinsic component of membrane;GO:0005623//cell;GO:0060089//molecular transducer activity;GO:0000155//phosphorelay sensor kinase activity;GO:0004872//receptor activity;GO:0016772//transferase activity, transferring phosphorus-containing groups;GO:0…
Arahy.6P9QFA	0	0.06	0	0.02	0.25	0.18	0.12	0.183	3.2705	0.000620259	0.000388232	pectinesterase-like [Arachis duranensis]	K01051//pectinesterase [EC:3.1.1.11]+ko00040//Pentose and glucuronate interconversions+ko01100//Metabolic pathways	GO:0044248//cellular catabolic process;GO:0000272//polysaccharide catabolic process;GO:0016043//cellular component organization;GO:0045229//external encapsulating structure organization;GO:0009987//cellular process;GO:0010393//galacturonan metabolic process;GO:0005975//carbohydrate metabolic process;GO:0042737//drug catabolic process;GO:0045490//pectin catabolic process;GO:0071554//cell wall orga…
Arahy.UB3QJP	0.41	0	0.05	0.153	1.8	0	2.63	1.476	3.26309	1.56021e-10	4.39488e-11	uncharacterized protein LOC110275269 [Arachis duranensis]
Arahy.V74ULR	0	0.29	0	0.096	2.35	0.31	0	0.886	3.25601	1.02909e-09	3.11717e-10	peroxidase 19 [Arachis duranensis]	K00430//peroxidase [EC:1.11.1.7]+ko01100//Metabolic pathways+ko01110//Biosynthesis of secondary metabolites+ko00940//Phenylpropanoid biosynthesis	GO:0051186//cofactor metabolic process;GO:0044237//cellular metabolic process;GO:0050896//response to stimulus;GO:0006979//response to oxidative stress;GO:0017144//drug metabolic process;GO:0051187//cofactor catabolic process;GO:0072593//reactive oxygen species metabolic process;GO:0009987//cellular process;GO:0008152//metabolic process;GO:0042744//hydrogen peroxide catabolic process;GO:0042743//…
Arahy.EF48U6	0.11	0	0	0.036	0.07	0.28	0.67	0.34	3.24721	3.07155e-06	1.33456e-06	ATPase WRNIP1-like [Arachis ipaensis]	K12127//pseudo-response regulator 1+ko04712//Circadian rhythm - plant	GO:0005622//intracellular;GO:0044424//intracellular part;GO:0044464//cell part;GO:0005634//nucleus;GO:0005623//cell;GO:0043227//membrane-bounded organelle;GO:0043231//intracellular membrane-bounded organelle;GO:0043226//organelle;GO:0043229//intracellular organelle;
Arahy.GF54Z4	0	0.13	0	0.043	0.31	0.48	0.38	0.39	3.2372	1.15055e-11	2.99942e-12	protein LHY isoform X1 [Arachis ipaensis]	K12133//MYB-related transcription factor LHY+ko04712//Circadian rhythm - plant;K12133//MYB-related transcription factor LHY+ko04712//Circadian rhythm - plant		MYB
Arahy.8I61S0	0	0.16	0.06	0.073	0.67	0.15	1.25	0.69	3.22351	2.72598e-16	5.33584e-17	disease resistance protein RPP13 [Arachis ipaensis]	K13457//disease resistance protein RPM1+ko04626//Plant-pathogen interaction
Arahy.SGT4H9	0	0.16	0.06	0.073	0.67	0.15	1.25	0.69	3.22351	2.72598e-16	5.33584e-17	disease resistance protein RPP13 [Arachis ipaensis]	K13457//disease resistance protein RPM1+ko04626//Plant-pathogen interaction
Arahy.FY9BZZ	7.04	109.03	6.81	40.96	72.84	7.25	1074.28	384.79	3.21237	0	0	late embryogenesis abundant protein Lea5 isoform X2 [Arachis ipaensis]
Arahy.5IWW39	0.11	0.6	0	0.236	3.84	1.28	1.4	2.173	3.21079	3.02376e-13	7.11654e-14	uncharacterized protein LOC107638312 [Arachis ipaensis]
Arahy.WSDG12	0.03	0.13	0.22	0.126	0.23	0.15	2.93	1.103	3.20956	3.04621e-23	4.3758e-24	WAT1-related protein At1g25270 [Arachis duranensis]	K17500//integrin-linked kinase-associated serine/threonine phosphatase 2C [EC:3.1.3.16];K12741//heterogeneous nuclear ribonucleoprotein A1/A3+ko03040//Spliceosome;K07874//Ras-related protein Rab-1A;K17500//integrin-linked kinase-associated serine/threonine phosphatase 2C [EC:3.1.3.16];K12741//heterogeneous nuclear ribonucleoprotein A1/A3+ko03040//Spliceosome;K07874//Ras-related protein Rab-1A
Arahy.EIZJ04	0	0.14	0	0.046	0.25	0	1.04	0.43	3.19483	4.38568e-08	1.54686e-08	glycerol-3-phosphate acyltransferase 5-like [Arachis ipaensis]	K13508//glycerol-3-phosphate acyltransferase [EC:2.3.1.15 2.3.1.198]+ko01100//Metabolic pathways+ko01110//Biosynthesis of secondary metabolites+ko00564//Glycerophospholipid metabolism+ko00561//Glycerolipid metabolism
Arahy.CU0UJG	0	0	0.11	0.036	0	0	1.02	0.34	3.18248	0.000499962	0.000307365	nuclear-pore anchor isoform X2 [Arachis ipaensis]	K09291//nucleoprotein TPR+ko03013//RNA transport	GO:0034613//cellular protein localization;GO:0006606//protein import into nucleus;GO:0015833//peptide transport;GO:0008104//protein localization;GO:0051641//cellular localization;GO:0034504//protein localization to nucleus;GO:0051234//establishment of localization;GO:0017038//protein import;GO:0051179//localization;GO:0072594//establishment of protein localization to organelle;GO:0045184//establi…
Arahy.PFWX3N	0	0.11	0	0.036	0.73	0.1	0.11	0.313	3.1801	0.000229789	0.000132859	secretory carrier-associated membrane protein 1-like [Arachis ipaensis]	K19995//secretory carrier-associated membrane protein
Arahy.D92ENK	0.34	0.61	0	0.316	1.17	0.21	7.35	2.91	3.17813	9.8787e-45	8.01514e-46	cytochrome P450 84A1 [Arachis duranensis]	K09755//ferulate-5-hydroxylase [EC:1.14.-.-]+ko01100//Metabolic pathways+ko01110//Biosynthesis of secondary metabolites+ko00940//Phenylpropanoid biosynthesis	GO:0006725//cellular aromatic compound metabolic process;GO:0019748//secondary metabolic process;GO:1901362//organic cyclic compound biosynthetic process;GO:0009699//phenylpropanoid biosynthetic process;GO:0008152//metabolic process;GO:0009987//cellular process;GO:0019438//aromatic compound biosynthetic process;GO:0071704//organic substance metabolic process;GO:0009808//lignin metabolic process;G…
Arahy.D5EQ14	0.08	0.06	0	0.046	0.07	0.11	1.03	0.403	3.17573	5.03951e-07	1.99093e-07	uncharacterized protein LOC107491604 [Arachis duranensis]
Arahy.33PNZF	0	0.18	0	0.06	1.13	0.09	0.36	0.526	3.1753	0.000237716	0.000137759	LOB domain-containing protein 12-like [Arachis ipaensis]	K21994//LOB domain-containing protein 18		LOB
Arahy.75XT4J	0.03	0.03	0	0.02	0.18	0.33	0.03	0.18	3.1753	0.000237716	0.000137759	cytochrome P450 CYP736A12-like [Arachis duranensis]	K20562//biphenyl-4-hydroxylase
Arahy.1Y4NGA	0.54	0.9	0.29	0.576	2.67	0.66	12.45	5.26	3.17048	1.24242e-50	8.96145e-52	F-box protein AFR-like [Arachis duranensis]	K03006//DNA-directed RNA polymerase II subunit RPB1 [EC:2.7.7.6]+ko00230//Purine metabolism+ko03020//RNA polymerase+ko01100//Metabolic pathways+ko00240//Pyrimidine metabolism;K21952//CASK-interacting protein;K00430//peroxidase [EC:1.11.1.7]+ko01100//Metabolic pathways+ko01110//Biosynthesis of secondary metabolites+ko00940//Phenylpropanoid biosynthesis
Arahy.BB2RVD	0	0.03	0	0.01	0.05	0.03	0.18	0.086	3.16653	0.000124262	6.85897e-05	ABC transporter B family member 19-like [Arachis ipaensis]	K05658//ATP-binding cassette, subfamily B (MDR/TAP), member 1 [EC:3.6.3.44]+ko02010//ABC transporters	GO:0016021//integral component of membrane;GO:0016020//membrane;GO:0031224//intrinsic component of membrane;GO:0044425//membrane part;GO:0017111//nucleoside-triphosphatase activity;GO:0032559//adenyl ribonucleotide binding;GO:0043492//ATPase activity, coupled to movement of substances;GO:0017076//purine nucleotide binding;GO:0016887//ATPase activity;GO:0000166//nucleotide binding;GO:0043167//ion …
Arahy.KD4831	0	0.04	0.07	0.036	0.14	0.19	0.67	0.333	3.15472	1.28499e-06	5.33553e-07	uncharacterized protein LOC107625804 [Arachis ipaensis]	K09286//EREBP-like factor	GO:0019438//aromatic compound biosynthetic process;GO:0044249//cellular biosynthetic process;GO:0046483//heterocycle metabolic process;GO:0034645//cellular macromolecule biosynthetic process;GO:0097659//nucleic acid-templated transcription;GO:0008152//metabolic process;GO:0006351//transcription, DNA-templated;GO:0009059//macromolecule biosynthetic process;GO:0009987//cellular process;GO:0006725//…	AP2-EREBP
Arahy.JM0XW1	0	0.39	0	0.13	0	0	3.55	1.183	3.15304	4.19184e-05	2.14207e-05	uncharacterized protein LOC107616771 [Arachis ipaensis]		GO:0031224//intrinsic component of membrane;GO:0016020//membrane;GO:0016021//integral component of membrane;GO:0044425//membrane part;
Arahy.H0PP7S	0	0.81	0	0.27	0.04	0	7.25	2.43	3.15277	7.78605e-60	4.75428e-61	cytochrome P450 CYP82D47 [Arachis ipaensis]	K07408//cytochrome P450 family 1 subfamily A polypeptide 1 [EC:1.14.14.1]+ko00380//Tryptophan metabolism+ko01100//Metabolic pathways;K00512//steroid 17alpha-monooxygenase / 17alpha-hydroxyprogesterone deacetylase [EC:1.14.14.19 1.14.14.32]+ko01100//Metabolic pathways
Arahy.T38HF5	0.04	0	0.08	0.04	0.18	0.15	0.73	0.353	3.14906	7.61197e-07	3.07261e-07	beta-amyrin 11-oxidase isoform X1 [Arachis duranensis]	K04123//ent-kaurenoic acid hydroxylase [EC:1.14.13.79]+ko00904//Diterpenoid biosynthesis+ko01100//Metabolic pathways+ko01110//Biosynthesis of secondary metabolites;K17875//beta-amyrin 11-oxidase [EC:1.14.13.134]
Arahy.N3X7TK	0.18	0	0	0.06	0.27	0	1.38	0.55	3.14778	0.000287488	0.000169132	uncharacterized protein LOC107627455 isoform X1 [Arachis ipaensis]
Arahy.M65R33	0.1	0	0	0.033	0.63	0	0.25	0.293	3.14615	0.000290779	0.000171184	uncharacterized protein LOC107474608 [Arachis duranensis]
Arahy.FV3N2Z	0	0.08	0	0.026	0.22	0.11	0.35	0.226	3.1461	7.5621e-06	3.47008e-06	uncharacterized protein LOC107614105 [Arachis ipaensis]	K08819//cyclin-dependent kinase 12/13 [EC:2.7.11.22 2.7.11.23]
Arahy.BCEW87	0	0.05	0.05	0.033	0.29	0.15	0.44	0.293	3.14393	5.58137e-05	2.91092e-05	probable protein phosphatase 2C 52 isoform X2 [Arachis ipaensis]	K17506//protein phosphatase 1L [EC:3.1.3.16];K17505//protein phosphatase 1K [EC:3.1.3.16];K19704//protein phosphatase PTC1 [EC:3.1.3.16];K19477//cGMP-dependent protein kinase 2 [EC:2.7.11.12]
Arahy.P7LS6G	0	0	0.23	0.076	0.96	0.68	0.43	0.69	3.11406	1.47242e-08	4.94775e-09	non-functional NADPH-dependent codeinone reductase 2 [Arachis ipaensis]	K00002//alcohol dehydrogenase (NADP+) [EC:1.1.1.2]+ko00010//Glycolysis / Gluconeogenesis+ko00040//Pentose and glucuronate interconversions+ko01100//Metabolic pathways+ko01110//Biosynthesis of secondary metabolites+ko00561//Glycerolipid metabolism;K00002//alcohol dehydrogenase (NADP+) [EC:1.1.1.2]+ko00010//Glycolysis / Gluconeogenesis+ko00040//Pentose and glucuronate interconversions+ko01100//Meta…	GO:0016491//oxidoreductase activity;GO:0003824//catalytic activity;
Arahy.ICVP6R	0.11	0.27	0.08	0.153	1.12	0.13	2.78	1.343	3.11272	5.21334e-21	8.21104e-22	F-box protein PP2-A13 [Arachis duranensis]
Arahy.QM99BA	0	0.04	0	0.013	0.09	0	0.23	0.106	3.11067	0.000856704	0.000551398	cytokinin dehydrogenase 3-like [Arachis duranensis]	K00279//cytokinin dehydrogenase [EC:1.5.99.12]+ko00908//Zeatin biosynthesis	GO:0044237//cellular metabolic process;GO:0009308//amine metabolic process;GO:0006725//cellular aromatic compound metabolic process;GO:0010817//regulation of hormone levels;GO:0046483//heterocycle metabolic process;GO:0065008//regulation of biological quality;GO:0009987//cellular process;GO:0009690//cytokinin metabolic process;GO:0071704//organic substance metabolic process;GO:0006807//nitrogen c…
Arahy.J7GXUY	0.07	0	0	0.023	0.16	0.08	0.4	0.213	3.10237	3.22084e-05	1.61318e-05	long chain acyl-CoA synthetase 1 isoform X2 [Arachis ipaensis]	K01897//long-chain acyl-CoA synthetase [EC:6.2.1.3]+ko04146//Peroxisome+ko01100//Metabolic pathways+ko00061//Fatty acid biosynthesis+ko01212//Fatty acid metabolism+ko00071//Fatty acid degradation;K01897//long-chain acyl-CoA synthetase [EC:6.2.1.3]+ko04146//Peroxisome+ko01100//Metabolic pathways+ko00061//Fatty acid biosynthesis+ko01212//Fatty acid metabolism+ko00071//Fatty acid degradation;K01897/…
Arahy.A59EXP	0.01	0.04	0.01	0.02	0.04	0.01	0.37	0.14	3.09283	0.000415797	0.00025175	uncharacterized protein LOC107626499 isoform X1 [Arachis ipaensis]	K15407//queuine tRNA-ribosyltransferase subunit QTRTD1 [EC:2.4.2.29];K10661//E3 ubiquitin-protein ligase MARCH6 [EC:2.3.2.27]+ko04141//Protein processing in endoplasmic reticulum
Arahy.DIL2CF	0.01	0.04	0.01	0.02	0.04	0.01	0.37	0.14	3.09283	0.000415797	0.00025175	uncharacterized protein LOC107626499 isoform X1 [Arachis ipaensis]	K15407//queuine tRNA-ribosyltransferase subunit QTRTD1 [EC:2.4.2.29];K10661//E3 ubiquitin-protein ligase MARCH6 [EC:2.3.2.27]+ko04141//Protein processing in endoplasmic reticulum
Arahy.HZCM81	0.01	0.04	0.01	0.02	0.04	0.01	0.37	0.14	3.09283	0.000415797	0.00025175	uncharacterized protein LOC107626499 isoform X1 [Arachis ipaensis]	K15407//queuine tRNA-ribosyltransferase subunit QTRTD1 [EC:2.4.2.29];K10661//E3 ubiquitin-protein ligase MARCH6 [EC:2.3.2.27]+ko04141//Protein processing in endoplasmic reticulum
Arahy.TC7HMA	0.52	0	0	0.173	0.76	0	3.71	1.49	3.09283	0.000415797	0.00025175	uncharacterized protein LOC107640986 [Arachis ipaensis]
Arahy.UIUY7Y	0.01	0.04	0.01	0.02	0.04	0.01	0.37	0.14	3.09283	0.000415797	0.00025175	uncharacterized protein LOC107626499 isoform X1 [Arachis ipaensis]	K15407//queuine tRNA-ribosyltransferase subunit QTRTD1 [EC:2.4.2.29];K10661//E3 ubiquitin-protein ligase MARCH6 [EC:2.3.2.27]+ko04141//Protein processing in endoplasmic reticulum
Arahy.R1SWRL	0	0.91	0.12	0.343	0	0	8.93	2.976	3.09198	7.71216e-17	1.46278e-17	uncharacterized protein LOC107634623 [Arachis ipaensis]
Arahy.I134XL	0.24	0	0	0.08	0.47	0	1.61	0.693	3.08923	6.11001e-05	3.20925e-05	uncharacterized protein LOC107614665 [Arachis ipaensis]
Arahy.YWH2YP	0	0.08	0	0.026	0.21	0.16	0.31	0.226	3.08174	2.3462e-06	1.00421e-06	pyruvate decarboxylase 2 isoform X2 [Arachis ipaensis]	K01568//pyruvate decarboxylase [EC:4.1.1.1]+ko00010//Glycolysis / Gluconeogenesis+ko01100//Metabolic pathways+ko01110//Biosynthesis of secondary metabolites
Arahy.ZTT4XD	0	2.01	0	0.67	0.84	0	16.37	5.736	3.08066	3.69005e-11	9.98028e-12	hypothetical protein glysoja_001330 [Glycine soja]
Arahy.A2QKHF	0.17	0	0	0.056	0.44	0.26	0.78	0.493	3.07892	0.000127831	7.07088e-05	protein CROWDED NUCLEI 4 [Arachis ipaensis]	K00826//branched-chain amino acid aminotransferase [EC:2.6.1.42]+ko00290//Valine, leucine and isoleucine biosynthesis+ko00280//Valine, leucine and isoleucine degradation+ko00770//Pantothenate and CoA biosynthesis+ko01230//Biosynthesis of amino acids+ko01100//Metabolic pathways+ko01110//Biosynthesis of secondary metabolites+ko01210//2-Oxocarboxylic acid metabolism+ko00270//Cysteine and methionine …
Arahy.NBP35I	0	0.47	0	0.156	1.33	0.39	2.22	1.313	3.076	3.04804e-05	1.52128e-05	uncharacterized protein LOC107636030 [Arachis ipaensis]	K10664//E3 ubiquitin-protein ligase ATL6/9/15/31/42/55 [EC:2.3.2.27]
Arahy.BH0PU9	0.12	0	0	0.04	0.42	0.22	0.38	0.34	3.07038	0.000946844	0.000615991	TOM1-like protein 2 [Arachis duranensis]		GO:0051641//cellular localization;GO:0042886//amide transport;GO:0070727//cellular macromolecule localization;GO:0034613//cellular protein localization;GO:0033036//macromolecule localization;GO:0006886//intracellular protein transport;GO:0071702//organic substance transport;GO:0006810//transport;GO:0051234//establishment of localization;GO:0015833//peptide transport;GO:0015031//protein transport;…
Arahy.D5L463	0	0.26	0.25	0.17	0.4	0.99	2.97	1.453	3.06628	0.000493829	0.000303387		K19199//histone-lysine N-methyltransferase SETD3 [EC:2.1.1.43]+ko00310//Lysine degradation
Arahy.8A7NWS	0	0.07	0.41	0.16	1.94	1.74	0.33	1.336	3.06353	8.80954e-20	1.46282e-20	1-aminocyclopropane-1-carboxylate oxidase [Arachis ipaensis]	K05933//aminocyclopropanecarboxylate oxidase [EC:1.14.17.4]+ko01100//Metabolic pathways+ko01110//Biosynthesis of secondary metabolites+ko00270//Cysteine and methionine metabolism	GO:0016491//oxidoreductase activity;GO:0003824//catalytic activity;GO:0005488//binding;GO:0043167//ion binding;GO:0043169//cation binding;GO:0046872//metal ion binding;
Arahy.7J5ZWH	0.05	0.03	0	0.026	0.1	0.1	0.41	0.203	3.05118	4.46311e-05	2.29085e-05	lysM domain receptor-like kinase 3 isoform X1 [Arachis ipaensis]	K04733//interleukin-1 receptor-associated kinase 4 [EC:2.7.11.1];K04733//interleukin-1 receptor-associated kinase 4 [EC:2.7.11.1]	GO:0016020//membrane;GO:0044425//membrane part;GO:0016021//integral component of membrane;GO:0031224//intrinsic component of membrane;GO:0016773//phosphotransferase activity, alcohol group as acceptor;GO:0008144//drug binding;GO:0016301//kinase activity;GO:0035639//purine ribonucleoside triphosphate binding;GO:0004672//protein kinase activity;GO:0032553//ribonucleotide binding;GO:0043168//anion b…
Arahy.08WRUD	0.04	0.09	0.04	0.056	0.26	0.15	8.45	2.953	3.04794	1.01925e-16	1.94879e-17	PREDICTED: isoflavone reductase-like protein [Lupinus angustifolius]	K12864//beta-catenin-like protein 1+ko03040//Spliceosome;K12864//beta-catenin-like protein 1+ko03040//Spliceosome	GO:0016020//membrane;GO:0044425//membrane part;GO:0031224//intrinsic component of membrane;GO:0016021//integral component of membrane;
Arahy.GFA6QK	0	0.21	0.12	0.11	0.26	0.1	1.25	0.536	3.04247	2.37136e-09	7.41913e-10	uncharacterized protein LOC107643539 [Arachis ipaensis]	K07466//replication factor A1+ko03440//Homologous recombination+ko03420//Nucleotide excision repair+ko03030//DNA replication+ko03430//Mismatch repair;K07466//replication factor A1+ko03440//Homologous recombination+ko03420//Nucleotide excision repair+ko03030//DNA replication+ko03430//Mismatch repair;K07466//replication factor A1+ko03440//Homologous recombination+ko03420//Nucleotide excision repair…
Arahy.F6IJX6	0	0.35	0	0.116	1.05	1.02	0.74	0.936	3.03523	8.44818e-05	4.53279e-05	LOW QUALITY PROTEIN: auxin response factor 19-like [Arachis duranensis]	K14486//auxin response factor+ko04075//Plant hormone signal transduction
Arahy.29RT0M	0	0.44	0	0.146	1.51	0.56	1.51	1.193	3.03129	0.000616813	0.000385863	tRNA pseudouridine(38/39) synthase isoform X3 [Arachis duranensis]	K01855//tRNA pseudouridine38/39 synthase [EC:5.4.99.45]
Arahy.8P0WLI	0	0.04	0	0.013	0.06	0	0.29	0.116	3.01436	0.000684856	0.000432506	cation/H(+) antiporter 15-like [Arachis ipaensis]		GO:0016020//membrane;GO:0044425//membrane part;GO:0016021//integral component of membrane;GO:0031224//intrinsic component of membrane;GO:0015291//secondary active transmembrane transporter activity;GO:0008324//cation transmembrane transporter activity;GO:0015078//hydrogen ion transmembrane transporter activity;GO:0015299//solute:proton antiporter activity;GO:0022890//inorganic cation transmembran…
Arahy.A4MELJ	0	0.06	0.03	0.03	0	0	0.76	0.253	2.99269	3.95673e-05	2.01377e-05	lysine histidine transporter 1-like [Arachis duranensis]	K15015//solute carrier family 32 (vesicular inhibitory amino acid transporter);K14209//solute carrier family 36 (proton-coupled amino acid transporter)	GO:0016021//integral component of membrane;GO:0016020//membrane;GO:0044425//membrane part;GO:0031224//intrinsic component of membrane;
Arahy.4D2SB5	0.12	0.05	0	0.056	0.05	0	1.3	0.45	2.98792	2.46762e-06	1.05982e-06	uncharacterized protein LOC107644448 [Arachis ipaensis]
Arahy.G22DLJ	0.11	0	0	0.036	0.22	0.2	0.94	0.453	2.98641	0.000788443	0.000504063	uncharacterized protein LOC107480131 [Arachis duranensis]
Arahy.JFN0DY	1.05	1.71	1.44	1.4	2.98	0.19	30.98	11.383	2.98476	3.60084e-192	6.52749e-194	60S ribosomal protein L23a [Arachis duranensis]	K02893//large subunit ribosomal protein L23Ae+ko03010//Ribosome	GO:0022613//ribonucleoprotein complex biogenesis;GO:0044271//cellular nitrogen compound biosynthetic process;GO:0009058//biosynthetic process;GO:0034641//cellular nitrogen compound metabolic process;GO:0044238//primary metabolic process;GO:0000027//ribosomal large subunit assembly;GO:0006996//organelle organization;GO:0043933//macromolecular complex subunit organization;GO:0008152//metabolic proc…
Arahy.Y3PHS2	1.05	1.71	1.44	1.4	2.98	0.19	30.98	11.383	2.98476	3.60084e-192	6.52749e-194	60S ribosomal protein L23a [Arachis duranensis]	K02893//large subunit ribosomal protein L23Ae+ko03010//Ribosome	GO:0009059//macromolecule biosynthetic process;GO:0006807//nitrogen compound metabolic process;GO:0044271//cellular nitrogen compound biosynthetic process;GO:0022607//cellular component assembly;GO:0065003//macromolecular complex assembly;GO:0044260//cellular macromolecule metabolic process;GO:0016043//cellular component organization;GO:0044238//primary metabolic process;GO:0071704//organic subst…
Arahy.MEW2SM	0.1	0.05	0	0.05	0	0	1.21	0.403	2.97377	4.69267e-05	2.41573e-05	uncharacterized protein LOC107459419 [Arachis duranensis]	K07466//replication factor A1+ko03440//Homologous recombination+ko03420//Nucleotide excision repair+ko03030//DNA replication+ko03430//Mismatch repair
Arahy.MWQM2H	0	0.11	0	0.036	0.22	0.02	0.65	0.296	2.97032	0.000207645	0.000119152	uncharacterized protein LOC107608253 [Arachis ipaensis]	K07195//exocyst complex component 7	GO:0009987//cellular process;GO:0051234//establishment of localization;GO:0006810//transport;GO:0032940//secretion by cell;GO:0006887//exocytosis;GO:0016192//vesicle-mediated transport;GO:0046903//secretion;GO:0051179//localization;GO:0005737//cytoplasm;GO:0044424//intracellular part;GO:0044444//cytoplasmic part;GO:0031224//intrinsic component of membrane;GO:0005623//cell;GO:0044464//cell part;GO…
Arahy.SG8K9N	0.21	0.73	0.06	0.333	0.63	0.1	7.09	2.606	2.95313	3.02006e-26	3.91294e-27	cinnamoyl-CoA reductase 1 isoform X1 [Arachis ipaensis]	K09753//cinnamoyl-CoA reductase [EC:1.2.1.44]+ko01100//Metabolic pathways+ko01110//Biosynthesis of secondary metabolites+ko00940//Phenylpropanoid biosynthesis
Arahy.JA1HFS	0	0.24	0.05	0.096	0	0.07	2.18	0.75	2.9498	1.39261e-12	3.42319e-13	4-coumarate--CoA ligase 2-like [Arachis duranensis]	K01904//4-coumarate--CoA ligase [EC:6.2.1.12]+ko00130//Ubiquinone and other terpenoid-quinone biosynthesis+ko01100//Metabolic pathways+ko01110//Biosynthesis of secondary metabolites+ko00940//Phenylpropanoid biosynthesis+ko00360//Phenylalanine metabolism;K01904//4-coumarate--CoA ligase [EC:6.2.1.12]+ko00130//Ubiquinone and other terpenoid-quinone biosynthesis+ko01100//Metabolic pathways+ko01110//B…
Arahy.WXE8TN	0.14	0	0	0.046	0.2	0.12	0.78	0.366	2.94913	1.86514e-05	9.03847e-06	nuclear transcription factor Y subunit A-10-like isoform X3 [Arachis ipaensis]	K08064//nuclear transcription factor Y, alpha
Arahy.RI9D6L	0.11	0.24	0.11	0.153	1.79	0.42	1.32	1.176	2.94835	1.48821e-06	6.22023e-07	hypothetical protein TSUD_21620 [Trifolium subterraneum]		GO:0006810//transport;GO:0010876//lipid localization;GO:0006869//lipid transport;GO:0046907//intracellular transport;GO:0015850//organic hydroxy compound transport;GO:0051179//localization;GO:0051649//establishment of localization in cell;GO:0032365//intracellular lipid transport;GO:0015918//sterol transport;GO:0071702//organic substance transport;GO:0051234//establishment of localization;GO:0033…
Arahy.S4Y3WA	0.16	1.12	0	0.426	3.18	0.51	6.17	3.286	2.94552	2.80019e-24	3.85996e-25	auxin response factor 5 isoform X2 [Arachis duranensis]	K14486//auxin response factor+ko04075//Plant hormone signal transduction	GO:0006351//transcription, DNA-templated;GO:0050789//regulation of biological process;GO:0019219//regulation of nucleobase-containing compound metabolic process;GO:0044237//cellular metabolic process;GO:0009734//auxin-activated signaling pathway;GO:0080090//regulation of primary metabolic process;GO:0050896//response to stimulus;GO:0031323//regulation of cellular metabolic process;GO:0034645//cel…
Arahy.ZW203D	0	0.98	0	0.326	5	0.41	1.97	2.46	2.94246	5.48987e-11	1.50325e-11	pathogenesis-related protein 1 [Arachis ipaensis]	K13449//pathogenesis-related protein 1+ko04626//Plant-pathogen interaction+ko04016//MAPK signaling pathway - plant+ko04075//Plant hormone signal transduction	GO:0005576//extracellular region;
Arahy.72Q128	0	0.13	0.11	0.08	0.57	0.04	1.31	0.64	2.94229	3.79517e-08	1.33105e-08	NAC transcription factor 29 isoform X1 [Arachis ipaensis]	K05941//glutathione gamma-glutamylcysteinyltransferase [EC:2.3.2.15]		NAC
Arahy.ATH5WE	0.28	0.07	0.28	0.21	2.28	0.72	1.8	1.6	2.93722	6.68548e-17	1.26269e-17	MADS-box protein AGL42 [Arachis ipaensis]	K09260//MADS-box transcription enhancer factor 2A	GO:0008152//metabolic process;GO:0009987//cellular process;GO:0006139//nucleobase-containing compound metabolic process;GO:0019219//regulation of nucleobase-containing compound metabolic process;GO:1901576//organic substance biosynthetic process;GO:0031323//regulation of cellular metabolic process;GO:0080090//regulation of primary metabolic process;GO:0090304//nucleic acid metabolic process;GO:00…	MADS
Arahy.J3U3K5	0.21	0.12	0	0.11	0.65	0.15	1.75	0.85	2.93492	7.56583e-07	3.05254e-07	uncharacterized protein LOC110270501 [Arachis ipaensis]	K15200//general transcription factor 3C polypeptide 2
Arahy.SQA1HV	0.58	5.59	2.66	2.943	54.67	10.95	0.39	22.003	2.92809	0	0	polygalacturonase At1g48100 isoform X2 [Arachis ipaensis]	K01184//polygalacturonase [EC:3.2.1.15]+ko00040//Pentose and glucuronate interconversions+ko01100//Metabolic pathways;K01213//galacturan 1,4-alpha-galacturonidase [EC:3.2.1.67]+ko00040//Pentose and glucuronate interconversions+ko01100//Metabolic pathways	GO:0071554//cell wall organization or biogenesis;GO:0071555//cell wall organization;GO:0016043//cellular component organization;GO:0071840//cellular component organization or biogenesis;GO:0045229//external encapsulating structure organization;GO:0009987//cellular process;GO:0008152//metabolic process;GO:0071704//organic substance metabolic process;GO:0044238//primary metabolic process;GO:0005975…
Arahy.HB4W2S	0.07	0	0	0.023	0.11	0.07	0.33	0.17	2.92503	7.19109e-05	3.81522e-05	FUSCA3 [Arachis hypogaea]	K00654//serine palmitoyltransferase [EC:2.3.1.50]+ko00600//Sphingolipid metabolism+ko01100//Metabolic pathways;K09287//RAV-like factor	GO:2001141//regulation of RNA biosynthetic process;GO:0060255//regulation of macromolecule metabolic process;GO:0071704//organic substance metabolic process;GO:0044271//cellular nitrogen compound biosynthetic process;GO:0006139//nucleobase-containing compound metabolic process;GO:0009059//macromolecule biosynthetic process;GO:0010467//gene expression;GO:1901360//organic cyclic compound metabolic …	ABI3VP1
Arahy.MU4VHD	0.57	0.12	0	0.23	1.15	2.28	1.79	1.74	2.92077	1.3028e-19	2.18418e-20	inositol oxygenase 1 [Arachis duranensis]	K00469//inositol oxygenase [EC:1.13.99.1]+ko00053//Ascorbate and aldarate metabolism+ko00562//Inositol phosphate metabolism	GO:0044262//cellular carbohydrate metabolic process;GO:0016052//carbohydrate catabolic process;GO:0019751//polyol metabolic process;GO:0044282//small molecule catabolic process;GO:0046174//polyol catabolic process;GO:0019310//inositol catabolic process;GO:1901616//organic hydroxy compound catabolic process;GO:0006066//alcohol metabolic process;GO:0044248//cellular catabolic process;GO:0006020//in…
Arahy.RRY6M7	0	0.09	0	0.03	0.11	0.22	0.36	0.23	2.91977	2.17058e-05	1.06015e-05	uncharacterized protein LOC107604828 [Arachis ipaensis]	K21440//ankyrin repeat domain-containing protein 50
Arahy.T78K8J	24	364.45	16.16	134.87	158.45	17.07	2916.2	1030.57	2.91447	0	0	ABA-responsive protein ABR17 [Arachis duranensis]
Arahy.0V89VS	0.19	0.97	0.28	0.48	0.74	0.34	9.91	3.663	2.91268	3.24712e-81	1.46475e-82	RecName: Full=Beta-amylase; AltName: Full=1,4-alpha-D-glucan maltohydrolase	K01177//beta-amylase [EC:3.2.1.2]+ko00500//Starch and sucrose metabolism;K01177//beta-amylase [EC:3.2.1.2]+ko00500//Starch and sucrose metabolism	GO:1901575//organic substance catabolic process;GO:0008152//metabolic process;GO:0005975//carbohydrate metabolic process;GO:0009056//catabolic process;GO:0016052//carbohydrate catabolic process;GO:0000272//polysaccharide catabolic process;GO:0071704//organic substance metabolic process;GO:0009057//macromolecule catabolic process;GO:0043170//macromolecule metabolic process;GO:0005976//polysacchari…
Arahy.E6ICWA	0	0.31	0	0.103	0.3	0.12	1.9	0.773	2.8929	4.33902e-07	1.70229e-07	AAA-ATPase At5g57480 [Arachis duranensis]
Arahy.1FYL8S	0	0.22	0	0.073	0.59	0.41	0.58	0.526	2.8916	9.55106e-05	5.17009e-05	uncharacterized protein LOC107464495 [Arachis duranensis]
Arahy.63B5RA	0	0.26	0	0.086	0.67	0	1.26	0.643	2.88859	3.67214e-09	1.16752e-09	probable glycosyltransferase At5g20260 [Arachis duranensis]	K18789//xylogalacturonan beta-1,3-xylosyltransferase [EC:2.4.2.41]	GO:0006807//nitrogen compound metabolic process;GO:0043413//macromolecule glycosylation;GO:0044267//cellular protein metabolic process;GO:0044260//cellular macromolecule metabolic process;GO:0009101//glycoprotein biosynthetic process;GO:1901135//carbohydrate derivative metabolic process;GO:1901137//carbohydrate derivative biosynthetic process;GO:0009059//macromolecule biosynthetic process;GO:0071…
Arahy.I4EX6M	0.12	0	0	0.04	0.38	0.2	0.33	0.303	2.88842	4.05677e-06	1.78957e-06	midasin [Arachis ipaensis]	K14572//midasin+ko03008//Ribosome biogenesis in eukaryotes
Arahy.JB9PK4	0	0.15	0	0.05	0.28	0.07	0.73	0.36	2.88271	3.36971e-05	1.69289e-05	NAC domain-containing protein 21/22 [Arachis ipaensis]	K13126//polyadenylate-binding protein+ko03015//mRNA surveillance pathway+ko03018//RNA degradation+ko03013//RNA transport;K05941//glutathione gamma-glutamylcysteinyltransferase [EC:2.3.2.15]	GO:0006725//cellular aromatic compound metabolic process;GO:1901576//organic substance biosynthetic process;GO:0008152//metabolic process;GO:0010468//regulation of gene expression;GO:0009058//biosynthetic process;GO:1903506//regulation of nucleic acid-templated transcription;GO:0050794//regulation of cellular process;GO:0009889//regulation of biosynthetic process;GO:0009987//cellular process;GO:0…	NAC
Arahy.DTP448	0.73	0.11	0.46	0.433	1	0	8.87	3.29	2.88254	2.63152e-15	5.44521e-16	nucleosome assembly protein 1;3-like, partial [Arachis ipaensis]	K11279//nucleosome assembly protein 1-like 1;K14794//ribosomal RNA-processing protein 12
Arahy.0TS7M9	0.1	0.14	0	0.08	0.73	0.19	0.85	0.59	2.87984	2.51462e-05	1.24104e-05	F-box protein At3g57580-like [Arachis duranensis]
Arahy.J64NX1	0	0.04	0.03	0.023	0.2	0.12	0.16	0.16	2.87708	0.000557457	0.000345916	FBD-associated F-box protein At4g10400-like [Arachis ipaensis]	K06911//uncharacterized protein;K01322//prolyl oligopeptidase [EC:3.4.21.26];K10278//F-box and leucine-rich repeat protein 12
Arahy.3TU0XK	0	0.13	0	0.043	0.27	0.27	0.37	0.303	2.87383	7.06974e-05	3.74572e-05	O-acyltransferase WSD1-like isoform X1 [Arachis duranensis]	K20098//DNA excision repair protein ERCC-6-like 2 [EC:3.6.4.-];K15406//wax-ester synthase / diacylglycerol O-acyltransferase [EC:2.3.1.75 2.3.1.20]+ko00073//Cutin, suberine and wax biosynthesis
Arahy.RG5YED	2.2	20.41	5.63	9.413	26.36	6.77	177.13	70.086	2.8738	0	0	S-adenosylmethionine synthetase [Arachis hypogaea]	K00789//S-adenosylmethionine synthetase [EC:2.5.1.6]+ko01230//Biosynthesis of amino acids+ko01100//Metabolic pathways+ko01110//Biosynthesis of secondary metabolites+ko00270//Cysteine and methionine metabolism	GO:0009987//cellular process;GO:0051186//cofactor metabolic process;GO:0044237//cellular metabolic process;GO:0017144//drug metabolic process;GO:0006730//one-carbon metabolic process;GO:0071704//organic substance metabolic process;GO:0051188//cofactor biosynthetic process;GO:0044281//small molecule metabolic process;GO:1901576//organic substance biosynthetic process;GO:0006556//S-adenosylmethioni…
Arahy.P3THXV	0.05	0.31	0.32	0.226	2.31	1.24	1.4	1.65	2.87168	1.08009e-21	1.65662e-22	uncharacterized protein LOC107623060 [Arachis ipaensis]		GO:0031224//intrinsic component of membrane;GO:0044425//membrane part;GO:0016020//membrane;GO:0016021//integral component of membrane;
Arahy.3C01L3	0	0.72	0	0.24	1.43	0.95	2.8	1.726	2.85134	0.000676478	0.000426674	transmembrane protein, putative [Medicago truncatula]	K14488//SAUR family protein+ko04075//Plant hormone signal transduction	GO:0050896//response to stimulus;GO:0009733//response to auxin;GO:0009719//response to endogenous stimulus;GO:0010033//response to organic substance;GO:0009725//response to hormone;GO:0042221//response to chemical;GO:0016020//membrane;GO:0016021//integral component of membrane;GO:0044425//membrane part;GO:0031224//intrinsic component of membrane;
Arahy.6SV4GY	2.8	2.39	2.49	2.56	15.75	9.72	30.11	18.526	2.84131	8.56606e-83	3.78889e-84	nucleosome assembly protein 1;3-like [Arachis ipaensis]	K11279//nucleosome assembly protein 1-like 1	GO:0034622//cellular macromolecular complex assembly;GO:0006334//nucleosome assembly;GO:0006325//chromatin organization;GO:0022607//cellular component assembly;GO:0006996//organelle organization;GO:0043933//macromolecular complex subunit organization;GO:0044085//cellular component biogenesis;GO:0016043//cellular component organization;GO:0071840//cellular component organization or biogenesis;GO:0…
Arahy.SN6IJK	0	0.09	0	0.03	0.27	0	0.39	0.22	2.84062	0.000145142	8.09821e-05	probable N-acetyltransferase HLS1-like [Arachis ipaensis]		GO:0016407//acetyltransferase activity;GO:0016740//transferase activity;GO:0008080//N-acetyltransferase activity;GO:0003824//catalytic activity;GO:0016746//transferase activity, transferring acyl groups;GO:0016747//transferase activity, transferring acyl groups other than amino-acyl groups;GO:0016410//N-acyltransferase activity;
Arahy.IK01U6	0.4	0	0.52	0.306	4.56	0.88	1.13	2.19	2.83493	5.98593e-09	1.9404e-09	probable calcium-binding protein CML44 [Arachis duranensis]	K13448//calcium-binding protein CML+ko04626//Plant-pathogen interaction	GO:0043167//ion binding;GO:0005509//calcium ion binding;GO:0005488//binding;GO:0043169//cation binding;GO:0046872//metal ion binding;
Arahy.1VG4JJ	1.98	0	0	0.66	7.96	4.34	1.61	4.636	2.83099	1.50563e-27	1.87319e-28	small nuclear ribonucleoprotein-associated proteins B and B' [Arachis ipaensis]	K11086//small nuclear ribonucleoprotein B and B'+ko03040//Spliceosome	GO:0019028//viral capsid;GO:0005623//cell;GO:0043227//membrane-bounded organelle;GO:0044424//intracellular part;GO:0043229//intracellular organelle;GO:0005622//intracellular;GO:0043226//organelle;GO:0044464//cell part;GO:0032991//macromolecular complex;GO:0005634//nucleus;GO:0019013//viral nucleocapsid;GO:0043231//intracellular membrane-bounded organelle;GO:0044423//virion part;GO:1990904//ribonu…
Arahy.40LWFJ	0.05	0	0.06	0.036	0.18	0.09	0.56	0.276	2.82895	6.59542e-07	2.63987e-07	serine/threonine-protein kinase SAPK1 isoform X1 [Arachis ipaensis]	K14498//serine/threonine-protein kinase SRK2 [EC:2.7.11.1]+ko04016//MAPK signaling pathway - plant+ko04075//Plant hormone signal transduction	GO:0044267//cellular protein metabolic process;GO:0050896//response to stimulus;GO:0019538//protein metabolic process;GO:0006793//phosphorus metabolic process;GO:0035556//intracellular signal transduction;GO:0071704//organic substance metabolic process;GO:0023052//signaling;GO:0016310//phosphorylation;GO:1901564//organonitrogen compound metabolic process;GO:0009987//cellular process;GO:0036211//p…
Arahy.I1T3QD	0.42	0.53	0.22	0.39	0.1	0.2	8.17	2.823	2.82007	2.57765e-14	5.67016e-15	probable ribosome biogenesis protein RLP24 [Arachis duranensis]	K02896//large subunit ribosomal protein L24e+ko03010//Ribosome	GO:0044260//cellular macromolecule metabolic process;GO:0071840//cellular component organization or biogenesis;GO:0044238//primary metabolic process;GO:0034622//cellular macromolecular complex assembly;GO:1901564//organonitrogen compound metabolic process;GO:0044267//cellular protein metabolic process;GO:0022613//ribonucleoprotein complex biogenesis;GO:0022607//cellular component assembly;GO:0071…
Arahy.65Y6VJ	0	0	0.72	0.24	3.79	1.37	0	1.72	2.8191	3.91303e-06	1.72288e-06	uncharacterized protein LOC107618640 isoform X2 [Arachis ipaensis]		GO:0016810//hydrolase activity, acting on carbon-nitrogen (but not peptide) bonds;GO:0004848//ureidoglycolate hydrolase activity;GO:0016787//hydrolase activity;GO:0016813//hydrolase activity, acting on carbon-nitrogen (but not peptide) bonds, in linear amidines;GO:0003824//catalytic activity;
Arahy.QI67VD	0	0	0.07	0.023	0.28	0.05	0.18	0.17	2.81549	2.97432e-05	1.48222e-05	hypothetical chloroplast RF21 (chloroplast) [Arachis hypogaea]	K03040//DNA-directed RNA polymerase subunit alpha [EC:2.7.7.6]+ko00230//Purine metabolism+ko03020//RNA polymerase+ko01100//Metabolic pathways+ko00240//Pyrimidine metabolism;K10706//senataxin [EC:3.6.4.-];K10747//DNA ligase 1 [EC:6.5.1.1 6.5.1.6 6.5.1.7]+ko03420//Nucleotide excision repair+ko03030//DNA replication+ko03410//Base excision repair+ko03430//Mismatch repair	GO:0016021//integral component of membrane;GO:0043229//intracellular organelle;GO:0005622//intracellular;GO:0044464//cell part;GO:0043231//intracellular membrane-bounded organelle;GO:0044434//chloroplast part;GO:0044444//cytoplasmic part;GO:0044422//organelle part;GO:0044424//intracellular part;GO:0043227//membrane-bounded organelle;GO:0009570//chloroplast stroma;GO:0009532//plastid stroma;GO:000…
Arahy.ZYK677	0.05	0	0.13	0.06	0.1	0.44	0.74	0.426	2.81535	7.59653e-09	2.48772e-09	aspartic proteinase-like protein 2 [Arachis duranensis]	K00924//kinase [EC:2.7.1.-]	GO:0008233//peptidase activity;GO:0070001//aspartic-type peptidase activity;GO:0003824//catalytic activity;GO:0140096//catalytic activity, acting on a protein;GO:0004175//endopeptidase activity;GO:0004190//aspartic-type endopeptidase activity;GO:0070011//peptidase activity, acting on L-amino acid peptides;GO:0016787//hydrolase activity;
Arahy.MTQ70D	0.04	0.06	0.05	0.05	0.51	0.29	0.26	0.353	2.81363	3.59641e-06	1.57697e-06	cytochrome P450 83B1 [Arachis duranensis]	K20617//cytochrome P450 family 71 subfamily A
Arahy.5B6ZAR	0.37	3.73	0.76	1.62	3.77	0.93	29.97	11.556	2.81271	1.35788e-164	2.89164e-166	truncated transcription factor CAULIFLOWER D-like [Arachis duranensis]	K09264//MADS-box transcription factor, plant	GO:2001141//regulation of RNA biosynthetic process;GO:0006351//transcription, DNA-templated;GO:0045944//positive regulation of transcription from RNA polymerase II promoter;GO:0009891//positive regulation of biosynthetic process;GO:0010468//regulation of gene expression;GO:0044260//cellular macromolecule metabolic process;GO:0065007//biological regulation;GO:0019222//regulation of metabolic proce…	MADS
Arahy.WX7QTN	0.07	0	0.13	0.066	0.14	0	1.33	0.49	2.80498	0.000117752	6.47203e-05	ribonuclease S-7 isoform X1 [Arachis ipaensis]	K01166//ribonuclease T2 [EC:3.1.27.1]
Arahy.PB6M9B	0.05	0.05	0.04	0.046	0.52	0.3	0.11	0.31	2.80031	0.000199369	0.000114091	transcription factor bHLH157-like [Arachis duranensis]	K08867//WNK lysine deficient protein kinase [EC:2.7.11.1]	GO:0046983//protein dimerization activity;GO:0005515//protein binding;GO:0005488//binding;
Arahy.G3GLY0	0	0.18	0.1	0.093	0.07	0	1.89	0.653	2.79766	6.67243e-13	1.60604e-13	MLO protein homolog 1 isoform X1 [Arachis ipaensis]	K08472//mlo protein
Arahy.669CET	0	0.23	0	0.076	0.77	0	0.78	0.516	2.77639	5.88474e-08	2.10164e-08	LOW QUALITY PROTEIN: zinc finger protein CONSTANS-LIKE 2-like [Arachis duranensis]	K12135//zinc finger protein CONSTANS+ko04712//Circadian rhythm - plant	GO:0031326//regulation of cellular biosynthetic process;GO:0051239//regulation of multicellular organismal process;GO:0051253//negative regulation of RNA metabolic process;GO:2000028//regulation of photoperiodism, flowering;GO:0048571//long-day photoperiodism;GO:2000241//regulation of reproductive process;GO:1903507//negative regulation of nucleic acid-templated transcription;GO:1902679//negative…	C2C2-CO-like
Arahy.R40G9H	0.15	0.05	0.24	0.146	0.12	0.1	2.88	1.033	2.77444	1.54404e-10	4.34696e-11	histidine-containing phosphotransfer protein 4 [Arachis duranensis]	K14490//histidine-containing phosphotransfer peotein+ko04075//Plant hormone signal transduction	GO:0065007//biological regulation;GO:0000160//phosphorelay signal transduction system;GO:0050789//regulation of biological process;GO:0009987//cellular process;GO:0007165//signal transduction;GO:0051716//cellular response to stimulus;GO:0050794//regulation of cellular process;GO:0035556//intracellular signal transduction;GO:0023052//signaling;GO:0050896//response to stimulus;GO:0007154//cell comm…
Arahy.W51I50	0.2	0.42	1.51	0.71	8.65	5.22	0.74	4.87	2.77138	6.35441e-83	2.80095e-84	cytokinin dehydrogenase 1 [Arachis duranensis]	K00279//cytokinin dehydrogenase [EC:1.5.99.12]+ko00908//Zeatin biosynthesis	GO:0034754//cellular hormone metabolic process;GO:0046483//heterocycle metabolic process;GO:0065007//biological regulation;GO:0009690//cytokinin metabolic process;GO:0065008//regulation of biological quality;GO:0009308//amine metabolic process;GO:0009987//cellular process;GO:0006807//nitrogen compound metabolic process;GO:1901564//organonitrogen compound metabolic process;GO:0042445//hormone meta…
Arahy.6BEU00	0.02	0.11	0.08	0.07	0	0.14	1.35	0.496	2.76018	2.61107e-08	8.99918e-09	cytochrome P450 CYP82D47 [Arachis ipaensis]	K07408//cytochrome P450 family 1 subfamily A polypeptide 1 [EC:1.14.14.1]+ko00380//Tryptophan metabolism+ko01100//Metabolic pathways;K00512//steroid 17alpha-monooxygenase / 17alpha-hydroxyprogesterone deacetylase [EC:1.14.14.19 1.14.14.32]+ko01100//Metabolic pathways
Arahy.HP5C5B	0.18	0.14	0	0.106	0.49	0	1.1	0.53	2.75442	7.96715e-12	2.05601e-12	replication protein A 70 kDa DNA-binding subunit B-like isoform X2 [Arachis duranensis]	K07466//replication factor A1+ko03440//Homologous recombination+ko03420//Nucleotide excision repair+ko03030//DNA replication+ko03430//Mismatch repair;K07466//replication factor A1+ko03440//Homologous recombination+ko03420//Nucleotide excision repair+ko03030//DNA replication+ko03430//Mismatch repair;K07466//replication factor A1+ko03440//Homologous recombination+ko03420//Nucleotide excision repair…
Arahy.TD3QIE	0	0.57	0.16	0.243	0.57	0.75	3.62	1.646	2.75333	2.83269e-13	6.65172e-14	GDSL esterase/lipase CPRD49 [Arachis ipaensis]
Arahy.VR90R2	0.17	0.54	0	0.236	0.12	0.27	4.42	1.603	2.73856	1.25393e-17	2.29078e-18	gibberellin 2-beta-dioxygenase 8 [Arachis duranensis]	K04125//gibberellin 2-oxidase [EC:1.14.11.13]+ko00904//Diterpenoid biosynthesis+ko01110//Biosynthesis of secondary metabolites
Arahy.NKSY6H	0	0.27	0	0.09	0.37	0.2	1.23	0.6	2.72496	0.000888987	0.000574381	uncharacterized protein LOC107638126 [Arachis ipaensis]
Arahy.09CI3V	0.18	0.25	0.04	0.156	0.33	0.17	2.68	1.06	2.72487	4.49962e-12	1.14263e-12	uncharacterized protein LOC107644448 [Arachis ipaensis]
Arahy.I9ZGDX	0	0	0.14	0.046	0.39	0	0.57	0.32	2.7223	0.000864612	0.000557015	phospholipase D alpha 1-like [Arachis ipaensis]	K01115//phospholipase D1/2 [EC:3.1.4.4]+ko04144//Endocytosis+ko01100//Metabolic pathways+ko01110//Biosynthesis of secondary metabolites+ko00564//Glycerophospholipid metabolism+ko00565//Ether lipid metabolism
Arahy.7F1JQP	18.81	379.94	16.17	138.306	115.88	24.96	2631.32	924.053	2.72072	0	0	ABA-responsive protein ABR17 [Arachis ipaensis]
Arahy.BDK9W9	0.27	1.4	0.35	0.673	1.81	0.4	11.26	4.49	2.71884	2.78839e-66	1.53343e-67	1-aminocyclopropane-1-carboxylate oxidase homolog 1 [Arachis duranensis]	K13229//2,4-dihydroxy-1,4-benzoxazin-3-one-glucoside dioxygenase [EC:1.14.20.2]+ko00402//Benzoxazinoid biosynthesis;K06892//feruloyl-CoA ortho-hydroxylase [EC:1.14.11.-]+ko01110//Biosynthesis of secondary metabolites+ko00940//Phenylpropanoid biosynthesis	GO:0046872//metal ion binding;GO:0043167//ion binding;GO:0003824//catalytic activity;GO:0016491//oxidoreductase activity;GO:0043169//cation binding;GO:0005488//binding;
Arahy.66AX9V	0.04	0.47	0.08	0.196	1.5	0.38	1.96	1.28	2.71319	8.95648e-16	1.80784e-16	cytochrome P450 714A1 isoform X1 [Arachis ipaensis]	K20661//cytochrome P450 family 714 subfamily A polypeptide 1
Arahy.S6FFLV	0	0.14	0	0.046	0.17	0.06	0.73	0.32	2.69905	0.000464229	0.000283607	callose synthase 7-like [Arachis duranensis]	K11000//callose synthase [EC:2.4.1.-];K11000//callose synthase [EC:2.4.1.-]
Arahy.KBV6L0	0	1.99	0	0.663	4.56	4.27	3.8	4.21	2.69689	2.24791e-15	4.63426e-16	PREDICTED: protein pleiotropic regulatory locus 1-like isoform X3 [Gossypium raimondii]	K12862//pleiotropic regulator 1+ko03040//Spliceosome
Arahy.G9Z3VW	0	0.79	0.05	0.28	2.84	1.61	0.86	1.77	2.68852	3.38593e-59	2.08947e-60	PREDICTED: phenylalanine ammonia-lyase class 3 [Cicer arietinum]	K10775//phenylalanine ammonia-lyase [EC:4.3.1.24]+ko01100//Metabolic pathways+ko01110//Biosynthesis of secondary metabolites+ko00940//Phenylpropanoid biosynthesis+ko00360//Phenylalanine metabolism	GO:0009987//cellular process;GO:0017144//drug metabolic process;GO:0044249//cellular biosynthetic process;GO:0044550//secondary metabolite biosynthetic process;GO:0044238//primary metabolic process;GO:0019748//secondary metabolic process;GO:0009058//biosynthetic process;GO:0019752//carboxylic acid metabolic process;GO:0016053//organic acid biosynthetic process;GO:1901565//organonitrogen compound …
Arahy.29MRVA	0.58	0	0.2	0.26	0.45	0.39	4.26	1.7	2.686	7.46822e-07	3.01059e-07	protein SAWADEE HOMEODOMAIN HOMOLOG 1 isoform X1 [Arachis ipaensis]		GO:0003682//chromatin binding;GO:0005488//binding;
Arahy.S12RMD	0.04	0.04	0	0.026	0	0.06	0.47	0.176	2.6779	0.000809033	0.000518246	cytochrome P450 71A1 [Arachis duranensis]	K07418//cytochrome P450 family 2 subfamily J [EC:1.14.14.1]+ko00591//Linoleic acid metabolism+ko00590//Arachidonic acid metabolism+ko01100//Metabolic pathways;K07408//cytochrome P450 family 1 subfamily A polypeptide 1 [EC:1.14.14.1]+ko00380//Tryptophan metabolism+ko01100//Metabolic pathways	GO:0016020//membrane;GO:0031224//intrinsic component of membrane;GO:0016021//integral component of membrane;GO:0044425//membrane part;GO:0004497//monooxygenase activity;GO:0005506//iron ion binding;GO:0046872//metal ion binding;GO:0016705//oxidoreductase activity, acting on paired donors, with incorporation or reduction of molecular oxygen;GO:0005488//binding;GO:0016491//oxidoreductase activity;G…
Arahy.CYY94F	0.03	1.02	0.26	0.436	0.4	0	8.11	2.836	2.67133	1.52837e-37	1.46519e-38	WAT1-related protein At4g08290 [Arachis duranensis]	K17500//integrin-linked kinase-associated serine/threonine phosphatase 2C [EC:3.1.3.16];K07874//Ras-related protein Rab-1A	GO:0071702//organic substance transport;GO:0050801//ion homeostasis;GO:0042592//homeostatic process;GO:0032973//amino acid export;GO:0006820//anion transport;GO:0080144//amino acid homeostasis;GO:0065008//regulation of biological quality;GO:0065007//biological regulation;GO:0043090//amino acid import;GO:0048878//chemical homeostasis;GO:0046942//carboxylic acid transport;GO:0071705//nitrogen compo…
Arahy.83ESWU	0	0	1.27	0.423	0	1.96	6.51	2.823	2.67121	8.55625e-21	1.35839e-21	nuclear transcription factor Y subunit B-1 [Arachis ipaensis]	K08065//nuclear transcription Y subunit beta	GO:0050789//regulation of biological process;GO:0051171//regulation of nitrogen compound metabolic process;GO:0019219//regulation of nucleobase-containing compound metabolic process;GO:0050794//regulation of cellular process;GO:0051252//regulation of RNA metabolic process;GO:2000112//regulation of cellular macromolecule biosynthetic process;GO:1903506//regulation of nucleic acid-templated transcr…
Arahy.ELM81N	0.17	0.26	0.15	0.193	0.12	0.2	3.36	1.226	2.6643	2.11399e-22	3.14399e-23	probable fucosyltransferase 8 isoform X1 [Arachis ipaensis]	K13681//xyloglucan fucosyltransferase [EC:2.4.1.-];K13681//xyloglucan fucosyltransferase [EC:2.4.1.-]
Arahy.509QUQ	0.31	1.81	0.45	0.856	2.37	0.23	13.86	5.486	2.65933	2.47871e-66	1.36218e-67	truncated transcription factor CAULIFLOWER D-like [Arachis duranensis]	K09264//MADS-box transcription factor, plant	GO:0016070//RNA metabolic process;GO:0051173//positive regulation of nitrogen compound metabolic process;GO:0006807//nitrogen compound metabolic process;GO:0071704//organic substance metabolic process;GO:0006351//transcription, DNA-templated;GO:0034641//cellular nitrogen compound metabolic process;GO:0048518//positive regulation of biological process;GO:0031325//positive regulation of cellular me…	MADS
Arahy.A3G0A3	4.61	0	0	1.536	11.75	0	17.46	9.736	2.65161	3.59955e-16	7.0966e-17	outer envelope membrane protein 7 [Arachis duranensis]
Arahy.DD246K	0.2	9.75	0.75	3.566	26.76	10.37	27.13	21.42	2.63719	3.07852e-73	1.52498e-74	uncharacterized protein LOC107481023 isoform X1 [Arachis duranensis]
Arahy.WSF6G4	0.22	0.1	0.08	0.133	0.43	0.28	1.8	0.836	2.63648	1.97558e-13	4.59004e-14	SRSF protein kinase 2-like [Arachis ipaensis]	K08832//serine/threonine-protein kinase SRPK3 [EC:2.7.11.1];K08832//serine/threonine-protein kinase SRPK3 [EC:2.7.11.1]	GO:1901360//organic cyclic compound metabolic process;GO:0006807//nitrogen compound metabolic process;GO:0090304//nucleic acid metabolic process;GO:0051716//cellular response to stimulus;GO:0071840//cellular component organization or biogenesis;GO:0008152//metabolic process;GO:0043933//macromolecular complex subunit organization;GO:0019222//regulation of metabolic process;GO:0023052//signaling;GO…
Arahy.GIYJ66	0	0	0.33	0.11	0	0.25	1.91	0.72	2.63601	8.70207e-05	4.67787e-05	putative GEM-like protein 8 [Arachis ipaensis]	K03868//RING-box protein 1+ko04141//Protein processing in endoplasmic reticulum+ko03420//Nucleotide excision repair+ko04120//Ubiquitin mediated proteolysis;K04733//interleukin-1 receptor-associated kinase 4 [EC:2.7.11.1]
Arahy.J5GSJM	0.07	0.47	0.35	0.296	0.29	0.03	5.34	1.886	2.63419	2.76698e-25	3.69697e-26	cytochrome P450 87A3 [Arachis ipaensis]	K12664//cytochrome P450 family 26 subfamily B+ko01100//Metabolic pathways;K07437//cytochrome P450 family 26 subfamily A+ko01100//Metabolic pathways	GO:0006694//steroid biosynthetic process;GO:1901617//organic hydroxy compound biosynthetic process;GO:0016129//phytosteroid biosynthetic process;GO:0042592//homeostatic process;GO:0042445//hormone metabolic process;GO:1901615//organic hydroxy compound metabolic process;GO:0065008//regulation of biological quality;GO:0016125//sterol metabolic process;GO:0008202//steroid metabolic process;GO:005508…
Arahy.TZ0WH0	0.48	0	0	0.16	0.19	0.19	2.63	1.003	2.63017	1.17584e-05	5.55316e-06	uncharacterized protein LOC107620728 [Arachis ipaensis]	K07466//replication factor A1+ko03440//Homologous recombination+ko03420//Nucleotide excision repair+ko03030//DNA replication+ko03430//Mismatch repair
Arahy.I4XIQV	0.07	0.06	0	0.043	0.28	0.07	0.45	0.266	2.6301	0.000343975	0.000205088	uncharacterized protein LOC107616394 [Arachis ipaensis]	K01230//mannosyl-oligosaccharide alpha-1,2-mannosidase [EC:3.2.1.113]+ko04141//Protein processing in endoplasmic reticulum+ko00510//N-Glycan biosynthesis+ko01100//Metabolic pathways;K05658//ATP-binding cassette, subfamily B (MDR/TAP), member 1 [EC:3.6.3.44]+ko02010//ABC transporters;K18328//lariat debranching enzyme [EC:3.1.-.-]
Arahy.44HJ96	0.06	0.06	0.11	0.076	0.28	0.05	1.1	0.476	2.62851	8.41201e-05	4.5105e-05	S-protein homolog 5-like [Arachis duranensis]	K22038//volume-regulated anion channel
Arahy.X0RP1L	0	0.04	0.02	0.02	0.14	0.04	0.14	0.106	2.61595	0.000102024	5.54876e-05	putative disease resistance protein RGA3 [Arachis ipaensis]	K19613//leucine-rich repeat protein SHOC2;K19613//leucine-rich repeat protein SHOC2
Arahy.5CN7KR	0	5.92	0	1.973	0.96	0	35.67	12.21	2.61105	4.69667e-27	5.93288e-28	Khypothetical protein LR48_Vigan09g217500 [Vigna angularis]
Arahy.438HD4	0.04	0.16	0.19	0.13	0.5	0.52	1.35	0.79	2.60493	7.92438e-10	2.37432e-10	stem-specific protein TSJT1 [Arachis ipaensis]	K13783//MFS transporter, OPA family, solute carrier family 37 (glycerol-3-phosphate transporter), member 1/2
Arahy.0U0SSW	0.06	0.06	0	0.04	0.3	0.15	0.25	0.233	2.60185	2.74481e-07	1.05202e-07	protein LHY isoform X1 [Arachis duranensis]	K12133//MYB-related transcription factor LHY+ko04712//Circadian rhythm - plant;K12133//MYB-related transcription factor LHY+ko04712//Circadian rhythm - plant;K12133//MYB-related transcription factor LHY+ko04712//Circadian rhythm - plant;K12133//MYB-related transcription factor LHY+ko04712//Circadian rhythm - plant	GO:0060255//regulation of macromolecule metabolic process;GO:0051252//regulation of RNA metabolic process;GO:0044271//cellular nitrogen compound biosynthetic process;GO:0009059//macromolecule biosynthetic process;GO:0010468//regulation of gene expression;GO:2000112//regulation of cellular macromolecule biosynthetic process;GO:0044237//cellular metabolic process;GO:0016070//RNA metabolic process;G…	MYB
Arahy.F7U1GP	0.04	0.48	0.08	0.2	1.06	0.08	2.52	1.22	2.60053	3.97007e-16	7.84831e-17	PREDICTED: 3-isopropylmalate dehydratase large subunit-like [Cicer arietinum]	K01703//3-isopropylmalate/(R)-2-methylmalate dehydratase large subunit [EC:4.2.1.33 4.2.1.35]+ko00290//Valine, leucine and isoleucine biosynthesis+ko01230//Biosynthesis of amino acids+ko00966//Glucosinolate biosynthesis+ko01100//Metabolic pathways+ko01110//Biosynthesis of secondary metabolites+ko01210//2-Oxocarboxylic acid metabolism+ko00660//C5-Branched dibasic acid metabolism;K01703//3-isopropy…	GO:0006520//cellular amino acid metabolic process;GO:0044249//cellular biosynthetic process;GO:0044272//sulfur compound biosynthetic process;GO:0010035//response to inorganic substance;GO:0006082//organic acid metabolic process;GO:0046686//response to cadmium ion;GO:0044237//cellular metabolic process;GO:0043436//oxoacid metabolic process;GO:0009987//cellular process;GO:0008652//cellular amino ac…
Arahy.SQD0I4	0	0.18	0	0.06	0.73	0	0.36	0.363	2.59987	3.51293e-09	1.11516e-09	laccase-7 [Arachis ipaensis]	K05909//laccase [EC:1.10.3.2];K05909//laccase [EC:1.10.3.2]	GO:1901361//organic cyclic compound catabolic process;GO:0046274//lignin catabolic process;GO:1901360//organic cyclic compound metabolic process;GO:0044248//cellular catabolic process;GO:0009698//phenylpropanoid metabolic process;GO:0009808//lignin metabolic process;GO:1901575//organic substance catabolic process;GO:0046271//phenylpropanoid catabolic process;GO:0009056//catabolic process;GO:00442…
Arahy.ZSH83N	0.68	0.39	0.58	0.55	4.39	1.76	3.88	3.343	2.59654	9.95363e-16	2.01442e-16	uncharacterized protein LOC107467609 [Arachis duranensis]	K01513//ectonucleotide pyrophosphatase/phosphodiesterase family member 1/3 [EC:3.1.4.1 3.6.1.9]+ko00740//Riboflavin metabolism+ko00230//Purine metabolism+ko00770//Pantothenate and CoA biosynthesis+ko01100//Metabolic pathways+ko00760//Nicotinate and nicotinamide metabolism+ko00500//Starch and sucrose metabolism+ko00240//Pyrimidine metabolism	GO:0044425//membrane part;GO:0031224//intrinsic component of membrane;GO:0016020//membrane;GO:0016021//integral component of membrane;
Arahy.XG01JA	1.09	0	0	0.363	1.45	0	5.21	2.22	2.59575	0.000124262	6.85921e-05
Arahy.S1MRD7	0.34	0	0.11	0.15	1.2	0.62	0.4	0.74	2.59476	9.14284e-07	3.72684e-07	uncharacterized protein LOC107647937 [Arachis ipaensis]		GO:0005975//carbohydrate metabolic process;GO:0044238//primary metabolic process;GO:0071704//organic substance metabolic process;GO:0008152//metabolic process;GO:0030246//carbohydrate binding;GO:0016798//hydrolase activity, acting on glycosyl bonds;GO:0016787//hydrolase activity;GO:0003824//catalytic activity;GO:0005488//binding;GO:0004553//hydrolase activity, hydrolyzing O-glycosyl compounds;
Arahy.89WS3K	0.88	1.3	0.3	0.826	7.44	0.42	7.11	4.99	2.59463	1.57563e-14	3.41848e-15	uncharacterized protein LOC107467293 [Arachis duranensis]		GO:0006811//ion transport;GO:0048878//chemical homeostasis;GO:0019725//cellular homeostasis;GO:0050801//ion homeostasis;GO:0055076//transition metal ion homeostasis;GO:0055080//cation homeostasis;GO:0046916//cellular transition metal ion homeostasis;GO:0006875//cellular metal ion homeostasis;GO:0055065//metal ion homeostasis;GO:0098771//inorganic ion homeostasis;GO:0051234//establishment of local…
Arahy.GJCV3J	0.09	0.7	0.04	0.276	2.03	0.13	2.85	1.67	2.59361	8.04023e-17	1.52685e-17	phytosulfokines 3 [Arachis ipaensis]		GO:0008283//cell proliferation;GO:0005576//extracellular region;GO:0098772//molecular function regulator;GO:0005515//protein binding;GO:0005488//binding;GO:0048018//receptor ligand activity;GO:0030545//receptor regulator activity;GO:0005102//receptor binding;GO:0008083//growth factor activity;
Arahy.V829EQ	0	0.07	0	0.023	0.11	0	0.3	0.136	2.59354	0.000876116	0.000565163	growth-regulating factor 5, partial [Arachis duranensis]	K15601//lysine-specific demethylase 3 [EC:1.14.11.-]	GO:0006725//cellular aromatic compound metabolic process;GO:0050789//regulation of biological process;GO:0009889//regulation of biosynthetic process;GO:0010556//regulation of macromolecule biosynthetic process;GO:0006351//transcription, DNA-templated;GO:0009059//macromolecule biosynthetic process;GO:1901576//organic substance biosynthetic process;GO:0032502//developmental process;GO:2000112//regu…	GRF
Arahy.Q1H19Y	0	0.12	0.08	0.066	0.39	0	0.82	0.403	2.59176	0.000422498	0.000256165	uncharacterized protein LOC110265286 [Arachis ipaensis]	K07466//replication factor A1+ko03440//Homologous recombination+ko03420//Nucleotide excision repair+ko03030//DNA replication+ko03430//Mismatch repair
Arahy.ZP6YP2	0.06	5.42	0	1.826	2.09	0	31.26	11.116	2.59142	3.5448e-153	8.03576e-155	hydroquinone glucosyltransferase-like [Arachis ipaensis]	K08237//hydroquinone glucosyltransferase [EC:2.4.1.218]
Arahy.1CEU3T	0.93	0	0	0.31	2.07	0	3.59	1.886	2.59033	0.000127748	7.06577e-05	uncharacterized protein LOC107493298 [Arachis duranensis]	K01513//ectonucleotide pyrophosphatase/phosphodiesterase family member 1/3 [EC:3.1.4.1 3.6.1.9]+ko00740//Riboflavin metabolism+ko00230//Purine metabolism+ko00770//Pantothenate and CoA biosynthesis+ko01100//Metabolic pathways+ko00760//Nicotinate and nicotinamide metabolism+ko00500//Starch and sucrose metabolism+ko00240//Pyrimidine metabolism
Arahy.IK0X0N	0.02	0.16	0.06	0.08	0.51	0.35	0.58	0.48	2.59033	2.62598e-06	1.13185e-06	GDSL esterase/lipase 7-like isoform X1 [Arachis duranensis]	K21026//acetylajmaline esterase [EC:3.1.1.80]+ko00901//Indole alkaloid biosynthesis+ko01110//Biosynthesis of secondary metabolites;K00679//phospholipid:diacylglycerol acyltransferase [EC:2.3.1.158]+ko00561//Glycerolipid metabolism
Arahy.UN2NP6	0.58	0	0.29	0.29	1.79	0.8	2.66	1.75	2.58976	8.8826e-05	4.7818e-05	uncharacterized protein LOC107623060 [Arachis ipaensis]		GO:0016020//membrane;GO:0031224//intrinsic component of membrane;GO:0016021//integral component of membrane;GO:0044425//membrane part;
Arahy.2XX8JK	0.19	0.05	0	0.08	0.04	0	1.42	0.486	2.58261	0.000745537	0.000474698	uncharacterized protein LOC107611043 [Arachis ipaensis]	K09284//AP2-like factor, euAP2 lineage
Arahy.STL1FG	0	0.08	0.1	0.06	0.2	0.79	0.07	0.353	2.57926	8.69119e-06	4.02501e-06	UDP-glycosyltransferase 82A1 [Arachis ipaensis]	K21374//7-deoxyloganetin glucosyltransferase [EC:2.4.1.324];K21373//7-deoxyloganetic acid glucosyltransferase [EC:2.4.1.323];K13493//cytokinin-N-glucosyltransferase [EC:2.4.1.-]+ko00908//Zeatin biosynthesis+ko01110//Biosynthesis of secondary metabolites	GO:0008152//metabolic process;GO:0044425//membrane part;GO:0016021//integral component of membrane;GO:0031224//intrinsic component of membrane;GO:0016020//membrane;GO:0016757//transferase activity, transferring glycosyl groups;GO:0016740//transferase activity;GO:0003824//catalytic activity;GO:0016758//transferase activity, transferring hexosyl groups;
Arahy.KQL0FY	0.03	0.06	0	0.03	0.06	0.06	0.44	0.186	2.57826	0.000966454	0.000629818	dehydration-responsive element-binding protein 2E-like isoform X1 [Arachis ipaensis]	K09286//EREBP-like factor	GO:1901576//organic substance biosynthetic process;GO:0034645//cellular macromolecule biosynthetic process;GO:0046483//heterocycle metabolic process;GO:0008152//metabolic process;GO:0010467//gene expression;GO:0043170//macromolecule metabolic process;GO:0009059//macromolecule biosynthetic process;GO:0097659//nucleic acid-templated transcription;GO:0090304//nucleic acid metabolic process;GO:001607…	AP2-EREBP
Arahy.BK4CWA	0.88	10.12	1.1	4.033	12.8	2.85	57.16	24.27	2.57668	6.46429e-272	8.14109e-274	PAP-specific phosphatase HAL2-like [Arachis ipaensis]	K01082//3'(2'), 5'-bisphosphate nucleotidase [EC:3.1.3.7]+ko00920//Sulfur metabolism+ko01100//Metabolic pathways	GO:0046486//glycerolipid metabolic process;GO:0006790//sulfur compound metabolic process;GO:0009987//cellular process;GO:0046834//lipid phosphorylation;GO:0044237//cellular metabolic process;GO:0019637//organophosphate metabolic process;GO:0016310//phosphorylation;GO:0046488//phosphatidylinositol metabolic process;GO:0008152//metabolic process;GO:0071704//organic substance metabolic process;GO:00…
Arahy.U7JD1F	0.09	0.14	0	0.076	0.49	0.23	0.6	0.44	2.5766	1.75512e-05	8.47048e-06	protein ZINC INDUCED FACILITATOR-LIKE 1 [Arachis ipaensis]	K12818//ATP-dependent RNA helicase DHX8/PRP22 [EC:3.6.4.13]+ko03040//Spliceosome	GO:0051234//establishment of localization;GO:0051179//localization;GO:0055085//transmembrane transport;GO:0006810//transport;GO:0044425//membrane part;GO:0016020//membrane;GO:0016021//integral component of membrane;GO:0031224//intrinsic component of membrane;GO:0005215//transporter activity;
Arahy.F74QI6	0.11	0.1	0.07	0.093	0.26	0	1.49	0.583	2.57491	1.29439e-07	4.78225e-08	glycerol-3-phosphate acyltransferase 5-like [Arachis duranensis]	K13508//glycerol-3-phosphate acyltransferase [EC:2.3.1.15 2.3.1.198]+ko01100//Metabolic pathways+ko01110//Biosynthesis of secondary metabolites+ko00564//Glycerophospholipid metabolism+ko00561//Glycerolipid metabolism	GO:0006796//phosphate-containing compound metabolic process;GO:0044237//cellular metabolic process;GO:0071704//organic substance metabolic process;GO:0009059//macromolecule biosynthetic process;GO:0006793//phosphorus metabolic process;GO:1901576//organic substance biosynthetic process;GO:0043170//macromolecule metabolic process;GO:0009987//cellular process;GO:0010143//cutin biosynthetic process;G…
Arahy.343DA6	4.69	0	0	1.563	14.37	2.87	10.56	9.266	2.57141	6.09471e-44	5.01709e-45	uncharacterized protein LOC107473220 isoform X3 [Arachis duranensis]	K03977//GTPase
Arahy.02XPQ8	0.21	0	0.4	0.203	0.9	0.6	2.23	1.243	2.57101	2.05474e-14	4.49402e-15	myb-related protein 308 [Arachis ipaensis]	K09422//transcription factor MYB, plant	GO:1901363//heterocyclic compound binding;GO:0097159//organic cyclic compound binding;GO:0003676//nucleic acid binding;GO:0003677//DNA binding;GO:0005488//binding;	MYB
Arahy.V3589T	0.32	17.14	4.23	7.23	50.35	22.7	55.17	42.74	2.56838	6.00863e-258	8.00293e-260	uncharacterized protein LOC107631420 isoform X2 [Arachis ipaensis]	K16812//targeting protein for Xklp2
Arahy.TQHX8C	0.05	0.13	0	0.06	0.16	0.43	0.45	0.346	2.56345	2.40757e-06	1.03247e-06	zinc finger protein NUTCRACKER [Arachis ipaensis]	K12309//beta-galactosidase [EC:3.2.1.23]+ko00600//Sphingolipid metabolism+ko00604//Glycosphingolipid biosynthesis - ganglio series+ko00531//Glycosaminoglycan degradation+ko00511//Other glycan degradation+ko01100//Metabolic pathways+ko00052//Galactose metabolism;K14794//ribosomal RNA-processing protein 12	GO:0097159//organic cyclic compound binding;GO:0005488//binding;GO:0003676//nucleic acid binding;GO:1901363//heterocyclic compound binding;	C2H2
Arahy.Z3GTES	0.78	2.27	0.75	1.266	2.73	3.46	16.51	7.566	2.56267	4.63037e-108	1.53739e-109	spermidine coumaroyl-CoA acyltransferase [Arachis duranensis]	K20240//spermidine dicoumaroyl transferase [EC:2.3.1.249]	GO:0003824//catalytic activity;GO:0016740//transferase activity;GO:0016746//transferase activity, transferring acyl groups;GO:0016747//transferase activity, transferring acyl groups other than amino-acyl groups;
Arahy.RKP3SU	0.59	0	0	0.196	0	0.19	3.39	1.193	2.56014	0.000531417	0.00032854	peptidyl-tRNA hydrolase, mitochondrial [Arachis duranensis]	K01056//peptidyl-tRNA hydrolase, PTH1 family [EC:3.1.1.29]
Arahy.XT9HR4	0.06	0	0.12	0.06	0.27	0	0.84	0.37	2.55471	6.68733e-05	3.53162e-05	LOW QUALITY PROTEIN: transcription factor MYB8 [Arachis duranensis]	K09422//transcription factor MYB, plant	GO:0009987//cellular process;GO:1903506//regulation of nucleic acid-templated transcription;GO:0019219//regulation of nucleobase-containing compound metabolic process;GO:0032502//developmental process;GO:2000112//regulation of cellular macromolecule biosynthetic process;GO:0080090//regulation of primary metabolic process;GO:0006355//regulation of transcription, DNA-templated;GO:2001141//regulatio…	MYB
Arahy.Q4N452	0	0.61	0.71	0.44	0.93	0	7.03	2.653	2.5538	1.03507e-12	2.52811e-13	uncharacterized protein LOC107480338 [Arachis duranensis]
Arahy.3U25U6	0	0.16	0.07	0.076	0	0	1.43	0.476	2.54969	1.15874e-06	4.78921e-07	putative anthocyanidin reductase isoform X2 [Arachis ipaensis]	K13082//bifunctional dihydroflavonol 4-reductase/flavanone 4-reductase [EC:1.1.1.219 1.1.1.234]+ko01100//Metabolic pathways+ko01110//Biosynthesis of secondary metabolites+ko00941//Flavonoid biosynthesis
Arahy.4UMK2V	0	0.04	0.05	0.03	0.22	0	0.37	0.196	2.54958	0.000434086	0.000263585	cytochrome P450 CYP82D47 [Arachis duranensis]	K00512//steroid 17alpha-monooxygenase / 17alpha-hydroxyprogesterone deacetylase [EC:1.14.14.19 1.14.14.32]+ko01100//Metabolic pathways;K07408//cytochrome P450 family 1 subfamily A polypeptide 1 [EC:1.14.14.1]+ko00380//Tryptophan metabolism+ko01100//Metabolic pathways	GO:0016020//membrane;GO:0044425//membrane part;GO:0016021//integral component of membrane;GO:0031224//intrinsic component of membrane;GO:1901363//heterocyclic compound binding;GO:0004497//monooxygenase activity;GO:0046906//tetrapyrrole binding;GO:0048037//cofactor binding;GO:0097159//organic cyclic compound binding;GO:0005506//iron ion binding;GO:0043169//cation binding;GO:0046914//transition met…
Arahy.9KT8MP	0.07	0.14	0.15	0.12	0.29	0.22	1.64	0.716	2.54836	3.1902e-11	8.59428e-12	uncharacterized protein LOC107645181 [Arachis ipaensis]	K12200//programmed cell death 6-interacting protein+ko04144//Endocytosis
Arahy.U735UZ	0.64	0.74	0.2	0.526	2.01	0.86	6.42	3.096	2.54553	1.19127e-31	1.32843e-32	universal stress protein A-like protein [Arachis ipaensis]
Arahy.14BHD7	0.21	7.08	0.3	2.53	15.77	1.25	27.19	14.736	2.54474	9.38516e-31	1.06806e-31	uncharacterized protein LOC107462190 [Arachis duranensis]
Arahy.A1RKNK	0.08	0.18	0.07	0.11	0.59	0.27	1.08	0.646	2.54212	2.07128e-10	5.89061e-11	auxin-responsive protein SAUR72-like isoform X1 [Arachis ipaensis]	K14488//SAUR family protein+ko04075//Plant hormone signal transduction
Arahy.31QCP5	0	6	1.52	2.506	15.7	2.61	25.5	14.603	2.53771	3.92349e-30	4.54293e-31	uncharacterized protein LOC107614349 [Arachis ipaensis]
Arahy.VA3ETP	0	2.26	0	0.753	5.32	0	7.71	4.343	2.52925	1.51394e-07	5.6402e-08	auxin-induced protein 15A-like [Arachis ipaensis]	K14488//SAUR family protein+ko04075//Plant hormone signal transduction	GO:0009719//response to endogenous stimulus;GO:0042221//response to chemical;GO:0010033//response to organic substance;GO:0009733//response to auxin;GO:0009725//response to hormone;GO:0050896//response to stimulus;
Arahy.HY98G0	0	1.22	0	0.406	0.33	0	6.79	2.373	2.5245	1.07477e-40	9.50363e-42	uncharacterized protein LOC107483143 [Arachis duranensis]	K03006//DNA-directed RNA polymerase II subunit RPB1 [EC:2.7.7.6]+ko00230//Purine metabolism+ko03020//RNA polymerase+ko01100//Metabolic pathways+ko00240//Pyrimidine metabolism	GO:1901360//organic cyclic compound metabolic process;GO:0009987//cellular process;GO:0090304//nucleic acid metabolic process;GO:0006807//nitrogen compound metabolic process;GO:0016070//RNA metabolic process;GO:0006139//nucleobase-containing compound metabolic process;GO:0010467//gene expression;GO:0006725//cellular aromatic compound metabolic process;GO:0006396//RNA processing;GO:0044260//cellul…
Arahy.LL3S27	0	0.01	0.04	0.016	0.03	0	0.31	0.113	2.52265	0.00022631	0.000130726	formin-like protein 3 [Arachis duranensis]	K05740//diaphanous 1+ko04933//AGE-RAGE signaling pathway in diabetic complications;K02184//formin 2
Arahy.B0KX4P	0.09	2.19	0	0.76	0.76	0.08	12.38	4.406	2.51958	1.30363e-67	6.99501e-69	vestitone reductase [Arachis ipaensis]	K13265//vestitone reductase [EC:1.1.1.348]+ko01110//Biosynthesis of secondary metabolites+ko00943//Isoflavonoid biosynthesis	GO:0003824//catalytic activity;GO:0005488//binding;GO:0048037//cofactor binding;GO:0050662//coenzyme binding;
Arahy.GM2IDW	3.22	5.09	1.27	3.193	11.29	4.73	39.29	18.436	2.51522	6.44024e-26	8.41803e-27	hypothetical protein KK1_012296 [Cajanus cajan]
Arahy.RSD90X	2.65	13.11	4.11	6.623	26.36	13.47	74.6	38.143	2.51464	7.37247e-60	4.49612e-61	uncharacterized protein LOC107462189 [Arachis duranensis]
Arahy.5EY78G	0.06	0.19	0.03	0.093	0.16	0.06	1.44	0.553	2.51099	3.62988e-08	1.26975e-08	glutamate decarboxylase 4 isoform X1 [Arachis ipaensis]	K01580//glutamate decarboxylase [EC:4.1.1.15]+ko00410//beta-Alanine metabolism+ko00250//Alanine, aspartate and glutamate metabolism+ko00430//Taurine and hypotaurine metabolism+ko01100//Metabolic pathways+ko00650//Butanoate metabolism+ko01110//Biosynthesis of secondary metabolites;K01580//glutamate decarboxylase [EC:4.1.1.15]+ko00410//beta-Alanine metabolism+ko00250//Alanine, aspartate and glutama…
Arahy.RJG5DC	5.01	16.5	5.49	9	25.58	11.01	119.34	51.976	2.51045	0	0	heavy metal-associated isoprenylated plant protein 7 isoform X1 [Arachis ipaensis]	K04733//interleukin-1 receptor-associated kinase 4 [EC:2.7.11.1]	GO:0006811//ion transport;GO:0051234//establishment of localization;GO:0006810//transport;GO:0006812//cation transport;GO:0030001//metal ion transport;GO:0051179//localization;GO:0046872//metal ion binding;GO:0005488//binding;GO:0043169//cation binding;GO:0043167//ion binding;
Arahy.M7SFY2	0.1	0.07	0.07	0.08	0.4	0.18	0.76	0.446	2.50663	4.44849e-08	1.57003e-08	endoglucanase 25-like isoform X2 [Arachis ipaensis]	K01179//endoglucanase [EC:3.2.1.4]+ko01100//Metabolic pathways+ko00500//Starch and sucrose metabolism	GO:0006073//cellular glucan metabolic process;GO:0051275//beta-glucan catabolic process;GO:1901575//organic substance catabolic process;GO:0044260//cellular macromolecule metabolic process;GO:0051273//beta-glucan metabolic process;GO:0044237//cellular metabolic process;GO:0044042//glucan metabolic process;GO:0044275//cellular carbohydrate catabolic process;GO:0071704//organic substance metabolic …
Arahy.I2ULHV	0.06	0.4	0	0.153	1.1	0.3	1.16	0.853	2.50412	5.62098e-11	1.54065e-11	putative L-type lectin-domain containing receptor kinase V.2 isoform X2 [Arachis ipaensis]	K04733//interleukin-1 receptor-associated kinase 4 [EC:2.7.11.1];K04730//interleukin-1 receptor-associated kinase 1 [EC:2.7.11.1]
Arahy.85VNG6	0.11	0.54	0.04	0.23	0.55	0.25	3.1	1.3	2.50096	1.52558e-15	3.11893e-16	uncharacterized oxidoreductase At4g09670 [Arachis ipaensis]
Arahy.LKX9XM	0.12	0.97	0.45	0.513	1.41	0.85	6.57	2.943	2.49911	1.49194e-32	1.61874e-33	transcription factor TGA3 [Arachis ipaensis]	K14431//transcription factor TGA+ko04075//Plant hormone signal transduction	GO:1901360//organic cyclic compound metabolic process;GO:0006351//transcription, DNA-templated;GO:0046483//heterocycle metabolic process;GO:0032774//RNA biosynthetic process;GO:0044260//cellular macromolecule metabolic process;GO:0009059//macromolecule biosynthetic process;GO:0034654//nucleobase-containing compound biosynthetic process;GO:0019438//aromatic compound biosynthetic process;GO:0006807…
Arahy.JZF5VE	0.02	0.34	0	0.12	0.94	0.61	0.49	0.68	2.49699	9.71125e-13	2.36934e-13	cytochrome P450 85A-like [Arachis duranensis]	K09590//brassinosteroid-6-oxidase 1 [EC:1.14.-.-]+ko00905//Brassinosteroid biosynthesis+ko01100//Metabolic pathways+ko01110//Biosynthesis of secondary metabolites
Arahy.37HYKA	0.06	0.07	0.06	0.063	0.09	0.43	0.58	0.366	2.48769	5.53902e-06	2.48846e-06	putative F-box/LRR-repeat protein At5g02930 isoform X1 [Arachis duranensis]	K11843//ubiquitin carboxyl-terminal hydrolase 14 [EC:3.4.19.12];K06911//uncharacterized protein;K11843//ubiquitin carboxyl-terminal hydrolase 14 [EC:3.4.19.12];K06911//uncharacterized protein
Arahy.6EVE25	0.53	0	0	0.176	0.6	0.37	2.02	0.996	2.48742	1.83658e-08	6.22859e-09	uncharacterized protein LOC107616394 [Arachis ipaensis]	K01230//mannosyl-oligosaccharide alpha-1,2-mannosidase [EC:3.2.1.113]+ko04141//Protein processing in endoplasmic reticulum+ko00510//N-Glycan biosynthesis+ko01100//Metabolic pathways;K05658//ATP-binding cassette, subfamily B (MDR/TAP), member 1 [EC:3.6.3.44]+ko02010//ABC transporters;K18328//lariat debranching enzyme [EC:3.1.-.-]
Arahy.Y37CV7	0.03	0.02	0	0.016	0.03	0	0.25	0.093	2.47999	0.000974252	0.000635495	TMV resistance protein N-like [Arachis duranensis]	K19613//leucine-rich repeat protein SHOC2;K22038//volume-regulated anion channel
Arahy.TW15KP	0	0.13	0	0.043	0.18	0.09	0.47	0.246	2.47924	9.68193e-05	5.24537e-05	cytochrome P450 78A5-like [Arachis duranensis]	K20619//cytochrome P450 family 78 subfamily A	GO:0016021//integral component of membrane;GO:0044425//membrane part;GO:0031224//intrinsic component of membrane;GO:0016020//membrane;GO:0004497//monooxygenase activity;GO:0016705//oxidoreductase activity, acting on paired donors, with incorporation or reduction of molecular oxygen;GO:0097159//organic cyclic compound binding;GO:0016491//oxidoreductase activity;GO:0043169//cation binding;GO:004691…
Arahy.9P7KXX	0.06	0.79	0.28	0.376	0.59	0	5.77	2.12	2.47425	2.46162e-16	4.80147e-17	PREDICTED: mini zinc finger protein 3 [Prunus mume]			zf-HD
Arahy.P76CR3	0.03	0.12	0	0.05	0.3	0.08	0.47	0.283	2.47289	0.000104445	5.68957e-05	tubulin alpha-3 chain-like [Arachis ipaensis]	K07374//tubulin alpha+ko04145//Phagosome	GO:0007017//microtubule-based process;GO:0009987//cellular process;GO:0099080//supramolecular complex;GO:0044446//intracellular organelle part;GO:0044424//intracellular part;GO:0015630//microtubule cytoskeleton;GO:0044464//cell part;GO:0005622//intracellular;GO:0044422//organelle part;GO:0044430//cytoskeletal part;GO:0005623//cell;GO:0099512//supramolecular fiber;GO:0043228//non-membrane-bounded …
Arahy.18GZJ3	0	0.1	0	0.033	0	0	0.57	0.19	2.47281	0.000892625	0.000576902	transcription factor LUX isoform X1 [Arachis ipaensis]	K06236//collagen, type I, alpha+ko04933//AGE-RAGE signaling pathway in diabetic complications;K14491//two-component response regulator ARR-B family+ko04075//Plant hormone signal transduction		G2-like
Arahy.MXX1LP	0.03	0.14	0	0.056	0.26	0.13	0.55	0.313	2.46806	1.1311e-05	5.32463e-06	pathogen-related protein [Arachis duranensis]
Arahy.WDT8PU	0.07	0.14	0.07	0.093	0.41	0.89	0.22	0.506	2.4648	0.000360192	0.000215512	uncharacterized protein LOC107477128 [Arachis duranensis]
Arahy.X66EBB	0.07	0.12	0	0.063	0.65	0	0.4	0.35	2.46424	0.000122954	6.7814e-05	toll/interleukin-1 receptor-like protein [Arachis duranensis]	K13414//mitogen-activated protein kinase kinase kinase 1 [EC:2.7.11.25]+ko04626//Plant-pathogen interaction+ko04016//MAPK signaling pathway - plant;K21596//calmodulin-binding transcription activator;K22038//volume-regulated anion channel;K07466//replication factor A1+ko03440//Homologous recombination+ko03420//Nucleotide excision repair+ko03030//DNA replication+ko03430//Mismatch repair	GO:0050896//response to stimulus;GO:0023052//signaling;GO:0007154//cell communication;GO:0009987//cellular process;GO:0065007//biological regulation;GO:0050794//regulation of cellular process;GO:0007165//signal transduction;GO:0051716//cellular response to stimulus;GO:0050789//regulation of biological process;
Arahy.DAK0DB	1.27	5.22	0.81	2.433	4.6	1.1	34.95	13.55	2.45816	5.97304e-116	1.83045e-117	vacuolar amino acid transporter 1 isoform X1 [Arachis duranensis]	K15015//solute carrier family 32 (vesicular inhibitory amino acid transporter)
Arahy.K6A74J	0	2.42	0	0.806	7.96	0.62	4.54	4.373	2.45788	4.56856e-15	9.59634e-16	uncharacterized protein LOC107638416 [Arachis ipaensis]		GO:0044425//membrane part;GO:0031224//intrinsic component of membrane;GO:0016021//integral component of membrane;GO:0016020//membrane;
Arahy.7AN2ZS	1.64	1.15	1.24	1.343	0	1.45	21.09	7.513	2.44706	5.21695e-11	1.42613e-11	xyloglucan endotransglucosylase/hydrolase family protein [Medicago truncatula]	K08235//xyloglucan:xyloglucosyl transferase [EC:2.4.1.207]	GO:0005975//carbohydrate metabolic process;GO:0071554//cell wall organization or biogenesis;GO:0010411//xyloglucan metabolic process;GO:0044237//cellular metabolic process;GO:0016043//cellular component organization;GO:0010410//hemicellulose metabolic process;GO:0044264//cellular polysaccharide metabolic process;GO:0044238//primary metabolic process;GO:0005976//polysaccharide metabolic process;GO…
Arahy.MN65RZ	0	0.33	0.07	0.133	0.81	0.53	0.77	0.703	2.44486	2.95696e-07	1.13678e-07	putative GEM-like protein 8 isoform X1 [Arachis ipaensis]	K03868//RING-box protein 1+ko04141//Protein processing in endoplasmic reticulum+ko03420//Nucleotide excision repair+ko04120//Ubiquitin mediated proteolysis
Arahy.HITK0G	0.53	3.16	0.39	1.36	2.81	0.28	19.33	7.473	2.44198	9.18285e-97	3.46244e-98	nuclear transcription factor Y subunit A-10 isoform X1 [Arachis duranensis]	K08064//nuclear transcription factor Y, alpha
Arahy.C7E7HV	0.2	0	0	0.066	0	0	1.12	0.373	2.44181	0.00072723	0.000461904	high mobility group B protein 3 [Arachis duranensis]	K11296//high mobility group protein B3	GO:0044424//intracellular part;GO:0043226//organelle;GO:0044464//cell part;GO:0005622//intracellular;GO:0005623//cell;GO:0005634//nucleus;GO:0043231//intracellular membrane-bounded organelle;GO:0043227//membrane-bounded organelle;GO:0043229//intracellular organelle;GO:0097159//organic cyclic compound binding;GO:0003677//DNA binding;GO:0005488//binding;GO:0003676//nucleic acid binding;GO:1901363//…
Arahy.0M6VMZ	0.44	0	0	0.146	1.07	0.18	1.15	0.8	2.43012	0.000485725	0.000297926	cyclic dof factor 4-like [Arachis ipaensis]	K16222//Dof zinc finger protein DOF5.5+ko04712//Circadian rhythm - plant		C2C2-Dof
Arahy.XSMX2A	0.26	0	0	0.086	0.44	0.17	0.79	0.466	2.42749	0.00065243	0.000409987	uncharacterized protein LOC107479002 [Arachis duranensis]	K02218//casein kinase 1 [EC:2.7.11.1]
Arahy.Q5BZ28	0.07	0	0.15	0.073	0.42	0.18	0.61	0.403	2.42716	2.39778e-05	1.17898e-05	putative Myb family transcription factor At1g14600 [Arachis ipaensis]	K06236//collagen, type I, alpha+ko04933//AGE-RAGE signaling pathway in diabetic complications;K14491//two-component response regulator ARR-B family+ko04075//Plant hormone signal transduction	GO:0051252//regulation of RNA metabolic process;GO:0010468//regulation of gene expression;GO:2000112//regulation of cellular macromolecule biosynthetic process;GO:0032774//RNA biosynthetic process;GO:0006725//cellular aromatic compound metabolic process;GO:0044238//primary metabolic process;GO:1903506//regulation of nucleic acid-templated transcription;GO:0044260//cellular macromolecule metabolic…	G2-like
Arahy.Z0WZ2G	0	3.81	0	1.27	4.1	0.05	16.42	6.856	2.42703	5.02168e-57	3.20047e-58	myb family transcription factor PHL7 isoform X1 [Arachis duranensis]	K06236//collagen, type I, alpha+ko04933//AGE-RAGE signaling pathway in diabetic complications;K01940//argininosuccinate synthase [EC:6.3.4.5]+ko00250//Alanine, aspartate and glutamate metabolism+ko00220//Arginine biosynthesis+ko01230//Biosynthesis of amino acids+ko01100//Metabolic pathways+ko01110//Biosynthesis of secondary metabolites;K12741//heterogeneous nuclear ribonucleoprotein A1/A3+ko03040…		G2-like
Arahy.8RX08Q	0.1	0	0.03	0.043	0.13	0.06	0.48	0.223	2.42126	0.000336845	0.000200463	uncharacterized protein LOC110276805 [Arachis duranensis]	K05658//ATP-binding cassette, subfamily B (MDR/TAP), member 1 [EC:3.6.3.44]+ko02010//ABC transporters;K01230//mannosyl-oligosaccharide alpha-1,2-mannosidase [EC:3.2.1.113]+ko04141//Protein processing in endoplasmic reticulum+ko00510//N-Glycan biosynthesis+ko01100//Metabolic pathways;K02995//small subunit ribosomal protein S8e+ko03010//Ribosome;K14007//protein transport protein SEC24+ko04141//Prot…
Arahy.100JB6	0	2.25	0.02	0.756	4.53	5.55	1.76	3.946	2.41862	1.43545e-68	7.60371e-70	DExH-box ATP-dependent RNA helicase DExH3 isoform X1 [Arachis duranensis]	K14442//ATP-dependent RNA helicase DHX36 [EC:3.6.4.13]+ko03018//RNA degradation;K14442//ATP-dependent RNA helicase DHX36 [EC:3.6.4.13]+ko03018//RNA degradation	GO:0043168//anion binding;GO:0017111//nucleoside-triphosphatase activity;GO:0005524//ATP binding;GO:0016462//pyrophosphatase activity;GO:0030554//adenyl nucleotide binding;GO:0036094//small molecule binding;GO:1901363//heterocyclic compound binding;GO:0043167//ion binding;GO:0005488//binding;GO:1901265//nucleoside phosphate binding;GO:0032555//purine ribonucleotide binding;GO:0016817//hydrolase a…
Arahy.SC9D0X	0.56	1.13	1.89	1.193	5.73	3.01	10.73	6.49	2.41658	3.2061e-10	9.29211e-11	auxin-induced protein 15A-like [Arachis ipaensis]	K14488//SAUR family protein+ko04075//Plant hormone signal transduction	GO:0009719//response to endogenous stimulus;GO:0009725//response to hormone;GO:0009733//response to auxin;GO:0050896//response to stimulus;GO:0010033//response to organic substance;GO:0042221//response to chemical;
Arahy.PZ3VRY	0.05	0.03	0.02	0.033	0.29	0.05	0.18	0.173	2.39769	0.000599493	0.000374067	2-methylene-furan-3-one reductase [Arachis ipaensis]	K18980//2-methylene-furan-3-one reductase [EC:1.3.1.105]
Arahy.3FR1H5	0	0.89	0.04	0.31	1.59	1.08	2.15	1.606	2.39631	1.10266e-09	3.35052e-10	uncharacterized protein LOC107477586 [Arachis duranensis]
Arahy.KXG0W2	0	0.38	0	0.126	0.37	0	1.65	0.673	2.39453	6.20796e-06	2.81031e-06	uncharacterized protein LOC107473208 [Arachis duranensis]
Arahy.FR9TUN	0.29	0.43	0	0.24	1.56	0.84	1.36	1.253	2.39347	5.96266e-07	2.37569e-07	uncharacterized protein LOC107478786 isoform X1 [Arachis duranensis]	K03036//26S proteasome regulatory subunit N6+ko03050//Proteasome
Arahy.GDSN7M	0	0.32	0.14	0.153	1.5	0.05	0.85	0.8	2.39333	1.36688e-10	3.83619e-11	peroxidase 11 [Arachis duranensis]	K00430//peroxidase [EC:1.11.1.7]+ko01100//Metabolic pathways+ko01110//Biosynthesis of secondary metabolites+ko00940//Phenylpropanoid biosynthesis	GO:0044237//cellular metabolic process;GO:0050896//response to stimulus;GO:0051186//cofactor metabolic process;GO:0009056//catabolic process;GO:0017144//drug metabolic process;GO:0042743//hydrogen peroxide metabolic process;GO:0044248//cellular catabolic process;GO:0072593//reactive oxygen species metabolic process;GO:0009987//cellular process;GO:0051187//cofactor catabolic process;GO:0008152//me…
Arahy.72QZIF	0	1.18	0.33	0.503	1.73	0.08	6.19	2.666	2.38503	1.55479e-33	1.64776e-34	UDP-glycosyltransferase 86A1-like [Arachis ipaensis]	K21374//7-deoxyloganetin glucosyltransferase [EC:2.4.1.324]
Arahy.10NZI4	0	0.17	0.03	0.066	0.07	0.02	0.97	0.353	2.38484	5.64546e-09	1.82422e-09	G-type lectin S-receptor-like serine/threonine-protein kinase At4g27290 isoform X2 [Arachis ipaensis]	K04733//interleukin-1 receptor-associated kinase 4 [EC:2.7.11.1]
Arahy.BQ9W36	0	1.34	1.8	1.046	6.26	3.71	6.51	5.493	2.37743	2.03734e-08	6.94404e-09	uncharacterized protein LOC107614642 [Arachis ipaensis]
Arahy.URW6ER	0.19	1.2	0.87	0.753	1.76	2.06	8.15	3.99	2.37665	5.19209e-53	3.57262e-54	spermidine coumaroyl-CoA acyltransferase [Arachis duranensis]	K20240//spermidine dicoumaroyl transferase [EC:2.3.1.249]	GO:0003824//catalytic activity;GO:0016746//transferase activity, transferring acyl groups;GO:0016747//transferase activity, transferring acyl groups other than amino-acyl groups;GO:0016740//transferase activity;
Arahy.2YR0GK	0.26	0.3	0.16	0.24	1.89	0.47	1.31	1.223	2.36907	0.000102441	5.57376e-05	putative FAD binding protein [Arachis duranensis]	K00111//glycerol-3-phosphate dehydrogenase [EC:1.1.5.3]+ko01110//Biosynthesis of secondary metabolites+ko00564//Glycerophospholipid metabolism	GO:0052646//alditol phosphate metabolic process;GO:1901135//carbohydrate derivative metabolic process;GO:0044237//cellular metabolic process;GO:0006793//phosphorus metabolic process;GO:0008152//metabolic process;GO:0019637//organophosphate metabolic process;GO:0006072//glycerol-3-phosphate metabolic process;GO:0006796//phosphate-containing compound metabolic process;GO:0009987//cellular process;G…
Arahy.XU14G7	0.19	0.1	0	0.096	0.47	0.17	0.88	0.506	2.36654	0.000493215	0.000302934	uncharacterized protein At4g22758-like [Arachis duranensis]
Arahy.UA6XT5	0.04	0.05	0.08	0.056	0	0.08	0.8	0.293	2.3654	7.62012e-05	4.06378e-05	uncharacterized vacuolar membrane protein YML018C [Arachis ipaensis]	K15289//solute carrier family 35, member F5	GO:0051179//localization;GO:0006810//transport;GO:0051234//establishment of localization;GO:0031224//intrinsic component of membrane;GO:0016021//integral component of membrane;GO:0044425//membrane part;GO:0016020//membrane;
Arahy.8VCQ03	0.39	2.78	0.52	1.23	4.16	0.51	13.28	5.983	2.3649	1.80158e-99	6.5592e-101	probable serine/threonine-protein kinase WNK4 [Arachis ipaensis]	K08867//WNK lysine deficient protein kinase [EC:2.7.11.1];K08867//WNK lysine deficient protein kinase [EC:2.7.11.1]
Arahy.ZPQX20	0.05	0.02	0.03	0.033	0	0.02	0.5	0.173	2.36211	0.000466405	0.00028515	uncharacterized protein LOC107640049 [Arachis ipaensis]	K21991//protein unc-45
Arahy.NYMX1M	0	0.39	0	0.13	0.1	0	1.94	0.68	2.36152	0.000778595	0.000497381	3-epi-6-deoxocathasterone 23-monooxygenase isoform X1 [Arachis ipaensis]	K12638//3-epi-6-deoxocathasterone 23-monooxygenase [EC:1.14.13.112]+ko00905//Brassinosteroid biosynthesis+ko01100//Metabolic pathways+ko01110//Biosynthesis of secondary metabolites	GO:0016021//integral component of membrane;GO:0031224//intrinsic component of membrane;GO:0044425//membrane part;GO:0016020//membrane;GO:0016491//oxidoreductase activity;GO:1901363//heterocyclic compound binding;GO:0097159//organic cyclic compound binding;GO:0003824//catalytic activity;GO:0043169//cation binding;GO:0046872//metal ion binding;GO:0005488//binding;GO:0046906//tetrapyrrole binding;GO…
Arahy.C0Y5NS	0	0.24	0	0.08	0.48	0	0.77	0.416	2.36121	1.08343e-06	4.45973e-07	protein ALTERED XYLOGLUCAN 4-like [Arachis ipaensis]	K16573//gamma-tubulin complex component 6	GO:0044042//glucan metabolic process;GO:0009987//cellular process;GO:0043170//macromolecule metabolic process;GO:0008152//metabolic process;GO:0044036//cell wall macromolecule metabolic process;GO:0071704//organic substance metabolic process;GO:0044262//cellular carbohydrate metabolic process;GO:0005975//carbohydrate metabolic process;GO:0044237//cellular metabolic process;GO:0010383//cell wall p…
Arahy.KX3ASU	0	0.24	0.13	0.123	0.53	0.55	0.8	0.626	2.35987	0.000265439	0.000155021	BI1-like protein [Arachis ipaensis]	K06890//uncharacterized protein	GO:0044425//membrane part;GO:0031224//intrinsic component of membrane;GO:0016020//membrane;GO:0016021//integral component of membrane;
Arahy.19YNSD	0.13	0.13	0.12	0.126	0.34	0.25	1.36	0.65	2.33832	5.36103e-07	2.12268e-07	uncharacterized protein LOC110265678 isoform X1 [Arachis ipaensis]
Arahy.CZ3Y20	0	0	0.27	0.09	0.6	0.66	0.15	0.47	2.3381	4.23346e-05	2.1643e-05	glucomannan 4-beta-mannosyltransferase 9 [Arachis duranensis]	K13680//beta-mannan synthase [EC:2.4.1.32]	GO:0016021//integral component of membrane;GO:0044425//membrane part;GO:0016020//membrane;GO:0031224//intrinsic component of membrane;
Arahy.B2SX4B	0.17	0.16	0.31	0.213	0.31	0.15	2.83	1.096	2.3344	2.48969e-06	1.06978e-06	replication protein A 70 kDa DNA-binding subunit-like [Arachis ipaensis]	K07466//replication factor A1+ko03440//Homologous recombination+ko03420//Nucleotide excision repair+ko03030//DNA replication+ko03430//Mismatch repair
Arahy.D699FL	0.12	0.11	0.19	0.14	0.16	0.47	1.53	0.72	2.33307	3.51939e-07	1.3634e-07	uncharacterized protein LOC107480793 [Arachis duranensis]
Arahy.PNQ8GJ	0.39	0.54	0.29	0.406	0.87	0.87	4.44	2.06	2.33207	4.15268e-14	9.26479e-15	probable glutathione S-transferase [Arachis ipaensis]	K00799//glutathione S-transferase [EC:2.5.1.18]+ko00480//Glutathione metabolism
Arahy.TN2AI9	0	1.1	0	0.366	3.18	0.15	2.14	1.823	2.33013	7.72766e-18	1.40114e-18	uncharacterized protein LOC107631708 [Arachis ipaensis]
Arahy.78HSE8	0.12	0	0.1	0.073	0.67	0	0.47	0.38	2.33002	0.000688161	0.000434752	peroxidase 9-like [Arachis duranensis]	K00430//peroxidase [EC:1.11.1.7]+ko01100//Metabolic pathways+ko01110//Biosynthesis of secondary metabolites+ko00940//Phenylpropanoid biosynthesis
Arahy.EJQ6C2	0.07	2.58	0.11	0.92	5.36	0.07	8.41	4.613	2.32951	5.48984e-52	3.86129e-53	uncharacterized protein LOC107461984 isoform X1 [Arachis duranensis]
Arahy.C362A3	0.15	0.23	0	0.126	0.37	0.07	1.45	0.63	2.32845	0.000233637	0.000135226	replication protein A 70 kDa DNA-binding subunit B-like isoform X2 [Arachis duranensis]	K07466//replication factor A1+ko03440//Homologous recombination+ko03420//Nucleotide excision repair+ko03030//DNA replication+ko03430//Mismatch repair
Arahy.HJ0ARX	0	0.47	0	0.156	0.4	0.03	1.94	0.79	2.32814	8.38606e-10	2.5184e-10	putative receptor-like protein kinase At4g00960 isoform X1 [Arachis ipaensis]	K04733//interleukin-1 receptor-associated kinase 4 [EC:2.7.11.1]
Arahy.38FA9N	0	0.07	0.15	0.073	0.39	0.06	0.66	0.37	2.32232	0.000180041	0.000102165	probable protein phosphatase 2C 72 isoform X1 [Arachis duranensis]	K17506//protein phosphatase 1L [EC:3.1.3.16];K17505//protein phosphatase 1K [EC:3.1.3.16];K19477//cGMP-dependent protein kinase 2 [EC:2.7.11.12];K14803//protein phosphatase PTC2/3 [EC:3.1.3.16]
Arahy.FEJ64N	0.23	0.11	0	0.113	0.49	0.31	0.91	0.57	2.31421	1.01627e-05	4.75265e-06	origin of replication complex subunit 5 isoform X2 [Arachis duranensis]	K02607//origin recognition complex subunit 5;K02607//origin recognition complex subunit 5
Arahy.MCE3E8	0.27	2.11	0.2	0.86	1.09	0.1	11.77	4.32	2.31402	7.02215e-60	4.2798e-61	geraniol 8-hydroxylase [Arachis ipaensis]	K20556//cytochrome P450 family 76 subfamily C	GO:0044425//membrane part;GO:0016021//integral component of membrane;GO:0031224//intrinsic component of membrane;GO:0016020//membrane;GO:0004497//monooxygenase activity;GO:0016705//oxidoreductase activity, acting on paired donors, with incorporation or reduction of molecular oxygen;GO:0046872//metal ion binding;GO:0043169//cation binding;GO:0048037//cofactor binding;GO:0016491//oxidoreductase act…
Arahy.E570TZ	0.4	1.48	1.08	0.986	6.29	3.69	4.68	4.886	2.31028	4.57514e-71	2.33445e-72	uncharacterized protein LOC107493784 [Arachis duranensis]			Trihelix
Arahy.QQ9WEM	0.08	0.18	0.15	0.136	0.21	0.36	1.47	0.68	2.31003	5.19715e-12	1.32571e-12	hypothetical protein PHAVU_008G185200g [Phaseolus vulgaris]	K03327//multidrug resistance protein, MATE family	GO:0016021//integral component of membrane;GO:0016020//membrane;GO:0044425//membrane part;GO:0031224//intrinsic component of membrane;GO:0015291//secondary active transmembrane transporter activity;GO:0022857//transmembrane transporter activity;GO:0015297//antiporter activity;GO:0005215//transporter activity;GO:0015238//drug transmembrane transporter activity;GO:0022804//active transmembrane tran…
Arahy.6JUD3I	0.07	0.54	0.17	0.26	1.03	0.7	2.17	1.3	2.30091	5.8598e-11	1.60857e-11	uncharacterized protein At5g39865-like isoform X1 [Arachis ipaensis]	K17479//glutaredoxin domain-containing cysteine-rich protein 1	GO:0009987//cellular process;GO:0042592//homeostatic process;GO:0065007//biological regulation;GO:0050789//regulation of biological process;GO:0019725//cellular homeostasis;GO:0045454//cell redox homeostasis;GO:0050794//regulation of cellular process;GO:0065008//regulation of biological quality;GO:0005623//cell;GO:0003824//catalytic activity;GO:0016667//oxidoreductase activity, acting on a sulfur…
Arahy.HSMU8H	0.04	0.16	0.13	0.11	0.83	0.46	0.35	0.546	2.29696	1.2789e-08	4.27453e-09	proline-rich receptor-like protein kinase PERK3 isoform X1 [Arachis duranensis]	K04733//interleukin-1 receptor-associated kinase 4 [EC:2.7.11.1];K04730//interleukin-1 receptor-associated kinase 1 [EC:2.7.11.1]
Arahy.AG78T7	0	6.65	0.22	2.29	21.16	0.34	11.79	11.096	2.29503	4.33677e-108	1.43494e-109	WAT1-related protein At1g70260-like isoform X2 [Arachis duranensis]	K07874//Ras-related protein Rab-1A
Arahy.VD33WX	0.11	0.41	0.21	0.243	0.78	0.4	2.44	1.206	2.29283	1.5406e-05	7.38579e-06	uncharacterized protein LOC107625918 isoform X1 [Arachis ipaensis]
Arahy.8JJ26F	0.33	0.1	0.11	0.18	0.46	0	2.23	0.896	2.29265	4.09696e-05	2.08983e-05	uncharacterized protein LOC110269475 [Arachis ipaensis]	K20792//N-alpha-acetyltransferase 15/16, NatA auxiliary subunit
Arahy.YMUB8G	0.05	0.17	0	0.073	0.21	0	0.88	0.363	2.28951	0.000729959	0.00046379	bark storage-like protein [Medicago truncatula]	K07870//mitochondrial Rho GTPase 1 [EC:3.6.5.-];K07870//mitochondrial Rho GTPase 1 [EC:3.6.5.-]	GO:0044238//primary metabolic process;GO:0009116//nucleoside metabolic process;GO:1901135//carbohydrate derivative metabolic process;GO:0006725//cellular aromatic compound metabolic process;GO:0071704//organic substance metabolic process;GO:1901657//glycosyl compound metabolic process;GO:0006139//nucleobase-containing compound metabolic process;GO:0046483//heterocycle metabolic process;GO:1901360…
Arahy.ZB4RIX	0.07	0	0.15	0.073	0	0.37	0.74	0.37	2.28578	0.000958444	0.000624269	uncharacterized protein LOC107636480 [Arachis ipaensis]	K02218//casein kinase 1 [EC:2.7.11.1]
Arahy.TN1PNA	0	0.17	0.09	0.086	0.52	0.06	0.72	0.433	2.28513	3.31094e-06	1.44502e-06	fatty acyl-CoA reductase 3 isoform X2 [Arachis duranensis]	K13356//alcohol-forming fatty acyl-CoA reductase [EC:1.2.1.84]+ko04146//Peroxisome+ko00073//Cutin, suberine and wax biosynthesis
Arahy.59H3M1	0	1.78	0	0.593	1.35	0.04	7.32	2.903	2.28177	6.39836e-35	6.56366e-36	UDP-glycosyltransferase 86A1-like [Arachis duranensis]	K21374//7-deoxyloganetin glucosyltransferase [EC:2.4.1.324];K13691//pathogen-inducible salicylic acid glucosyltransferase [EC:2.4.1.-]
Arahy.IV6WEL	0.48	0.48	0.46	0.473	3.06	3.27	0.49	2.273	2.27839	9.25189e-05	4.99636e-05	hypothetical protein glysoja_044840 [Glycine soja]
Arahy.THFI2G	0	0.15	0.07	0.073	0.63	0.18	0.27	0.36	2.27648	1.13715e-05	5.35659e-06	PREDICTED: xylosyltransferase 2-like [Cicer arietinum]	K20891//beta-glucuronosyltransferase [EC:2.4.1.-];K20891//beta-glucuronosyltransferase [EC:2.4.1.-];K20891//beta-glucuronosyltransferase [EC:2.4.1.-]	GO:0044425//membrane part;GO:0016021//integral component of membrane;GO:0016020//membrane;GO:0031224//intrinsic component of membrane;GO:0016757//transferase activity, transferring glycosyl groups;GO:0016740//transferase activity;GO:0008194//UDP-glycosyltransferase activity;GO:0016758//transferase activity, transferring hexosyl groups;GO:0008375//acetylglucosaminyltransferase activity;GO:0003824/…
Arahy.WE5WNX	0.16	2.54	0.41	1.036	0.93	0.24	14.08	5.083	2.26998	4.70875e-96	1.80062e-97	G-type lectin S-receptor-like serine/threonine-protein kinase RKS1 isoform X2 [Arachis ipaensis]	K04733//interleukin-1 receptor-associated kinase 4 [EC:2.7.11.1]	GO:0048544//recognition of pollen;GO:0022414//reproductive process;GO:0032501//multicellular organismal process;GO:0000003//reproduction;GO:0009875//pollen-pistil interaction;GO:0009856//pollination;GO:0009987//cellular process;GO:0007154//cell communication;GO:0044706//multi-multicellular organism process;GO:0008037//cell recognition;GO:0051704//multi-organism process;GO:0016020//membrane;GO:001…
Arahy.C8FBNK	0.17	0.52	0.27	0.32	0	0	4.72	1.573	2.26921	4.42743e-15	9.2982e-16	D-amino-acid transaminase, chloroplastic [Arachis duranensis]	K18482//4-amino-4-deoxychorismate lyase [EC:4.1.3.38]+ko00790//Folate biosynthesis	GO:0071704//organic substance metabolic process;GO:1901362//organic cyclic compound biosynthetic process;GO:0009108//coenzyme biosynthetic process;GO:0046394//carboxylic acid biosynthetic process;GO:0009396//folic acid-containing compound biosynthetic process;GO:0008152//metabolic process;GO:0044237//cellular metabolic process;GO:0046483//heterocycle metabolic process;GO:0044249//cellular biosynt…
Arahy.K9ML8Q	0	0.22	0.07	0.096	0.45	0.24	0.72	0.47	2.26751	3.39357e-08	1.18165e-08	LOW QUALITY PROTEIN: extra-large guanine nucleotide-binding protein 1 [Arachis duranensis]	K04630//guanine nucleotide-binding protein G(i) subunit alpha
Arahy.V30GD1	0	0.36	0	0.12	0.49	0.23	0.98	0.566	2.26464	3.68119e-08	1.28841e-08	uncharacterized protein LOC107468696 isoform X2 [Arachis duranensis]
Arahy.9ETY0Z	0	0.78	0.29	0.356	1.66	0.4	3.1	1.72	2.26439	1.95193e-11	5.17796e-12	transcription factor MYB59 [Arachis duranensis]	K09422//transcription factor MYB, plant	GO:0003677//DNA binding;GO:0097159//organic cyclic compound binding;GO:1901363//heterocyclic compound binding;GO:0005488//binding;GO:0003676//nucleic acid binding;	MYB
Arahy.UAL58T	0.79	1.01	0.54	0.78	2.11	0.55	8.75	3.803	2.26372	1.21345e-08	4.04744e-09	pectin acetylesterase 8 isoform X4 [Arachis ipaensis]	K19882//O-palmitoleoyl-L-serine hydrolase [EC:3.1.1.98]
Arahy.DZPX8Q	0.02	0.06	0.02	0.033	0	0.2	0.28	0.16	2.26328	0.000108826	5.9443e-05	uncharacterized protein LOC107474136 [Arachis duranensis]
Arahy.NBHN08	0.05	0.37	0	0.14	1.81	0.04	0.09	0.646	2.26171	2.06982e-06	8.80047e-07	deacetylvindoline O-acetyltransferase [Arachis ipaensis]	K13065//shikimate O-hydroxycinnamoyltransferase [EC:2.3.1.133]+ko01100//Metabolic pathways+ko01110//Biosynthesis of secondary metabolites+ko00940//Phenylpropanoid biosynthesis+ko00941//Flavonoid biosynthesis+ko00945//Stilbenoid, diarylheptanoid and gingerol biosynthesis	GO:0016747//transferase activity, transferring acyl groups other than amino-acyl groups;GO:0003824//catalytic activity;GO:0016746//transferase activity, transferring acyl groups;GO:0016740//transferase activity;
Arahy.Y4Q7MJ	0.05	0.08	0.07	0.066	0.2	0	0.8	0.333	2.2578	0.000611483	0.000382249	uncharacterized protein LOC107619483 isoform X1 [Arachis ipaensis]
Arahy.P1SR5F	0.69	0	0.15	0.28	0.56	0	3.53	1.363	2.2512	0.000412484	0.000249461	hypothetical protein KK1_049215, partial [Cajanus cajan]
Arahy.F32V58	0.26	0.19	0.09	0.18	0.86	0.18	1.29	0.776	2.2485	0.000120706	6.64818e-05	proline transporter 1 [Arachis ipaensis]	K15015//solute carrier family 32 (vesicular inhibitory amino acid transporter);K15015//solute carrier family 32 (vesicular inhibitory amino acid transporter)	GO:0055085//transmembrane transport;GO:0003333//amino acid transmembrane transport;GO:1905039//carboxylic acid transmembrane transport;GO:0034220//ion transmembrane transport;GO:0098656//anion transmembrane transport;GO:0006865//amino acid transport;GO:0006820//anion transport;GO:0015711//organic anion transport;GO:0046942//carboxylic acid transport;GO:0071702//organic substance transport;GO:0006…
Arahy.F096Y2	0.08	0.28	0.16	0.173	0.77	0.28	1.48	0.843	2.24363	2.52873e-12	6.31433e-13	homeobox protein knotted-1-like 4 isoform X1 [Arachis duranensis]	K15613//homeobox protein Meis1;K16670//homeobox protein Meis2	GO:0019222//regulation of metabolic process;GO:0010468//regulation of gene expression;GO:0050789//regulation of biological process;GO:2001141//regulation of RNA biosynthetic process;GO:0019219//regulation of nucleobase-containing compound metabolic process;GO:0009889//regulation of biosynthetic process;GO:0010556//regulation of macromolecule biosynthetic process;GO:1903506//regulation of nucleic …	HB
Arahy.H0Q4JL	0.07	0	0.05	0.04	0.14	0.18	0.28	0.2	2.2393	0.000316689	0.000187574	protein NETWORKED 2D-like [Arachis duranensis]	K20478//golgin subfamily B member 1
Arahy.IYP2GG	0.39	0	0.43	0.273	0.07	0.21	3.74	1.34	2.2387	6.25467e-26	8.17308e-27	replication protein A 70 kDa DNA-binding subunit B-like isoform X1 [Arachis duranensis]	K07466//replication factor A1+ko03440//Homologous recombination+ko03420//Nucleotide excision repair+ko03030//DNA replication+ko03430//Mismatch repair;K07466//replication factor A1+ko03440//Homologous recombination+ko03420//Nucleotide excision repair+ko03030//DNA replication+ko03430//Mismatch repair
Arahy.B3J73C	0	0.8	0	0.266	0.48	0.16	3.17	1.27	2.23849	4.72741e-15	9.93902e-16	cytochrome P450 71A1 isoform X3 [Arachis ipaensis]	K07418//cytochrome P450 family 2 subfamily J [EC:1.14.14.1]+ko00591//Linoleic acid metabolism+ko00590//Arachidonic acid metabolism+ko01100//Metabolic pathways;K07408//cytochrome P450 family 1 subfamily A polypeptide 1 [EC:1.14.14.1]+ko00380//Tryptophan metabolism+ko01100//Metabolic pathways
Arahy.S9QE88	0.04	0.99	0.12	0.383	0.37	0.13	4.98	1.826	2.23762	2.41973e-22	3.60701e-23	1-aminocyclopropane-1-carboxylate oxidase homolog 1 [Arachis ipaensis]	K13229//2,4-dihydroxy-1,4-benzoxazin-3-one-glucoside dioxygenase [EC:1.14.20.2]+ko00402//Benzoxazinoid biosynthesis;K06892//feruloyl-CoA ortho-hydroxylase [EC:1.14.11.-]+ko01110//Biosynthesis of secondary metabolites+ko00940//Phenylpropanoid biosynthesis	GO:0016491//oxidoreductase activity;GO:0005488//binding;GO:0043169//cation binding;GO:0003824//catalytic activity;GO:0046872//metal ion binding;GO:0043167//ion binding;
Arahy.92U2S4	0.09	0.21	0.06	0.12	0	0	1.74	0.58	2.23474	1.69456e-05	8.15882e-06	LOB domain-containing protein 1 [Arachis duranensis]	K21994//LOB domain-containing protein 18		LOB
Arahy.ZX9CFH	1.52	0	0.65	0.723	4.01	2.72	3.52	3.416	2.2345	3.42814e-39	3.15953e-40	kinesin-like protein KIN-14R isoform X2 [Arachis ipaensis]	K10406//kinesin family member C2/C3;K10406//kinesin family member C2/C3
Arahy.G0H17A	0.05	0.1	0	0.05	0.12	0.03	0.55	0.233	2.22776	0.000151094	8.45796e-05	protein FAM135B [Arachis duranensis]	K20725//MAP kinase substrate 1+ko04016//MAPK signaling pathway - plant;K20725//MAP kinase substrate 1+ko04016//MAPK signaling pathway - plant;K20725//MAP kinase substrate 1+ko04016//MAPK signaling pathway - plant
Arahy.SIWW3U	0.18	1.92	0.61	0.903	2.47	0.57	9.86	4.3	2.22766	5.50125e-49	4.11496e-50	F-box protein PP2-A13 [Arachis ipaensis]
Arahy.8GTF30	0	0.86	0	0.286	1.57	0.32	2.11	1.333	2.22297	5.63518e-12	1.44024e-12	LOB domain-containing protein 36-like [Arachis duranensis]	K21994//LOB domain-containing protein 18;K13944//LOB domain-containing protein 16		LOB
Arahy.3SI7RL	0	0.03	0.04	0.023	0.05	0.08	0.21	0.113	2.22189	0.000967144	0.000630305	putative disease resistance protein At4g11170 [Arachis ipaensis]	K22038//volume-regulated anion channel;K19613//leucine-rich repeat protein SHOC2	GO:0051716//cellular response to stimulus;GO:0050794//regulation of cellular process;GO:0050896//response to stimulus;GO:0023052//signaling;GO:0009987//cellular process;GO:0050789//regulation of biological process;GO:0006950//response to stress;GO:0007165//signal transduction;GO:0007154//cell communication;GO:0065007//biological regulation;GO:0006952//defense response;GO:0044425//membrane part;GO…
Arahy.CW0S7X	0.3	0.83	0.23	0.453	0.5	0.55	5.38	2.143	2.21585	1.76839e-33	1.87751e-34	cytochrome P450 CYP82D47 [Arachis ipaensis]	K07408//cytochrome P450 family 1 subfamily A polypeptide 1 [EC:1.14.14.1]+ko00380//Tryptophan metabolism+ko01100//Metabolic pathways;K00512//steroid 17alpha-monooxygenase / 17alpha-hydroxyprogesterone deacetylase [EC:1.14.14.19 1.14.14.32]+ko01100//Metabolic pathways	GO:0044550//secondary metabolite biosynthetic process;GO:0008152//metabolic process;GO:0009058//biosynthetic process;GO:0019748//secondary metabolic process;GO:0031224//intrinsic component of membrane;GO:0016020//membrane;GO:0044425//membrane part;GO:0016021//integral component of membrane;GO:0046906//tetrapyrrole binding;GO:0020037//heme binding;GO:0043169//cation binding;GO:0043167//ion binding…
Arahy.NV2IFB	0.17	1.45	0.28	0.633	0.7	0.36	7.91	2.99	2.21253	1.51856e-59	9.30735e-61	glutamate receptor 3.6-like [Arachis duranensis]	K05387//glutamate receptor, ionotropic, plant	GO:0016020//membrane;GO:0016021//integral component of membrane;GO:0031224//intrinsic component of membrane;GO:0044425//membrane part;GO:0022839//ion gated channel activity;GO:0005215//transporter activity;GO:0005230//extracellular ligand-gated ion channel activity;GO:0022824//transmitter-gated ion channel activity;GO:0004888//transmembrane signaling receptor activity;GO:0005216//ion channel acti…
Arahy.W9QXGB	0.07	0	0.04	0.036	0.14	0.13	0.24	0.17	2.21169	0.000285446	0.00016774	G-type lectin S-receptor-like serine/threonine-protein kinase At4g27290 isoform X1 [Arachis duranensis]	K04733//interleukin-1 receptor-associated kinase 4 [EC:2.7.11.1];K04733//interleukin-1 receptor-associated kinase 4 [EC:2.7.11.1];K04733//interleukin-1 receptor-associated kinase 4 [EC:2.7.11.1];K04733//interleukin-1 receptor-associated kinase 4 [EC:2.7.11.1]	GO:0044267//cellular protein metabolic process;GO:0006796//phosphate-containing compound metabolic process;GO:0071704//organic substance metabolic process;GO:0009856//pollination;GO:0048544//recognition of pollen;GO:0043170//macromolecule metabolic process;GO:0044238//primary metabolic process;GO:0006468//protein phosphorylation;GO:0008152//metabolic process;GO:0000003//reproduction;GO:0044706//m…
Arahy.E24IL6	0.29	1.32	0.33	0.646	5.61	1.62	1.65	2.96	2.20964	4.61758e-38	4.37914e-39	stearoyl-[acyl-carrier-protein] 9-desaturase 6, chloroplastic [Arachis duranensis]	K03921//acyl-[acyl-carrier-protein] desaturase [EC:1.14.19.2 1.14.19.11 1.14.19.26]+ko00061//Fatty acid biosynthesis+ko01212//Fatty acid metabolism+ko01040//Biosynthesis of unsaturated fatty acids	GO:0009987//cellular process;GO:0044255//cellular lipid metabolic process;GO:0044281//small molecule metabolic process;GO:0071704//organic substance metabolic process;GO:0043436//oxoacid metabolic process;GO:0032787//monocarboxylic acid metabolic process;GO:0044237//cellular metabolic process;GO:0019752//carboxylic acid metabolic process;GO:0006631//fatty acid metabolic process;GO:0006629//lipid …
Arahy.JZY96Q	0.35	0.15	0	0.166	0.75	0.8	0.74	0.763	2.20904	0.000679167	0.000428422	AAA-ATPase At4g30250, partial [Arachis ipaensis]	K08900//mitochondrial chaperone BCS1
Arahy.Y4C5ZF	0.09	0	0.33	0.14	0.47	0.76	0.72	0.65	2.20712	0.000328014	0.000194845	nucleobase-ascorbate transporter 12-like [Arachis ipaensis]	K14611//solute carrier family 23 (nucleobase transporter), member 1/2
Arahy.5J1CNA	0.3	3.77	0.31	1.46	12.31	0.78	6.89	6.66	2.20681	2.70964e-40	2.42494e-41	uncharacterized protein At5g65660 [Arachis ipaensis]		GO:0044425//membrane part;GO:0031224//intrinsic component of membrane;GO:0016021//integral component of membrane;GO:0016020//membrane;
Arahy.GT8M3N	0.04	0.15	0.08	0.09	0.15	0.11	0.97	0.41	2.20468	7.43926e-05	3.95967e-05	ferritin, chloroplastic-like [Arachis ipaensis]	K00522//ferritin heavy chain [EC:1.16.3.2]
Arahy.A7PA2P	0.03	0.1	0	0.043	0.16	0.07	0.38	0.203	2.2	0.000896178	0.000579302	trifunctional UDP-glucose 4,6-dehydratase/UDP-4-keto-6-deoxy-D-glucose 3,5-epimerase/UDP-4-keto-L-rhamnose-reductase RHM1 [Arachis ipaensis]	K12450//UDP-glucose 4,6-dehydratase [EC:4.2.1.76]+ko00520//Amino sugar and nucleotide sugar metabolism	GO:1901360//organic cyclic compound metabolic process;GO:0044281//small molecule metabolic process;GO:0044238//primary metabolic process;GO:0009225//nucleotide-sugar metabolic process;GO:0071704//organic substance metabolic process;GO:0044237//cellular metabolic process;GO:0006807//nitrogen compound metabolic process;GO:0008152//metabolic process;GO:0009987//cellular process;GO:0046483//heterocyc…
Arahy.S7A2EF	0.02	0.11	0.06	0.063	0.37	0.06	0.47	0.3	2.18858	4.31532e-06	1.91087e-06	cytokinin dehydrogenase 3-like [Arachis ipaensis]	K00279//cytokinin dehydrogenase [EC:1.5.99.12]+ko00908//Zeatin biosynthesis	GO:0006807//nitrogen compound metabolic process;GO:0010817//regulation of hormone levels;GO:0046483//heterocycle metabolic process;GO:1901564//organonitrogen compound metabolic process;GO:0009690//cytokinin metabolic process;GO:0034754//cellular hormone metabolic process;GO:0042445//hormone metabolic process;GO:0008152//metabolic process;GO:0065007//biological regulation;GO:0009987//cellular proc…
Arahy.B627YX	0.04	0.26	0.08	0.126	0.46	0.16	1.12	0.58	2.18842	5.84818e-06	2.63561e-06	cytochrome b561 and DOMON domain-containing protein At3g61750 [Arachis ipaensis]		GO:0008152//metabolic process;GO:0055114//oxidation-reduction process;GO:0016021//integral component of membrane;GO:0031224//intrinsic component of membrane;GO:0016020//membrane;GO:0044425//membrane part;
Arahy.T34SNB	0	0.4	0	0.133	0.74	0	1.08	0.606	2.18175	0.000805196	0.000515603	probable cinnamyl alcohol dehydrogenase [Arachis ipaensis]	K00083//cinnamyl-alcohol dehydrogenase [EC:1.1.1.195]+ko01100//Metabolic pathways+ko01110//Biosynthesis of secondary metabolites+ko00940//Phenylpropanoid biosynthesis	GO:0003824//catalytic activity;GO:0043169//cation binding;GO:0016491//oxidoreductase activity;GO:0046914//transition metal ion binding;GO:0046872//metal ion binding;GO:0005488//binding;GO:0043167//ion binding;GO:0008270//zinc ion binding;
Arahy.LLCI7H	0	11.44	0	3.813	0.36	0.06	53.72	18.046	2.17687	7.77946e-113	2.45826e-114	putative expansin-B2 [Arachis ipaensis]	K20628//expansin;K20628//expansin	GO:0019953//sexual reproduction;GO:0022414//reproductive process;GO:0044703//multi-organism reproductive process;GO:0000003//reproduction;GO:0051704//multi-organism process;GO:0016020//membrane;GO:0005576//extracellular region;GO:0044425//membrane part;GO:0016021//integral component of membrane;GO:0031224//intrinsic component of membrane;
Arahy.H9TV53	0	0.61	0.12	0.243	1.1	0.35	1.83	1.093	2.17537	4.97797e-12	1.26771e-12	epsin-3 [Arachis duranensis]	K12471//epsin+ko04144//Endocytosis
Arahy.L9PS6V	0	8.34	0	2.78	5.39	0	32.51	12.633	2.17397	4.34712e-23	6.27439e-24	Khypothetical protein LR48_Vigan09g217500 [Vigna angularis]
Arahy.FW0EPP	0.27	0.27	0	0.18	0.36	0	2.46	0.94	2.17201	1.62682e-10	4.59057e-11	glycolipid transfer protein 3 [Arachis ipaensis]	K08051//pleckstrin homology domain containing family A member 8;K01179//endoglucanase [EC:3.2.1.4]+ko01100//Metabolic pathways+ko00500//Starch and sucrose metabolism;K08051//pleckstrin homology domain containing family A member 8	GO:0005737//cytoplasm;GO:0044424//intracellular part;GO:0044464//cell part;GO:0005623//cell;GO:0005622//intracellular;GO:0005319//lipid transporter activity;GO:0120013//intermembrane lipid transfer activity;GO:0005215//transporter activity;
Arahy.DB9XMS	0.62	3.46	1.01	1.696	2.66	0.51	20.06	7.743	2.16545	2.59798e-26	3.35418e-27	uncharacterized protein LOC107619799 [Arachis ipaensis]
Arahy.L7MHM7	0.25	3.18	0	1.143	1.44	0.12	13.95	5.17	2.16284	4.1032e-15	8.60162e-16	transcription factor bHLH54 [Arachis ipaensis]	K19882//O-palmitoleoyl-L-serine hydrolase [EC:3.1.1.98]	GO:0046983//protein dimerization activity;GO:0005515//protein binding;GO:0005488//binding;	bHLH
Arahy.817MDY	0.04	0.16	0.04	0.08	0.15	0	0.9	0.35	2.16134	0.000278204	0.000163134	monodehydroascorbate reductase-like [Arachis duranensis]	K08232//monodehydroascorbate reductase (NADH) [EC:1.6.5.4]+ko01100//Metabolic pathways+ko00053//Ascorbate and aldarate metabolism;K08232//monodehydroascorbate reductase (NADH) [EC:1.6.5.4]+ko01100//Metabolic pathways+ko00053//Ascorbate and aldarate metabolism	GO:0016491//oxidoreductase activity;GO:0043168//anion binding;GO:0050662//coenzyme binding;GO:0050660//flavin adenine dinucleotide binding;GO:0000166//nucleotide binding;GO:0043167//ion binding;GO:0005488//binding;GO:0003824//catalytic activity;GO:1901265//nucleoside phosphate binding;GO:0097159//organic cyclic compound binding;GO:0036094//small molecule binding;GO:1901363//heterocyclic compound …
Arahy.T8LEA1	0.27	0.32	0.38	0.323	1.54	1.64	1.17	1.45	2.15877	6.37231e-06	2.88812e-06	transcription factor MYB21-like [Arachis duranensis]	K09422//transcription factor MYB, plant	GO:2001141//regulation of RNA biosynthetic process;GO:1903508//positive regulation of nucleic acid-templated transcription;GO:0045893//positive regulation of transcription, DNA-templated;GO:0031323//regulation of cellular metabolic process;GO:0051171//regulation of nitrogen compound metabolic process;GO:0009889//regulation of biosynthetic process;GO:2000112//regulation of cellular macromolecule b…
Arahy.2A63GV	0.04	0.28	0	0.106	1.07	0.24	0.06	0.456	2.15814	1.8554e-06	7.84134e-07	sucrose transport protein SUC5-like [Arachis ipaensis]	K15378//solute carrier family 45, member 1/2/4	GO:0031226//intrinsic component of plasma membrane;GO:0005887//integral component of plasma membrane;GO:0005623//cell;GO:0016020//membrane;GO:0044425//membrane part;GO:0044464//cell part;GO:0044459//plasma membrane part;GO:0005886//plasma membrane;GO:0016021//integral component of membrane;GO:0071944//cell periphery;GO:0031224//intrinsic component of membrane;GO:0015154//disaccharide transmembran…
Arahy.07YFUR	0.15	0.98	0.5	0.543	1.36	0.46	5.59	2.47	2.157	1.86906e-26	2.40381e-27	uncharacterized protein LOC107616470 [Arachis ipaensis]	K07466//replication factor A1+ko03440//Homologous recombination+ko03420//Nucleotide excision repair+ko03030//DNA replication+ko03430//Mismatch repair
Arahy.1B1I67	0.71	1.52	0.11	0.78	1.72	1.63	7.07	3.473	2.14695	4.14055e-10	1.20978e-10	putative auxin response factor 23 [Arachis ipaensis]	K14486//auxin response factor+ko04075//Plant hormone signal transduction
Arahy.ZGL4MJ	0.99	0.33	0	0.44	1.24	0	4.63	1.956	2.1355	0.000400622	0.000241431	PREDICTED: exosome complex component RRP41 homolog [Lupinus angustifolius]	K11600//exosome complex component RRP41+ko03018//RNA degradation
Arahy.03I27S	0.08	0.41	0	0.163	0.4	0.25	1.51	0.72	2.13254	0.000273528	0.000160183	protein ODORANT1 [Arachis duranensis]	K09422//transcription factor MYB, plant	GO:1903338//regulation of cell wall organization or biogenesis;GO:0050794//regulation of cellular process;GO:0009725//response to hormone;GO:0031323//regulation of cellular metabolic process;GO:2001141//regulation of RNA biosynthetic process;GO:0051252//regulation of RNA metabolic process;GO:0065007//biological regulation;GO:0030154//cell differentiation;GO:0033993//response to lipid;GO:0001101//…
Arahy.834SUT	0.39	0.4	0.18	0.323	0.94	0.6	2.74	1.426	2.13252	2.49663e-06	1.07295e-06	uncharacterized protein LOC107472824 [Arachis duranensis]
Arahy.GU0LJX	0	0.06	0.09	0.05	0.16	0	0.54	0.233	2.1316	0.000948933	0.000617423	rop guanine nucleotide exchange factor 9 [Arachis ipaensis]	K10418//dynein light chain LC8-type	GO:0005085//guanyl-nucleotide exchange factor activity;GO:0005515//protein binding;GO:0017048//Rho GTPase binding;GO:0031267//small GTPase binding;GO:0005089//Rho guanyl-nucleotide exchange factor activity;GO:0005088//Ras guanyl-nucleotide exchange factor activity;GO:0019899//enzyme binding;GO:0098772//molecular function regulator;GO:0005488//binding;GO:0051020//GTPase binding;GO:0017016//Ras GTP…
Arahy.FB42RH	12.2	34.94	5.5	17.546	97.72	19.99	112.27	76.66	2.13024	1.9128e-121	5.57713e-123	uncharacterized protein LOC107462165 [Arachis duranensis]
Arahy.QL4SWT	1.01	0.12	0.11	0.413	0.7	0.46	4.38	1.846	2.12703	2.29445e-06	9.80805e-07	uncharacterized protein LOC107606733 [Arachis ipaensis]
Arahy.T958MW	0.08	0.53	0	0.203	1.17	0.16	1.3	0.876	2.12582	1.39669e-08	4.67838e-09	bidirectional sugar transporter SWEET3b [Arachis duranensis]	K15382//solute carrier family 50 (sugar transporter)	GO:0051234//establishment of localization;GO:0051179//localization;GO:0008643//carbohydrate transport;GO:0071702//organic substance transport;GO:0006810//transport;GO:0044425//membrane part;GO:0016021//integral component of membrane;GO:0005623//cell;GO:0005886//plasma membrane;GO:0031224//intrinsic component of membrane;GO:0071944//cell periphery;GO:0044464//cell part;GO:0016020//membrane;
Arahy.1G61GI	0.02	0.07	0.05	0.046	0.44	0	0.17	0.203	2.12085	0.000397047	0.000239079	cationic amino acid transporter 2, vacuolar-like [Arachis duranensis]	K13863//solute carrier family 7 (cationic amino acid transporter), member 1	GO:0016020//membrane;GO:0016021//integral component of membrane;GO:0044425//membrane part;GO:0031224//intrinsic component of membrane;GO:0005215//transporter activity;GO:0008514//organic anion transmembrane transporter activity;GO:0005342//organic acid transmembrane transporter activity;GO:0022857//transmembrane transporter activity;GO:0046943//carboxylic acid transmembrane transporter activity;G…
Arahy.5R9G89	0.15	0	0.65	0.266	3.14	0.07	0.72	1.31	2.11837	3.48509e-06	1.52475e-06	probable polyamine oxidase 5 [Arachis ipaensis]	K12259//spermine oxidase [EC:1.5.3.16 1.5.3.-]+ko00410//beta-Alanine metabolism+ko00330//Arginine and proline metabolism;K12259//spermine oxidase [EC:1.5.3.16 1.5.3.-]+ko00410//beta-Alanine metabolism+ko00330//Arginine and proline metabolism	GO:0003824//catalytic activity;GO:0016491//oxidoreductase activity;
Arahy.B8VX3Q	0.34	0.89	0.86	0.696	2.47	1.57	4.56	2.866	2.11301	1.37937e-43	1.1439e-44	heat stress transcription factor A-7a [Arachis duranensis]	K09419//heat shock transcription factor, other eukaryote;K09419//heat shock transcription factor, other eukaryote		HSF
Arahy.TJT9EE	0	0.21	0.22	0.143	0.64	0.46	0.79	0.63	2.11037	7.14077e-05	3.7858e-05	nudix hydrolase 10 [Arachis ipaensis]		GO:0003824//catalytic activity;GO:0016787//hydrolase activity;
Arahy.DV7QWZ	0.58	1.07	0	0.55	1.37	0.46	5.29	2.373	2.10875	1.72503e-10	4.87825e-11	transcription factor DIVARICATA [Arachis duranensis]	K08869//aarF domain-containing kinase;K17613//calcineurin-binding protein cabin-1;K09522//DnaJ homolog subfamily C member 2	GO:0010468//regulation of gene expression;GO:1901576//organic substance biosynthetic process;GO:0019219//regulation of nucleobase-containing compound metabolic process;GO:0006351//transcription, DNA-templated;GO:1901362//organic cyclic compound biosynthetic process;GO:0050789//regulation of biological process;GO:0019222//regulation of metabolic process;GO:2001141//regulation of RNA biosynthetic p…	MYB
Arahy.FBB3PZ	0.2	0.58	0.43	0.403	2.59	1.26	0.63	1.493	2.10576	3.00662e-24	4.15026e-25	polyamine-modulated factor 1-binding protein 1-like [Arachis ipaensis]	K10352//myosin heavy chain;K01738//cysteine synthase A [EC:2.5.1.47]+ko00920//Sulfur metabolism+ko01230//Biosynthesis of amino acids+ko01100//Metabolic pathways+ko01110//Biosynthesis of secondary metabolites+ko00270//Cysteine and methionine metabolism+ko01200//Carbon metabolism;K10352//myosin heavy chain;K01738//cysteine synthase A [EC:2.5.1.47]+ko00920//Sulfur metabolism+ko01230//Biosynthesis of…	GO:0043226//organelle;GO:0032991//macromolecular complex;GO:0044424//intracellular part;GO:0030529//intracellular ribonucleoprotein complex;GO:0043229//intracellular organelle;GO:0044428//nuclear part;GO:0030677//ribonuclease P complex;GO:0005730//nucleolus;GO:1905348//endonuclease complex;GO:0043231//intracellular membrane-bounded organelle;GO:0043227//membrane-bounded organelle;GO:0005655//nucl…
Arahy.3DT704	0.18	2.32	0.55	1.016	2.79	0.41	10.02	4.406	2.09988	2.31982e-22	3.45631e-23	protein RADIALIS-like 4 [Arachis ipaensis]		GO:0044424//intracellular part;GO:0043231//intracellular membrane-bounded organelle;GO:0005622//intracellular;GO:0043226//organelle;GO:0005634//nucleus;GO:0043229//intracellular organelle;GO:0043227//membrane-bounded organelle;GO:0005623//cell;GO:0044464//cell part;GO:0097159//organic cyclic compound binding;GO:0005488//binding;GO:1901363//heterocyclic compound binding;GO:0003677//DNA binding;GO:…	MYB
Arahy.PFQ67U	0	0.45	0.07	0.173	0.44	0.07	1.72	0.743	2.09945	3.96394e-11	1.07528e-11	cytochrome P450 704C1 [Arachis ipaensis]	K20495//long-chain fatty acid omega-monooxygenase [EC:1.14.13.205]
Arahy.98HCYL	1.12	10.27	0.64	4.01	28.35	7.62	14.81	16.926	2.09811	2.19942e-86	9.31706e-88	mavicyanin [Arachis duranensis]		GO:0031224//intrinsic component of membrane;GO:0016021//integral component of membrane;GO:0044425//membrane part;GO:0016020//membrane;GO:0009055//electron transfer activity;GO:0016491//oxidoreductase activity;GO:0003824//catalytic activity;
Arahy.5MEL2D	0.69	1.95	1.21	1.283	7.09	4.8	4.53	5.473	2.09752	2.99948e-69	1.56939e-70	uncharacterized protein LOC107648773 [Arachis ipaensis]			Trihelix
Arahy.HB0B2V	0.2	0.36	0	0.186	0.51	0.53	1.35	0.796	2.09266	4.39789e-08	1.55167e-08	G patch domain-containing protein 11 [Arachis ipaensis]
Arahy.J463ND	0.67	1.74	0	0.803	1.6	3.66	4.9	3.386	2.09141	7.68982e-05	4.1033e-05	uncharacterized protein LOC107473021 [Arachis duranensis]
Arahy.EAD2WZ	0.1	0.49	0	0.196	0.19	0.1	2.24	0.843	2.0866	0.000529006	0.000326936	NAD(P)H dehydrogenase (quinone) FQR1-like [Arachis ipaensis]	K03809//NAD(P)H dehydrogenase (quinone) [EC:1.6.5.2]+ko00130//Ubiquinone and other terpenoid-quinone biosynthesis+ko01110//Biosynthesis of secondary metabolites	GO:0005622//intracellular;GO:0044464//cell part;GO:0005623//cell;GO:0005886//plasma membrane;GO:0044424//intracellular part;GO:0016020//membrane;GO:0071944//cell periphery;GO:0005737//cytoplasm;GO:0010181//FMN binding;GO:0043168//anion binding;GO:0036094//small molecule binding;GO:0043167//ion binding;GO:0016655//oxidoreductase activity, acting on NAD(P)H, quinone or similar compound as acceptor;…
Arahy.K3Y3BW	0.22	1.92	0	0.713	2.38	0.09	6.64	3.036	2.08528	1.32811e-27	1.65083e-28	L-idonate 5-dehydrogenase [Arachis ipaensis]	K00008//L-iditol 2-dehydrogenase [EC:1.1.1.14]+ko00040//Pentose and glucuronate interconversions+ko01100//Metabolic pathways+ko00051//Fructose and mannose metabolism;K19635//L-idonate 5-dehydrogenase [EC:1.1.1.366]	GO:0044282//small molecule catabolic process;GO:1901575//organic substance catabolic process;GO:0044248//cellular catabolic process;GO:0044281//small molecule metabolic process;GO:0016054//organic acid catabolic process;GO:0008152//metabolic process;GO:0044262//cellular carbohydrate metabolic process;GO:0044238//primary metabolic process;GO:0019520//aldonic acid metabolic process;GO:0046395//carb…
Arahy.J9N3PQ	0.05	0.16	0.02	0.076	0.07	0.02	0.88	0.323	2.08296	7.31333e-06	3.34727e-06	cytochrome P450 CYP82D47 [Arachis duranensis]	K07408//cytochrome P450 family 1 subfamily A polypeptide 1 [EC:1.14.14.1]+ko00380//Tryptophan metabolism+ko01100//Metabolic pathways;K00512//steroid 17alpha-monooxygenase / 17alpha-hydroxyprogesterone deacetylase [EC:1.14.14.19 1.14.14.32]+ko01100//Metabolic pathways
Arahy.3J1SD9	0.43	0.92	0	0.45	1.94	1.71	1.96	1.87	2.07995	0.000110837	6.0644e-05	pentatricopeptide repeat-containing protein At4g16390, chloroplastic-like [Arachis ipaensis]	K14488//SAUR family protein+ko04075//Plant hormone signal transduction;K14488//SAUR family protein+ko04075//Plant hormone signal transduction	GO:0016021//integral component of membrane;GO:0016020//membrane;GO:0031224//intrinsic component of membrane;GO:0044425//membrane part;
Arahy.M36Q6P	0.16	0.07	0.06	0.096	0.31	0.17	0.74	0.406	2.0774	2.79627e-08	9.66095e-09	receptor kinase-like protein Xa21 isoform X1 [Arachis ipaensis]	K13420//LRR receptor-like serine/threonine-protein kinase FLS2 [EC:2.7.11.1]+ko04626//Plant-pathogen interaction+ko04016//MAPK signaling pathway - plant
Arahy.ILIH9A	0.14	0.04	0.18	0.12	0.22	0.53	0.78	0.51	2.07649	4.17065e-05	2.12997e-05	uncharacterized protein LOC107647476 [Arachis ipaensis]	K07466//replication factor A1+ko03440//Homologous recombination+ko03420//Nucleotide excision repair+ko03030//DNA replication+ko03430//Mismatch repair
Arahy.D8EMDP	0.62	0.82	0.28	0.573	1.17	0.56	5.59	2.44	2.07305	1.44391e-17	2.64503e-18	uncharacterized protein LOC107471114 [Arachis duranensis]	K07466//replication factor A1+ko03440//Homologous recombination+ko03420//Nucleotide excision repair+ko03030//DNA replication+ko03430//Mismatch repair
Arahy.G9PGUE	0.07	0.07	0.07	0.07	0.28	0.24	0.37	0.296	2.06427	0.000636131	0.000398943	hydroquinone glucosyltransferase [Arachis duranensis]	K08237//hydroquinone glucosyltransferase [EC:2.4.1.218]
Arahy.AMCT3P	0	0.27	0.25	0.173	0.61	0.4	1.2	0.736	2.06377	1.97694e-05	9.61192e-06	peptide methionine sulfoxide reductase 2 isoform X1 [Arachis duranensis]	K07305//peptide-methionine (R)-S-oxide reductase [EC:1.8.4.12];K20715//phototropin [EC:2.7.11.1]
Arahy.IM3P0Z	2.63	4.33	2.08	3.013	4.63	3.81	29.95	12.796	2.06182	2.10965e-87	8.87236e-89	inositol oxygenase 2-like [Arachis duranensis]	K00469//inositol oxygenase [EC:1.13.99.1]+ko00053//Ascorbate and aldarate metabolism+ko00562//Inositol phosphate metabolism
Arahy.II05IL	0.31	7.77	1.21	3.096	21.68	0.46	16.42	12.853	2.06078	8.72263e-28	1.07922e-28	uncharacterized protein DDB_G0292186-like [Arachis duranensis]
Arahy.8G0T62	0.21	0.55	0.34	0.366	0.8	0.4	3.45	1.55	2.05472	5.19982e-14	1.16744e-14	WAT1-related protein At1g25270 [Arachis ipaensis]	K17500//integrin-linked kinase-associated serine/threonine phosphatase 2C [EC:3.1.3.16];K07874//Ras-related protein Rab-1A;K06268//serine/threonine-protein phosphatase 2B regulatory subunit	GO:0031224//intrinsic component of membrane;GO:0044425//membrane part;GO:0016021//integral component of membrane;GO:0016020//membrane;GO:0005215//transporter activity;GO:0022857//transmembrane transporter activity;
Arahy.B0RZC8	0.12	0.21	0	0.11	0.33	0.12	0.94	0.463	2.04977	9.48183e-05	5.12972e-05	uncharacterized protein LOC110263587 [Arachis ipaensis]		GO:0003676//nucleic acid binding;GO:0005488//binding;GO:1901363//heterocyclic compound binding;GO:0097159//organic cyclic compound binding;GO:0003677//DNA binding;
Arahy.36MNWU	15.75	94.88	24.04	44.89	65.57	20.96	465.9	184.143	2.04729	0	0	cinnamoyl-CoA reductase 1 isoform X1 [Arachis ipaensis]	K09753//cinnamoyl-CoA reductase [EC:1.2.1.44]+ko01100//Metabolic pathways+ko01110//Biosynthesis of secondary metabolites+ko00940//Phenylpropanoid biosynthesis;K09753//cinnamoyl-CoA reductase [EC:1.2.1.44]+ko01100//Metabolic pathways+ko01110//Biosynthesis of secondary metabolites+ko00940//Phenylpropanoid biosynthesis
Arahy.MU6WT9	0.07	0.1	0.05	0.073	0.17	0.37	0.39	0.31	2.0449	3.67009e-05	1.85654e-05	uncharacterized protein LOC107640033 isoform X3 [Arachis ipaensis]
Arahy.5QP4QH	0.63	0.7	0.53	0.62	2.86	2.03	2.78	2.556	2.04424	2.98357e-09	9.40625e-10	rho GDP-dissociation inhibitor 1 [Arachis ipaensis]	K12462//Rho GDP-dissociation inhibitor	GO:0005622//intracellular;GO:0044464//cell part;GO:0005623//cell;GO:0005737//cytoplasm;GO:0044424//intracellular part;GO:0030695//GTPase regulator activity;GO:0098772//molecular function regulator;GO:0005092//GDP-dissociation inhibitor activity;GO:0030234//enzyme regulator activity;GO:0005094//Rho GDP-dissociation inhibitor activity;GO:0060589//nucleoside-triphosphatase regulator activity;
Arahy.R4XPT2	0.22	1.16	0.31	0.563	3.45	0.34	3.14	2.31	2.04422	1.40686e-24	1.91998e-25	transcription factor ICE1 [Arachis ipaensis]
Arahy.ABWE2S	3	12.93	3.02	6.316	20	3.78	54.83	26.203	2.03995	0	0	heavy metal-associated isoprenylated plant protein 36 [Arachis ipaensis]	K07213//copper chaperone	GO:0051234//establishment of localization;GO:0006810//transport;GO:0030001//metal ion transport;GO:0006812//cation transport;GO:0006811//ion transport;GO:0051179//localization;GO:0005488//binding;GO:0043167//ion binding;GO:0003824//catalytic activity;GO:0016772//transferase activity, transferring phosphorus-containing groups;GO:0016740//transferase activity;GO:0016301//kinase activity;GO:0043169/…
Arahy.L36DBH	0.1	0.2	0.09	0.13	0.11	0.07	1.48	0.553	2.03814	4.21177e-08	1.48295e-08	uncharacterized protein LOC110275269 [Arachis duranensis]
Arahy.0KDF2J	0.53	1.21	0.5	0.746	2.91	1.21	4.94	3.02	2.03725	5.24064e-32	5.78603e-33	transcription repressor MYB6 isoform X1 [Arachis ipaensis]	K09422//transcription factor MYB, plant;K09422//transcription factor MYB, plant	GO:0005488//binding;GO:0003677//DNA binding;GO:1901363//heterocyclic compound binding;GO:0097159//organic cyclic compound binding;GO:0003676//nucleic acid binding;	MYB
Arahy.FJTN2Z	0.07	0.38	0.1	0.183	0.74	0.59	0.92	0.75	2.03587	5.43953e-08	1.93724e-08	probable inorganic phosphate transporter 1-7 [Arachis ipaensis]	K08176//MFS transporter, PHS family, inorganic phosphate transporter
Arahy.G2Y3LT	3.02	7.03	3.02	4.356	19.54	4.25	30.05	17.946	2.03308	1.38604e-29	1.62656e-30	uncharacterized protein LOC107613033 [Arachis ipaensis]
Arahy.DR9VHI	0	1.69	0	0.563	0	0	6.98	2.326	2.02857	1.36226e-16	2.62022e-17	uncharacterized protein LOC107481757 [Arachis duranensis]	K21844//protein FAM126	GO:0005623//cell;GO:0071944//cell periphery;GO:0005886//plasma membrane;GO:0044464//cell part;GO:0016020//membrane;
Arahy.Z6V8E5	0	0.31	0.05	0.12	0.71	0	0.77	0.493	2.02685	0.000321782	0.000190799	uncharacterized protein LOC107483537 [Arachis duranensis]	K09511//DnaJ homolog subfamily B member 5;K09518//DnaJ homolog subfamily B member 12+ko04141//Protein processing in endoplasmic reticulum
Arahy.H635BA	0.08	0.2	0.86	0.38	1.58	1.28	1.84	1.566	2.02301	2.40115e-07	9.14256e-08	thioredoxin-like 3-3 [Arachis ipaensis]	K03671//thioredoxin 1
Arahy.WIWA1B	0.06	0.65	0.14	0.283	0.55	0.32	2.61	1.16	2.02067	3.91568e-12	9.90612e-13	truncated transcription factor CAULIFLOWER A-like [Arachis ipaensis]	K09264//MADS-box transcription factor, plant	GO:0031325//positive regulation of cellular metabolic process;GO:0050789//regulation of biological process;GO:0044260//cellular macromolecule metabolic process;GO:0048522//positive regulation of cellular process;GO:0051173//positive regulation of nitrogen compound metabolic process;GO:0009059//macromolecule biosynthetic process;GO:0065007//biological regulation;GO:0045935//positive regulation of …	MADS
Arahy.D9C186	0.07	0.09	0.02	0.06	0.15	0.02	0.56	0.243	2.01883	0.000131206	7.27207e-05	B3 domain-containing transcription factor FUS3 [Arachis duranensis]	K00654//serine palmitoyltransferase [EC:2.3.1.50]+ko00600//Sphingolipid metabolism+ko01100//Metabolic pathways;K01653//acetolactate synthase I/III small subunit [EC:2.2.1.6]+ko00290//Valine, leucine and isoleucine biosynthesis+ko00770//Pantothenate and CoA biosynthesis+ko01230//Biosynthesis of amino acids+ko01100//Metabolic pathways+ko00650//Butanoate metabolism+ko01110//Biosynthesis of secondary…	GO:1901576//organic substance biosynthetic process;GO:0009058//biosynthetic process;GO:0018130//heterocycle biosynthetic process;GO:0006355//regulation of transcription, DNA-templated;GO:1901362//organic cyclic compound biosynthetic process;GO:0034654//nucleobase-containing compound biosynthetic process;GO:0019222//regulation of metabolic process;GO:0071704//organic substance metabolic process;GO…	ABI3VP1
Arahy.1PW3KD	0.82	1.27	0.94	1.01	1.51	3.44	7.47	4.14	2.01832	3.4668e-65	1.93166e-66	uncharacterized protein LOC107493022 [Arachis duranensis]	K12200//programmed cell death 6-interacting protein+ko04144//Endocytosis
Arahy.EH3L7F	0	0.37	0	0.123	0.66	0	0.81	0.49	2.0103	4.24469e-06	1.87652e-06	transcription factor TGA9 isoform X2 [Arachis duranensis]	K14431//transcription factor TGA+ko04075//Plant hormone signal transduction;K14431//transcription factor TGA+ko04075//Plant hormone signal transduction;K14431//transcription factor TGA+ko04075//Plant hormone signal transduction;K14431//transcription factor TGA+ko04075//Plant hormone signal transduction
Arahy.2X1NQK	0.11	0.58	0.16	0.283	0.81	0.46	2.14	1.136	2.00911	1.23023e-07	4.53722e-08	uncharacterized protein LOC107477659 [Arachis duranensis]	K03006//DNA-directed RNA polymerase II subunit RPB1 [EC:2.7.7.6]+ko00230//Purine metabolism+ko03020//RNA polymerase+ko01100//Metabolic pathways+ko00240//Pyrimidine metabolism;K18422//helicase MOV-10 [EC:3.6.4.13]	GO:0016020//membrane;GO:0016740//transferase activity;GO:0016758//transferase activity, transferring hexosyl groups;GO:0016757//transferase activity, transferring glycosyl groups;GO:0008194//UDP-glycosyltransferase activity;GO:0008375//acetylglucosaminyltransferase activity;GO:0003824//catalytic activity;
Arahy.10Y1BA	0.36	0	0	0.12	1.41	0	0	0.47	2.00634	7.09752e-06	3.24118e-06	amino acid permease 8-like [Arachis ipaensis]	K14209//solute carrier family 36 (proton-coupled amino acid transporter)
Arahy.0V6YW0	4.79	9.79	4.95	6.51	23.6	12.07	43.24	26.303	2.00539	8.95357e-216	1.44539e-217	homeobox-leucine zipper protein HAT5 [Arachis ipaensis]	K09338//homeobox-leucine zipper protein	GO:0005634//nucleus;GO:0005623//cell;GO:0005622//intracellular;GO:0043227//membrane-bounded organelle;GO:0043231//intracellular membrane-bounded organelle;GO:0043229//intracellular organelle;GO:0043226//organelle;GO:0044464//cell part;GO:0044424//intracellular part;GO:0097159//organic cyclic compound binding;GO:0005488//binding;GO:0140110//transcription regulator activity;GO:0003676//nucleic acid…
Arahy.69G02P	0.21	0.26	0.07	0.18	0.68	0.61	0.87	0.72	2.00344	1.03735e-09	3.14337e-10	trihelix transcription factor PTL-like [Arachis duranensis]	K10761//tRNA(His) guanylyltransferase [EC:2.7.7.79]		Trihelix
Arahy.8GL56R	0	1.09	0	0.363	1.8	0.99	1.53	1.44	2.00238	1.14356e-14	2.4588e-15	pentatricopeptide repeat-containing protein At3g16010 [Arachis duranensis]	K17964//leucine-rich PPR motif-containing protein, mitochondrial
Arahy.U4VPP4	0.05	0.11	0.56	0.24	0.39	0.18	1.52	0.696	2.002	2.76822e-08	9.5602e-09	pentatricopeptide repeat-containing protein At2g20710, mitochondrial-like isoform X1 [Arachis duranensis]	K17710//pentatricopeptide repeat domain-containing protein 1;K17964//leucine-rich PPR motif-containing protein, mitochondrial;K17710//pentatricopeptide repeat domain-containing protein 1;K17964//leucine-rich PPR motif-containing protein, mitochondrial;K17964//leucine-rich PPR motif-containing protein, mitochondrial;K17710//pentatricopeptide repeat domain-containing protein 1;K17964//leucine-rich …
Arahy.LCIL6D	0.12	1.19	0.51	0.606	2.49	0.39	4.48	2.453	1.99895	1.5713e-19	2.64032e-20	uncharacterized protein LOC107482055 [Arachis duranensis]	K05278//flavonol synthase [EC:1.14.11.23]+ko01100//Metabolic pathways+ko01110//Biosynthesis of secondary metabolites+ko00941//Flavonoid biosynthesis
Arahy.G5B6SC	0.41	0.97	0.29	0.556	0.34	0.45	6	2.263	1.99537	2.30973e-13	5.39727e-14	uncharacterized protein LOC109799371 [Cajanus cajan]
Arahy.31R89H	0	0.16	0.21	0.123	0.87	0.14	0.47	0.493	1.99215	1.08478e-07	3.97885e-08	cytochrome P450 85A-like [Arachis duranensis]	K09590//brassinosteroid-6-oxidase 1 [EC:1.14.-.-]+ko00905//Brassinosteroid biosynthesis+ko01100//Metabolic pathways+ko01110//Biosynthesis of secondary metabolites
Arahy.4XB3WF	0.07	0.22	0.12	0.136	0.38	0.05	1.23	0.553	1.9896	0.000110094	6.01834e-05	protein NRT1/ PTR FAMILY 8.3 isoform X2 [Arachis ipaensis]	K14638//solute carrier family 15 (peptide/histidine transporter), member 3/4
Arahy.7G49F7	0.18	0.42	0	0.2	0.4	0.31	1.67	0.793	1.98832	1.75479e-06	7.3947e-07	uncharacterized protein LOC107610185 isoform X1 [Arachis ipaensis]
Arahy.1SK5MK	0	1.25	0.1	0.45	0.9	0.15	4.36	1.803	1.98623	8.59089e-12	2.22419e-12	transcription factor BEE 1-like [Arachis ipaensis]	K11253//histone H3;K04733//interleukin-1 receptor-associated kinase 4 [EC:2.7.11.1];K12126//phytochrome-interacting factor 3+ko04712//Circadian rhythm - plant+ko04075//Plant hormone signal transduction;K16189//phytochrome-interacting factor 4+ko04075//Plant hormone signal transduction	GO:0005515//protein binding;GO:0046983//protein dimerization activity;GO:0005488//binding;	bHLH
Arahy.I3KG3W	0.21	0.76	0	0.323	2.23	0.48	1.13	1.28	1.98536	1.17425e-15	2.38677e-16	uncharacterized protein LOC107486691 [Arachis duranensis]
Arahy.Z9URD8	0	0.86	0.41	0.423	1.15	0.34	3.64	1.71	1.98471	3.1444e-09	9.93972e-10	uncharacterized protein LOC107463189 isoform X2 [Arachis duranensis]	K13153//U11/U12 small nuclear ribonucleoprotein 25 kDa protein
Arahy.XVG555	0.04	0.49	0.23	0.253	1.5	0.61	0.87	0.993	1.98144	5.77808e-09	1.8695e-09	probable inorganic phosphate transporter 1-7 [Arachis ipaensis]	K08176//MFS transporter, PHS family, inorganic phosphate transporter	GO:0015698//inorganic anion transport;GO:0006811//ion transport;GO:0006817//phosphate ion transport;GO:0006820//anion transport;GO:0051179//localization;GO:0051234//establishment of localization;GO:0006810//transport;GO:0016021//integral component of membrane;GO:0031224//intrinsic component of membrane;GO:0016020//membrane;GO:0044425//membrane part;GO:0015291//secondary active transmembrane trans…
Arahy.DDPW5T	0.11	0.04	0.09	0.08	0.13	0.52	0.31	0.32	1.97844	0.000178788	0.000101426	serine carboxypeptidase-like 11 [Arachis duranensis]	K09756//serine carboxypeptidase-like 19 [EC:3.4.16.- 2.3.1.91]+ko00940//Phenylpropanoid biosynthesis;K16296//serine carboxypeptidase-like clade I [EC:3.4.16.-]
Arahy.2795IL	0.14	0.62	0.12	0.293	1.36	0.13	1.95	1.146	1.9783	1.45726e-07	5.41458e-08	PTI1-like tyrosine-protein kinase At3g15890 [Arachis duranensis]	K04733//interleukin-1 receptor-associated kinase 4 [EC:2.7.11.1]	GO:0043167//ion binding;GO:0004672//protein kinase activity;GO:0043168//anion binding;GO:0032555//purine ribonucleotide binding;GO:1901265//nucleoside phosphate binding;GO:0032553//ribonucleotide binding;GO:0097159//organic cyclic compound binding;GO:0016772//transferase activity, transferring phosphorus-containing groups;GO:0035639//purine ribonucleoside triphosphate binding;GO:0016773//phosphot…
Arahy.X5RC0X	0.19	0.09	0.03	0.103	0.17	0.11	0.96	0.413	1.97665	7.02168e-06	3.20441e-06	F-box/FBD/LRR-repeat protein At4g26340-like isoform X1 [Arachis ipaensis]	K06911//uncharacterized protein;K01322//prolyl oligopeptidase [EC:3.4.21.26];K00423//L-ascorbate oxidase [EC:1.10.3.3]+ko01100//Metabolic pathways+ko00053//Ascorbate and aldarate metabolism;K06911//uncharacterized protein;K01322//prolyl oligopeptidase [EC:3.4.21.26];K00423//L-ascorbate oxidase [EC:1.10.3.3]+ko01100//Metabolic pathways+ko00053//Ascorbate and aldarate metabolism
Arahy.L1IH88	0	3.31	0.59	1.3	9.21	2.98	2.9	5.03	1.97637	3.05237e-13	7.18853e-14	Coatomer subunit epsilon-1 [Cajanus cajan]	K17268//coatomer subunit epsilon	GO:0045184//establishment of protein localization;GO:0071705//nitrogen compound transport;GO:0048193//Golgi vesicle transport;GO:0033036//macromolecule localization;GO:0006810//transport;GO:0051234//establishment of localization;GO:0042886//amide transport;GO:0071702//organic substance transport;GO:0051179//localization;GO:0015031//protein transport;GO:0015833//peptide transport;GO:0006890//retro…
Arahy.F684MC	0.71	1.28	0.15	0.713	2.79	2.1	3.44	2.776	1.97331	2.45415e-05	1.20876e-05
Arahy.8QK61L	0	0.18	0	0.06	0	0.05	0.65	0.233	1.96634	0.000297872	0.000175644	pentatricopeptide repeat-containing protein At1g09820 isoform X2 [Arachis ipaensis]	K17964//leucine-rich PPR motif-containing protein, mitochondrial
Arahy.50R0Y8	0.04	0.26	0.21	0.17	0.77	0.26	0.98	0.67	1.96525	8.35073e-08	3.02918e-08	FBD-associated F-box protein At5g44490-like [Arachis duranensis]	K11843//ubiquitin carboxyl-terminal hydrolase 14 [EC:3.4.19.12];K06911//uncharacterized protein;K01322//prolyl oligopeptidase [EC:3.4.21.26];K10278//F-box and leucine-rich repeat protein 12;K11843//ubiquitin carboxyl-terminal hydrolase 14 [EC:3.4.19.12];K06911//uncharacterized protein;K01322//prolyl oligopeptidase [EC:3.4.21.26];K10278//F-box and leucine-rich repeat protein 12
Arahy.8Y46JP	0.21	0.37	0	0.193	0.33	0.26	1.7	0.763	1.9638	6.45889e-06	2.93032e-06	protein ANTAGONIST OF LIKE HETEROCHROMATIN PROTEIN 1 [Arachis duranensis]	K04733//interleukin-1 receptor-associated kinase 4 [EC:2.7.11.1];K13091//RNA-binding protein 39
Arahy.RIPR8S	0.64	0.52	0.2	0.453	1.38	2.45	1.38	1.736	1.96362	4.72075e-08	1.67063e-08	uncharacterized protein LOC110281629 [Arachis duranensis]	K20777//exonuclease 3'-5' domain-containing protein 2 [EC:3.1.11.1]
Arahy.JLT3U8	0	6.69	0	2.23	8.32	6.68	10.72	8.573	1.9624	2.71595e-99	9.91932e-101	putative pentatricopeptide repeat-containing protein At1g12700, mitochondrial [Arachis duranensis]	K17710//pentatricopeptide repeat domain-containing protein 1;K17710//pentatricopeptide repeat domain-containing protein 1
Arahy.T3KBEX	0.58	1.51	0.43	0.84	0.44	0.37	9.2	3.336	1.96049	2.30536e-37	2.22239e-38	probable inositol transporter 2 [Arachis duranensis]	K08150//MFS transporter, SP family, solute carrier family 2 (myo-inositol transporter), member 13	GO:0044425//membrane part;GO:0016020//membrane;GO:0016021//integral component of membrane;GO:0031224//intrinsic component of membrane;
Arahy.C3FV90	0.57	0.77	0.06	0.466	0.54	0.18	4.77	1.83	1.95939	3.31981e-23	4.77516e-24	G-type lectin S-receptor-like serine/threonine-protein kinase At4g27290 [Arachis ipaensis]	K04733//interleukin-1 receptor-associated kinase 4 [EC:2.7.11.1]
Arahy.05WWPI	0.18	3.05	0.06	1.096	0.86	0.82	11.23	4.303	1.95903	1.1716e-25	1.5457e-26	calcineurin B-like protein 10 isoform X1 [Arachis duranensis]	K06268//serine/threonine-protein phosphatase 2B regulatory subunit;K06268//serine/threonine-protein phosphatase 2B regulatory subunit
Arahy.Z6781G	0.2	0.25	0.05	0.166	0.64	0.28	1.03	0.65	1.95696	4.12105e-05	2.10291e-05	zinc finger MYM-type protein 1-like [Arachis ipaensis]	K12524//bifunctional aspartokinase / homoserine dehydrogenase 1 [EC:2.7.2.4 1.1.1.3]+ko00300//Lysine biosynthesis+ko01230//Biosynthesis of amino acids+ko01100//Metabolic pathways+ko01110//Biosynthesis of secondary metabolites+ko00261//Monobactam biosynthesis+ko00260//Glycine, serine and threonine metabolism+ko00270//Cysteine and methionine metabolism;K13754//solute carrier family 24 (sodium/potas…
Arahy.9PNC89	0	0.31	0.29	0.2	0.95	0.27	1.11	0.776	1.95158	9.94291e-06	4.6453e-06	villin-4 isoform X2 [Arachis ipaensis]	K05768//gelsolin
Arahy.3ZHY63	0	0.77	0.6	0.456	2.92	0.71	1.7	1.776	1.95087	0.000285992	0.000168137	TPR repeat-containing thioredoxin TTL2 [Arachis ipaensis]	K09527//DnaJ homolog subfamily C member 7	GO:0050789//regulation of biological process;GO:0019725//cellular homeostasis;GO:0045454//cell redox homeostasis;GO:0065008//regulation of biological quality;GO:0009987//cellular process;GO:0065007//biological regulation;GO:0050794//regulation of cellular process;GO:0042592//homeostatic process;GO:0005623//cell;
Arahy.A94T56	0.06	0.47	0.03	0.186	0.6	0.06	1.51	0.723	1.95084	1.38036e-08	4.62263e-09	serine/threonine-protein kinase RIPK [Arachis duranensis]	K04733//interleukin-1 receptor-associated kinase 4 [EC:2.7.11.1]	GO:1901363//heterocyclic compound binding;GO:0003824//catalytic activity;GO:0016740//transferase activity;GO:0032555//purine ribonucleotide binding;GO:0097159//organic cyclic compound binding;GO:0140096//catalytic activity, acting on a protein;GO:0032553//ribonucleotide binding;GO:0016772//transferase activity, transferring phosphorus-containing groups;GO:0043167//ion binding;GO:0032559//adenyl r…
Arahy.WW8Z9A	0.55	0.05	0.76	0.453	1.09	3.62	0.5	1.736	1.94759	9.56034e-14	2.18476e-14	short-chain dehydrogenase reductase 3b [Arachis ipaensis]	K09841//xanthoxin dehydrogenase [EC:1.1.1.288]+ko00906//Carotenoid biosynthesis+ko01100//Metabolic pathways+ko01110//Biosynthesis of secondary metabolites
Arahy.IMFS2H	0.15	0.12	0.17	0.146	0.51	0.44	0.73	0.56	1.94211	1.84081e-05	8.90934e-06	soyasapogenol B glucuronide galactosyltransferase-like [Arachis ipaensis]	K18822//soyasapogenol B glucuronide galactosyltransferase [EC:2.4.1.272]	GO:0008152//metabolic process;GO:0043229//intracellular organelle;GO:0005623//cell;GO:0005622//intracellular;GO:0043231//intracellular membrane-bounded organelle;GO:0044424//intracellular part;GO:0043226//organelle;GO:0044464//cell part;GO:0043227//membrane-bounded organelle;GO:0016740//transferase activity;GO:0008194//UDP-glycosyltransferase activity;GO:0046527//glucosyltransferase activity;GO:0…
Arahy.ZDY7G4	1.46	0.29	0.32	0.69	2.1	1.67	4.26	2.676	1.9414	9.31479e-05	5.03153e-05	3-hydroxyisobutyryl-CoA hydrolase-like protein 1, mitochondrial isoform X1 [Arachis ipaensis]	K05605//3-hydroxyisobutyryl-CoA hydrolase [EC:3.1.2.4]+ko00410//beta-Alanine metabolism+ko00280//Valine, leucine and isoleucine degradation+ko00640//Propanoate metabolism+ko01100//Metabolic pathways+ko01200//Carbon metabolism	GO:0016788//hydrolase activity, acting on ester bonds;GO:0016790//thiolester hydrolase activity;GO:0003860//3-hydroxyisobutyryl-CoA hydrolase activity;GO:0016289//CoA hydrolase activity;GO:0003824//catalytic activity;GO:0016787//hydrolase activity;
Arahy.JPY1I2	1.61	14.46	2.54	6.203	9.55	2.96	59.81	24.106	1.94103	1.47689e-24	2.01668e-25	hypothetical protein KK1_012296 [Cajanus cajan]
Arahy.QQC8JD	0.96	1.29	1.24	1.163	1.57	1.25	10.82	4.546	1.93826	2.17209e-05	1.06097e-05	uncharacterized protein LOC107621990 [Arachis ipaensis]
Arahy.TDV38N	1.68	9.79	4.26	5.243	3.87	1.38	56.35	20.533	1.93755	5.50103e-106	1.88525e-107	ubiquitin-conjugating enzyme E2-17 kDa [Arachis duranensis]	K06689//ubiquitin-conjugating enzyme E2 D [EC:2.3.2.23]+ko04141//Protein processing in endoplasmic reticulum+ko04120//Ubiquitin mediated proteolysis	GO:0008144//drug binding;GO:0097367//carbohydrate derivative binding;GO:0032553//ribonucleotide binding;GO:0097159//organic cyclic compound binding;GO:0032555//purine ribonucleotide binding;GO:0005488//binding;GO:0032559//adenyl ribonucleotide binding;GO:1901363//heterocyclic compound binding;GO:0043168//anion binding;GO:1901265//nucleoside phosphate binding;GO:0035639//purine ribonucleoside trip…
Arahy.N3AB77	0	0.07	0.23	0.1	0.45	0.28	0.44	0.39	1.93508	0.000153899	8.62623e-05	BTB/POZ domain-containing protein At1g67900 [Arachis duranensis]	K03063//26S proteasome regulatory subunit T3+ko03050//Proteasome
Arahy.IA1AQU	0.1	0.05	0.1	0.083	0.05	0.41	0.48	0.313	1.9349	0.000804909	0.000515358	uncharacterized protein LOC107645469 isoform X2 [Arachis ipaensis]	K21842//protein EFR3;K21842//protein EFR3
Arahy.F8U6QL	0.22	0.2	0.09	0.17	0.65	0.43	0.89	0.656	1.93167	1.5584e-11	4.10253e-12	two-component response regulator-like APRR2 isoform X1 [Arachis duranensis]	K14491//two-component response regulator ARR-B family+ko04075//Plant hormone signal transduction		ARR-B
Arahy.8BYJ1V	0	0.87	0	0.29	1.69	0.18	1.42	1.096	1.93137	0.000102289	5.56473e-05	uncharacterized protein LOC107489622 isoform X2 [Arachis duranensis]	K01246//DNA-3-methyladenine glycosylase I [EC:3.2.2.20]+ko03410//Base excision repair
Arahy.RGR4LV	0	0.48	0.16	0.213	0	1.25	1.19	0.813	1.93048	0.000422967	0.000256495	U-box domain-containing protein 1-like [Arachis ipaensis]	K02993//small subunit ribosomal protein S7e+ko03010//Ribosome
Arahy.A5442N	0.16	0.55	0.28	0.33	0.84	0.28	2.7	1.273	1.9287	1.80373e-21	2.7927e-22	homeobox protein BEL1 homolog [Arachis ipaensis]	K16670//homeobox protein Meis2;K15613//homeobox protein Meis1	GO:0065007//biological regulation;GO:0080090//regulation of primary metabolic process;GO:0010556//regulation of macromolecule biosynthetic process;GO:0010468//regulation of gene expression;GO:1903506//regulation of nucleic acid-templated transcription;GO:0051252//regulation of RNA metabolic process;GO:2000112//regulation of cellular macromolecule biosynthetic process;GO:0060255//regulation of mac…
Arahy.CHRV9J	0	0.16	0	0.053	0.22	0.24	0.15	0.203	1.92852	0.000506702	0.000311934	receptor-like protein 12 [Arachis duranensis]	K13420//LRR receptor-like serine/threonine-protein kinase FLS2 [EC:2.7.11.1]+ko04626//Plant-pathogen interaction+ko04016//MAPK signaling pathway - plant
Arahy.X0AFQ9	0.25	0.13	0	0.126	0.26	0	1.19	0.483	1.92822	1.23334e-05	5.83978e-06	uncharacterized protein LOC110281606 [Arachis duranensis]	K05768//gelsolin
Arahy.NKL1UU	0.1	0.05	0.29	0.146	1.29	0.31	0.08	0.56	1.92394	0.000199538	0.000114196	floral homeotic protein PMADS 2-like [Arachis duranensis]	K09264//MADS-box transcription factor, plant	GO:0044237//cellular metabolic process;GO:0050789//regulation of biological process;GO:0034654//nucleobase-containing compound biosynthetic process;GO:1901362//organic cyclic compound biosynthetic process;GO:0018130//heterocycle biosynthetic process;GO:0006725//cellular aromatic compound metabolic process;GO:0009893//positive regulation of metabolic process;GO:0044238//primary metabolic process;G…	MADS
Arahy.I7PWT1	0.2	0	0.61	0.27	1.42	0.63	0.89	0.98	1.92305	0.00011795	6.48465e-05	sorcin isoform X1 [Arachis ipaensis]	K13412//calcium-dependent protein kinase [EC:2.7.11.1]+ko04626//Plant-pathogen interaction;K13412//calcium-dependent protein kinase [EC:2.7.11.1]+ko04626//Plant-pathogen interaction;K13412//calcium-dependent protein kinase [EC:2.7.11.1]+ko04626//Plant-pathogen interaction
Arahy.CPL9KJ	0.11	0.62	0.21	0.313	0.46	0.44	2.3	1.066	1.92161	6.39346e-11	1.7599e-11	uncharacterized oxidoreductase At4g09670 [Arachis ipaensis]
Arahy.0GHG5C	0.41	0	0.12	0.176	0.32	0.12	1.59	0.676	1.91951	0.000167612	9.4594e-05	cationic peroxidase 1 [Arachis ipaensis]	K00430//peroxidase [EC:1.11.1.7]+ko01100//Metabolic pathways+ko01110//Biosynthesis of secondary metabolites+ko00940//Phenylpropanoid biosynthesis	GO:0008152//metabolic process;GO:0051186//cofactor metabolic process;GO:0042744//hydrogen peroxide catabolic process;GO:0044237//cellular metabolic process;GO:0042737//drug catabolic process;GO:0044248//cellular catabolic process;GO:0072593//reactive oxygen species metabolic process;GO:0006950//response to stress;GO:0042743//hydrogen peroxide metabolic process;GO:0050896//response to stimulus;GO:…
Arahy.3HN607	0.42	0.12	0.76	0.433	1.86	1.49	1.6	1.65	1.91878	3.69543e-08	1.29367e-08	uncharacterized protein LOC107648360 isoform X2 [Arachis ipaensis]
Arahy.DBIL6B	0	0	0.77	0.256	0.36	2.51	0.07	0.98	1.91668	2.19374e-12	5.45776e-13	protein DETOXIFICATION 55 [Arachis ipaensis]	K03327//multidrug resistance protein, MATE family	GO:0055085//transmembrane transport;GO:0015893//drug transport;GO:0042221//response to chemical;GO:0006810//transport;GO:0051179//localization;GO:0006855//drug transmembrane transport;GO:0050896//response to stimulus;GO:0051234//establishment of localization;GO:0042493//response to drug;GO:0044425//membrane part;GO:0016021//integral component of membrane;GO:0016020//membrane;GO:0031224//intrinsic…
Arahy.76STP5	0	0.28	0.03	0.103	0.21	0.05	0.91	0.39	1.91613	4.71013e-05	2.42651e-05	lupeol synthase-like [Arachis ipaensis]	K20659//lupeol synthase [EC:5.4.99.41]+ko00909//Sesquiterpenoid and triterpenoid biosynthesis+ko01110//Biosynthesis of secondary metabolites;K20659//lupeol synthase [EC:5.4.99.41]+ko00909//Sesquiterpenoid and triterpenoid biosynthesis+ko01110//Biosynthesis of secondary metabolites;K20659//lupeol synthase [EC:5.4.99.41]+ko00909//Sesquiterpenoid and triterpenoid biosynthesis+ko01110//Biosynthesis o…
Arahy.X5EF0Z	0.55	0.68	1.1	0.776	3.14	1.38	4.39	2.97	1.91475	1.41223e-34	1.4638e-35	uncharacterized protein LOC107619250 isoform X2 [Arachis ipaensis]
Arahy.SQC659	0.14	0.21	0.06	0.136	0.14	0.36	1.06	0.52	1.91237	0.000166041	9.36185e-05	signal transducer and activator of transcription B [Arachis ipaensis]
Arahy.LTQN7Y	0.1	1.91	0.39	0.8	2.84	0.39	5.83	3.02	1.91226	5.62797e-10	1.66349e-10	pectinesterase inhibitor 9 [Arachis duranensis]	K01051//pectinesterase [EC:3.1.1.11]+ko00040//Pentose and glucuronate interconversions+ko01100//Metabolic pathways	GO:0044425//membrane part;GO:0016021//integral component of membrane;GO:0031224//intrinsic component of membrane;GO:0016020//membrane;GO:0004857//enzyme inhibitor activity;GO:0098772//molecular function regulator;GO:0030234//enzyme regulator activity;
Arahy.1L371M	0.71	6.97	0.84	2.84	17.2	1.32	13.21	10.576	1.90791	3.36589e-62	1.97948e-63	PREDICTED: protein LITTLE ZIPPER 2 [Vigna radiata var. radiata]
Arahy.QM38BL	0.3	0.4	0	0.233	0.21	0	2.48	0.896	1.90773	3.06313e-06	1.33067e-06	transcription factor BEE 1-like [Arachis duranensis]	K11253//histone H3;K04733//interleukin-1 receptor-associated kinase 4 [EC:2.7.11.1];K12126//phytochrome-interacting factor 3+ko04712//Circadian rhythm - plant+ko04075//Plant hormone signal transduction;K16189//phytochrome-interacting factor 4+ko04075//Plant hormone signal transduction	GO:0005515//protein binding;GO:0005488//binding;GO:0046983//protein dimerization activity;	bHLH
Arahy.Q1N9V0	0.04	0.32	0	0.12	0.13	0.15	1.19	0.49	1.90626	0.00010147	5.51555e-05	uncharacterized protein LOC110268292 [Arachis ipaensis]	K15255//ATP-dependent DNA helicase PIF1 [EC:3.6.4.12];K15255//ATP-dependent DNA helicase PIF1 [EC:3.6.4.12];K15255//ATP-dependent DNA helicase PIF1 [EC:3.6.4.12]
Arahy.X9BN4I	0.43	0	0.34	0.256	0.52	0.41	2.03	0.986	1.90487	3.08825e-26	4.00247e-27	rop guanine nucleotide exchange factor 12 isoform X1 [Arachis duranensis]	K15919//hydroxypyruvate reductase 2+ko01100//Metabolic pathways+ko01110//Biosynthesis of secondary metabolites+ko00260//Glycine, serine and threonine metabolism+ko01200//Carbon metabolism+ko00630//Glyoxylate and dicarboxylate metabolism;K10418//dynein light chain LC8-type
Arahy.PA2PNT	1.74	2.04	1.43	1.736	3.01	1.42	15.37	6.6	1.89963	8.03572e-45	6.50756e-46	chloride channel protein CLC-f [Arachis ipaensis]	K11279//nucleosome assembly protein 1-like 1	GO:0031224//intrinsic component of membrane;GO:0044425//membrane part;GO:0016021//integral component of membrane;GO:0016020//membrane;GO:0005247//voltage-gated chloride channel activity;GO:0015318//inorganic molecular entity transmembrane transporter activity;GO:0022857//transmembrane transporter activity;GO:0022839//ion gated channel activity;GO:0005216//ion channel activity;GO:0015075//ion tran…
Arahy.Y1B8BD	0.14	0.19	0	0.11	0.32	0.37	0.53	0.406	1.89846	0.000968865	0.000631611	uncharacterized protein LOC110273608 [Arachis duranensis]
Arahy.84CMUG	0	1.13	0	0.376	0.55	0	3.66	1.403	1.88705	1.01092e-17	1.84221e-18	receptor like protein kinase S.2 [Arachis ipaensis]	K13416//brassinosteroid insensitive 1-associated receptor kinase 1 [EC:2.7.10.1 2.7.11.1]+ko04626//Plant-pathogen interaction+ko04016//MAPK signaling pathway - plant+ko04075//Plant hormone signal transduction;K04733//interleukin-1 receptor-associated kinase 4 [EC:2.7.11.1]	GO:0030554//adenyl nucleotide binding;GO:0005488//binding;GO:0140096//catalytic activity, acting on a protein;GO:0032553//ribonucleotide binding;GO:0016773//phosphotransferase activity, alcohol group as acceptor;GO:0032555//purine ribonucleotide binding;GO:0032559//adenyl ribonucleotide binding;GO:0035639//purine ribonucleoside triphosphate binding;GO:0017076//purine nucleotide binding;GO:0016740…
Arahy.PGA5SC	0.25	2.91	0.28	1.146	6.55	0.84	5.23	4.206	1.88632	1.3269e-36	1.30599e-37	transcription factor MYB52 [Arachis ipaensis]	K09422//transcription factor MYB, plant	GO:0005488//binding;GO:0003677//DNA binding;GO:1901363//heterocyclic compound binding;GO:0097159//organic cyclic compound binding;GO:0003676//nucleic acid binding;	MYB
Arahy.RS70VX	0.74	5.62	0.79	2.383	6.25	0.62	19.72	8.863	1.88347	6.72713e-81	3.03969e-82	nuclear transcription factor Y subunit A-10 isoform X1 [Arachis ipaensis]	K08064//nuclear transcription factor Y, alpha
Arahy.4S3I35	1.33	2.19	1.9	1.806	4.97	3.19	12.05	6.736	1.88161	5.33055e-10	1.57294e-10	uncharacterized protein LOC107646286 [Arachis ipaensis]
Arahy.GT3YU4	0.06	1.09	0.18	0.443	1.08	0.58	3.28	1.646	1.88072	7.43566e-16	1.49348e-16	protein ZINC INDUCED FACILITATOR-LIKE 1 [Arachis ipaensis]	K12818//ATP-dependent RNA helicase DHX8/PRP22 [EC:3.6.4.13]+ko03040//Spliceosome	GO:0051179//localization;GO:0055085//transmembrane transport;GO:0006810//transport;GO:0051234//establishment of localization;GO:0016020//membrane;GO:0016021//integral component of membrane;GO:0031224//intrinsic component of membrane;GO:0044425//membrane part;GO:0005215//transporter activity;
Arahy.JDLK3J	0.21	0.16	0.21	0.193	0.56	0.61	0.97	0.713	1.87711	2.03921e-09	6.33426e-10	plant cysteine oxidase 2 [Arachis duranensis]	K10712//cysteamine dioxygenase [EC:1.13.11.19]+ko00430//Taurine and hypotaurine metabolism+ko01100//Metabolic pathways	GO:0008152//metabolic process;GO:0055114//oxidation-reduction process;GO:0016702//oxidoreductase activity, acting on single donors with incorporation of molecular oxygen, incorporation of two atoms of oxygen;GO:0016701//oxidoreductase activity, acting on single donors with incorporation of molecular oxygen;GO:0003824//catalytic activity;GO:0051213//dioxygenase activity;GO:0016491//oxidoreductase …
Arahy.D2IUDG	0.08	7.28	0.15	2.503	20.69	0.89	5.44	9.006	1.87653	2.59315e-35	2.63738e-36	fasciclin-like arabinogalactan protein 11 [Arachis ipaensis]	K19519//transforming growth factor-beta-induced protein
Arahy.U7JB58	0.05	0.37	0.11	0.176	0.47	0.18	1.31	0.653	1.87641	1.79668e-07	6.75115e-08	uncharacterized protein LOC107630980 [Arachis ipaensis]
Arahy.3YI7N5	0.37	1.25	0.84	0.82	3.54	0.61	4.96	3.036	1.87327	3.94007e-08	1.38337e-08	probable serine/threonine-protein kinase DDB_G0282963 [Arachis duranensis]	K20855//beta-1,3-galactosyltransferase 1/2/3/4/5/7/8 [EC:2.4.1.-]
Arahy.RF7AVT	0.7	10.14	2.48	4.44	11.35	7.5	29.96	16.27	1.86797	7.01726e-96	2.69142e-97	homeobox-leucine zipper protein ATHB-12 [Arachis ipaensis]	K09338//homeobox-leucine zipper protein;K09338//homeobox-leucine zipper protein	GO:0005634//nucleus;GO:0043226//organelle;GO:0005622//intracellular;GO:0005623//cell;GO:0043231//intracellular membrane-bounded organelle;GO:0044424//intracellular part;GO:0044464//cell part;GO:0043227//membrane-bounded organelle;GO:0043229//intracellular organelle;GO:0043565//sequence-specific DNA binding;GO:0097159//organic cyclic compound binding;GO:1901363//heterocyclic compound binding;GO:00…
Arahy.P0DDPN	0	0	13.81	4.603	31.67	19.16	0	16.943	1.86743	3.71526e-34	3.88497e-35	conserved hypothetical protein [Ricinus communis]	K02928//large subunit ribosomal protein L41e+ko03010//Ribosome
Arahy.JF0SCD	1.26	6.53	1.53	3.106	9.27	1.08	24	11.45	1.86707	1.02608e-41	8.82643e-43	uncharacterized protein LOC107637251 [Arachis ipaensis]
Arahy.JTRU7S	0.27	2.77	0.36	1.133	3.4	0.81	8.21	4.14	1.86654	1.31624e-10	3.68604e-11	basic leucine zipper 43 [Arachis duranensis]	K09060//plant G-box-binding factor	GO:0003700//DNA binding transcription factor activity;GO:0140110//transcription regulator activity;
Arahy.KEZ9JE	0.79	3.72	1.1	1.87	4.69	2.27	13.69	6.883	1.86649	1.83411e-62	1.07514e-63	F-box protein PP2-A13 [Arachis duranensis]
Arahy.M4A1K2	1.23	5.77	0.95	2.65	4.48	0.78	24.05	9.77	1.86618	4.01574e-56	2.59767e-57	LOB domain-containing protein 4 [Arachis ipaensis]	K13944//LOB domain-containing protein 16;K21994//LOB domain-containing protein 18		LOB
Arahy.BJ0TXJ	0.14	2.93	0.5	1.19	1.24	0.8	11.11	4.383	1.86603	3.40154e-73	1.68629e-74	PREDICTED: ATPase 11, plasma membrane-type-like [Vigna radiata var. radiata]	K01535//H+-transporting ATPase [EC:3.6.3.6]+ko00190//Oxidative phosphorylation	GO:0009987//cellular process;GO:0009167//purine ribonucleoside monophosphate metabolic process;GO:0009259//ribonucleotide metabolic process;GO:0019637//organophosphate metabolic process;GO:0017144//drug metabolic process;GO:0006807//nitrogen compound metabolic process;GO:0009123//nucleoside monophosphate metabolic process;GO:0009144//purine nucleoside triphosphate metabolic process;GO:0034641//ce…
Arahy.M1DMSE	0.42	0.59	0	0.336	2.8	0.8	0	1.2	1.86429	0.000886527	0.000572724	PREDICTED: aconitate hydratase, cytoplasmic-like isoform X1 [Lupinus angustifolius]	K01681//aconitate hydratase [EC:4.2.1.3]+ko00020//Citrate cycle (TCA cycle)+ko01230//Biosynthesis of amino acids+ko01100//Metabolic pathways+ko01110//Biosynthesis of secondary metabolites+ko01210//2-Oxocarboxylic acid metabolism+ko01200//Carbon metabolism+ko00630//Glyoxylate and dicarboxylate metabolism
Arahy.60A6T2	0	1.5	0	0.5	0.49	0	5.01	1.833	1.86405	3.2436e-11	8.74186e-12	uncharacterized protein At4g22758 [Arachis duranensis]
Arahy.HZW4N6	1	3.28	0.67	1.65	6.91	2.3	8.81	6.006	1.86277	8.94311e-48	6.83624e-49	uncharacterized protein LOC107613394 isoform X1 [Arachis ipaensis]
Arahy.I49I5G	6.1	20.9	11.46	12.82	55.36	32.35	51.95	46.553	1.86174	8.34136e-229	1.27652e-230	LOB domain-containing protein 41 [Arachis ipaensis]			LOB
Arahy.IU0FB7	6.1	20.9	11.46	12.82	55.36	32.35	51.95	46.553	1.86174	8.34136e-229	1.27652e-230	LOB domain-containing protein 41 [Arachis ipaensis]			LOB
Arahy.MJW2EP	1.52	0	0.64	0.72	2.94	3.02	1.85	2.603	1.86092	0.00027426	0.000160643	auxin-induced protein 15A-like [Arachis duranensis]	K14488//SAUR family protein+ko04075//Plant hormone signal transduction
Arahy.7S9A5A	0.12	10.03	0.29	3.48	22.94	1.25	13.21	12.466	1.85924	1.50099e-64	8.45498e-66	protein ODORANT1 [Arachis duranensis]	K09422//transcription factor MYB, plant	GO:1903506//regulation of nucleic acid-templated transcription;GO:0051252//regulation of RNA metabolic process;GO:0006355//regulation of transcription, DNA-templated;GO:0048869//cellular developmental process;GO:0080090//regulation of primary metabolic process;GO:0051171//regulation of nitrogen compound metabolic process;GO:0010556//regulation of macromolecule biosynthetic process;GO:0019219//reg…	MYB
Arahy.QSN6ZX	0.53	0.52	1.07	0.706	2.83	1.54	3.39	2.586	1.85612	7.81785e-06	3.59221e-06	uncharacterized protein LOC100306578 precursor [Glycine max]		GO:0016021//integral component of membrane;GO:0031224//intrinsic component of membrane;GO:0016020//membrane;GO:0044425//membrane part;
Arahy.85Z4HY	0.36	2.41	0.23	1	1.18	0.19	9.64	3.67	1.85529	5.34716e-15	1.12685e-15	uncharacterized protein LOC107624132 isoform X1 [Arachis ipaensis]		GO:0016021//integral component of membrane;GO:0031224//intrinsic component of membrane;GO:0044425//membrane part;GO:0016020//membrane;
Arahy.Y6YSHD	0.27	0.13	0.08	0.16	0.37	0.16	1.2	0.576	1.85278	6.16326e-10	1.82853e-10	replication protein A 70 kDa DNA-binding subunit B-like isoform X3 [Arachis duranensis]	K07466//replication factor A1+ko03440//Homologous recombination+ko03420//Nucleotide excision repair+ko03030//DNA replication+ko03430//Mismatch repair
Arahy.8H9H6A	0.75	0.17	0.42	0.446	1.95	2.12	2.64	2.236	1.85243	8.34098e-10	2.50455e-10	uncharacterized protein LOC107636810 isoform X1 [Arachis ipaensis]	K13946//auxin influx carrier (AUX1 LAX family)+ko04075//Plant hormone signal transduction;K10999//cellulose synthase A [EC:2.4.1.12]
Arahy.C7FVE5	0.75	0.17	0.42	0.446	1.95	2.12	2.64	2.236	1.85243	8.34098e-10	2.50455e-10	uncharacterized protein LOC107636810 isoform X1 [Arachis ipaensis]	K13946//auxin influx carrier (AUX1 LAX family)+ko04075//Plant hormone signal transduction;K10999//cellulose synthase A [EC:2.4.1.12]
Arahy.696ALD	0.5	0	0.35	0.283	1.26	0.79	1.07	1.04	1.85211	0.000853958	0.00054937	uncharacterized protein LOC110275684 [Arachis duranensis]
Arahy.ILN3K9	0.14	2.32	0.44	0.966	2	0.46	8.11	3.523	1.84978	1.75252e-10	4.95731e-11	ethylene-responsive transcription factor 12 [Arachis ipaensis]	K09286//EREBP-like factor	GO:0034641//cellular nitrogen compound metabolic process;GO:0097659//nucleic acid-templated transcription;GO:0071704//organic substance metabolic process;GO:0010467//gene expression;GO:0016070//RNA metabolic process;GO:0032774//RNA biosynthetic process;GO:0009059//macromolecule biosynthetic process;GO:0008152//metabolic process;GO:0009987//cellular process;GO:0006351//transcription, DNA-templated…	AP2-EREBP
Arahy.SUV5R4	0.21	0	0.14	0.116	0.22	0	1.07	0.43	1.84959	0.000532976	0.000329654	PREDICTED: mitochondrial adenine nucleotide transporter ADNT1-like isoform X1 [Glycine max]	K14684//solute carrier family 25 (mitochondrial phosphate transporter), member 23/24/25/41	GO:0006810//transport;GO:0051179//localization;GO:0055085//transmembrane transport;GO:0006839//mitochondrial transport;GO:0051234//establishment of localization;GO:0044446//intracellular organelle part;GO:0044464//cell part;GO:0044429//mitochondrial part;GO:0016021//integral component of membrane;GO:0016020//membrane;GO:0043231//intracellular membrane-bounded organelle;GO:0043226//organelle;GO:00…
Arahy.P8YTVG	1.29	0.56	0	0.616	1.92	2.75	1.92	2.196	1.84821	1.56136e-05	7.4883e-06	SKP1-like protein 1A [Arachis duranensis]	K03094//S-phase kinase-associated protein 1+ko04141//Protein processing in endoplasmic reticulum+ko04120//Ubiquitin mediated proteolysis	GO:0009057//macromolecule catabolic process;GO:0051603//proteolysis involved in cellular protein catabolic process;GO:0044248//cellular catabolic process;GO:0030163//protein catabolic process;GO:0043632//modification-dependent macromolecule catabolic process;GO:0008152//metabolic process;GO:0044238//primary metabolic process;GO:1901564//organonitrogen compound metabolic process;GO:1901575//organi…
Arahy.N80N6E	0.8	0.34	0.85	0.663	3.62	2.33	1.19	2.38	1.848	3.56348e-19	6.09122e-20	vesicle-associated protein 1-2 isoform X1 [Arachis duranensis]	K04733//interleukin-1 receptor-associated kinase 4 [EC:2.7.11.1];K20547//basic endochitinase B [EC:3.2.1.14]+ko04016//MAPK signaling pathway - plant+ko00520//Amino sugar and nucleotide sugar metabolism+ko01100//Metabolic pathways;K20222//importin-5
Arahy.VZ85GY	53.36	29.54	33.13	38.676	63.54	28.72	333.58	141.946	1.84626	0	0	NADPH-dependent aldo-keto reductase, chloroplastic [Arachis duranensis]	K00002//alcohol dehydrogenase (NADP+) [EC:1.1.1.2]+ko00010//Glycolysis / Gluconeogenesis+ko00040//Pentose and glucuronate interconversions+ko01100//Metabolic pathways+ko01110//Biosynthesis of secondary metabolites+ko00561//Glycerolipid metabolism
Arahy.D9EGN0	0.8	0.85	0.51	0.72	1.84	1.47	4.58	2.63	1.84503	7.97971e-10	2.39211e-10	uncharacterized protein LOC107609093, partial [Arachis ipaensis]	K03671//thioredoxin 1;K03671//thioredoxin 1
Arahy.H0ZZJY	0.17	0.13	0.06	0.12	0.42	0.26	0.49	0.39	1.84418	0.000125858	6.95403e-05	MADS-box protein AGL42-like [Arachis duranensis]	K09260//MADS-box transcription enhancer factor 2A;K09264//MADS-box transcription factor, plant;K09260//MADS-box transcription enhancer factor 2A;K09264//MADS-box transcription factor, plant
Arahy.QLUK9J	2.21	6.75	2.56	3.84	10.39	5.63	25.64	13.886	1.84313	1.54741e-90	6.31293e-92	homeobox-leucine zipper protein HAT5 [Arachis duranensis]	K09338//homeobox-leucine zipper protein	GO:0044424//intracellular part;GO:0044464//cell part;GO:0005623//cell;GO:0043226//organelle;GO:0043231//intracellular membrane-bounded organelle;GO:0005622//intracellular;GO:0043229//intracellular organelle;GO:0043227//membrane-bounded organelle;GO:0005634//nucleus;GO:0097159//organic cyclic compound binding;GO:0003700//DNA binding transcription factor activity;GO:0003677//DNA binding;GO:0003676/…
Arahy.2MT6LL	0.08	0.08	0.15	0.103	0.29	0.18	0.64	0.37	1.84195	0.000810463	0.000519254	heavy metal-associated isoprenylated plant protein 28-like [Arachis duranensis]		GO:0051234//establishment of localization;GO:0006810//transport;GO:0006811//ion transport;GO:0030001//metal ion transport;GO:0006812//cation transport;GO:0051179//localization;GO:0043167//ion binding;GO:0046872//metal ion binding;GO:0005488//binding;GO:0043169//cation binding;
Arahy.P5534Y	0.15	0.12	0.21	0.16	0.99	0.57	0.25	0.603	1.83641	6.31025e-11	1.73632e-11	protein LHY isoform X1 [Arachis duranensis]	K12133//MYB-related transcription factor LHY+ko04712//Circadian rhythm - plant;K12133//MYB-related transcription factor LHY+ko04712//Circadian rhythm - plant;K12133//MYB-related transcription factor LHY+ko04712//Circadian rhythm - plant;K12133//MYB-related transcription factor LHY+ko04712//Circadian rhythm - plant		MYB
Arahy.57SLK8	0	0.31	0.08	0.13	0.48	0.47	0.43	0.46	1.83632	0.000421885	0.000255758	histone-lysine N-methyltransferase ATX5 isoform X2 [Arachis duranensis]	K22155//E3 ubiquitin-protein ligase Jade-2 [EC:2.3.2.27];K11348//bromodomain and PHD finger-containing protein 1;K22156//protein Jade-3;K14689//solute carrier family 30 (zinc transporter), member 2	GO:0005623//cell;GO:0005634//nucleus;GO:0043229//intracellular organelle;GO:0044464//cell part;GO:0043227//membrane-bounded organelle;GO:0043231//intracellular membrane-bounded organelle;GO:0005622//intracellular;GO:0043226//organelle;GO:0044424//intracellular part;GO:0008168//methyltransferase activity;GO:0043167//ion binding;GO:0140096//catalytic activity, acting on a protein;GO:0008276//protei…
Arahy.IW28EF	0	0.2	0.06	0.086	0.25	0.04	0.65	0.313	1.83597	3.31659e-05	1.66405e-05	uncharacterized protein LOC107642035 [Arachis ipaensis]
Arahy.LJ0T63	0	0.18	0.09	0.09	0.3	0.21	0.47	0.326	1.83545	0.000352484	0.000210592	two-on-two hemoglobin-3 isoform X1 [Arachis ipaensis]	K02349//DNA polymerase theta [EC:2.7.7.7]
Arahy.QSM9UP	0.9	0.98	0	0.626	0.82	1.44	4.44	2.233	1.83417	0.000523	0.000322985	pentatricopeptide repeat-containing protein At5g06540 [Arachis ipaensis]	K17710//pentatricopeptide repeat domain-containing protein 1
Arahy.VJD5NB	3.67	12.7	2.06	6.143	12.33	4.42	49.57	22.106	1.8341	5.50385e-129	1.51233e-130	probable glutathione S-transferase parA [Arachis duranensis]	K00799//glutathione S-transferase [EC:2.5.1.18]+ko00480//Glutathione metabolism
Arahy.MSI4RQ	0.14	0.64	0.32	0.366	0.36	0.38	3.25	1.33	1.83403	1.94954e-22	2.89347e-23	PREDICTED: ATPase 11, plasma membrane-type-like [Vigna radiata var. radiata]	K01535//H+-transporting ATPase [EC:3.6.3.6]+ko00190//Oxidative phosphorylation	GO:0009201//ribonucleoside triphosphate biosynthetic process;GO:0009123//nucleoside monophosphate metabolic process;GO:0017144//drug metabolic process;GO:0009987//cellular process;GO:0009058//biosynthetic process;GO:0019438//aromatic compound biosynthetic process;GO:0006725//cellular aromatic compound metabolic process;GO:0046390//ribose phosphate biosynthetic process;GO:1901576//organic substanc…
Arahy.GPY0FR	0.03	2.83	0.09	0.983	2.75	0.04	7.78	3.523	1.83395	1.36515e-32	1.47805e-33	Prenyltransferase/squalene oxidase [Corchorus olitorius]	K15813//beta-amyrin synthase [EC:5.4.99.39]+ko00909//Sesquiterpenoid and triterpenoid biosynthesis+ko01110//Biosynthesis of secondary metabolites;K20659//lupeol synthase [EC:5.4.99.41]+ko00909//Sesquiterpenoid and triterpenoid biosynthesis+ko01110//Biosynthesis of secondary metabolites
Arahy.0PYI42	0.36	0.72	0.23	0.436	0.7	0.42	3.57	1.563	1.82744	8.55294e-05	4.59324e-05	ethylene-responsive transcription factor ERF071-like [Arachis ipaensis]	K09286//EREBP-like factor		AP2-EREBP
Arahy.TICU69	0.16	0.27	0.07	0.166	0.42	0.78	0.57	0.59	1.82416	1.10578e-05	5.19359e-06	protein SHORT-ROOT-like [Arachis ipaensis]	K14494//DELLA protein+ko04075//Plant hormone signal transduction	GO:0048731//system development;GO:0009956//radial pattern formation;GO:0048827//phyllome development;GO:0006351//transcription, DNA-templated;GO:0009987//cellular process;GO:0044271//cellular nitrogen compound biosynthetic process;GO:1901576//organic substance biosynthetic process;GO:0044237//cellular metabolic process;GO:0044238//primary metabolic process;GO:0006139//nucleobase-containing compou…	GRAS
Arahy.5GRT4L	0.1	0.25	0.12	0.156	0.83	0.22	0.61	0.553	1.82353	0.000273249	0.000160009	calcineurin B-like protein 1 [Arachis ipaensis]	K06268//serine/threonine-protein phosphatase 2B regulatory subunit	GO:0043167//ion binding;GO:0043169//cation binding;GO:0046872//metal ion binding;GO:0005488//binding;GO:0005509//calcium ion binding;
Arahy.UXPK9W	0.1	0.25	0.12	0.156	0.83	0.22	0.61	0.553	1.82353	0.000273249	0.000160009	calcineurin B-like protein 1 [Arachis ipaensis]	K06268//serine/threonine-protein phosphatase 2B regulatory subunit	GO:0046872//metal ion binding;GO:0043167//ion binding;GO:0005488//binding;GO:0005509//calcium ion binding;GO:0043169//cation binding;
Arahy.W4PCDV	0	0.29	0.14	0.143	0.1	0.06	1.39	0.516	1.82323	9.12602e-09	3.01193e-09	uncharacterized protein LOC107488294 isoform X2 [Arachis duranensis]	K03231//elongation factor 1-alpha+ko03013//RNA transport;K07767//katanin p60 ATPase-containing subunit A1 [EC:3.6.4.3];K13254//spastin [EC:3.6.4.3];K03231//elongation factor 1-alpha+ko03013//RNA transport;K07767//katanin p60 ATPase-containing subunit A1 [EC:3.6.4.3]
Arahy.ZJ41UK	0.89	0.21	0.16	0.42	1.56	0.63	2.28	1.49	1.81974	0.00038422	0.00023093	uncharacterized protein LOC110275269 [Arachis duranensis]
Arahy.4RYA37	3.59	28.49	4.7	12.26	27.78	4.57	98.58	43.643	1.81878	1.22869e-132	3.29645e-134	protein LIGHT-DEPENDENT SHORT HYPOCOTYLS 10 [Arachis ipaensis]	K13413//mitogen-activated protein kinase kinase 4/5 [EC:2.7.12.2]+ko04626//Plant-pathogen interaction+ko04016//MAPK signaling pathway - plant+ko04075//Plant hormone signal transduction	GO:0044260//cellular macromolecule metabolic process;GO:0009059//macromolecule biosynthetic process;GO:0018130//heterocycle biosynthetic process;GO:0097659//nucleic acid-templated transcription;GO:0090304//nucleic acid metabolic process;GO:0009416//response to light stimulus;GO:0043170//macromolecule metabolic process;GO:0034654//nucleobase-containing compound biosynthetic process;GO:0016070//RNA…
Arahy.QM5XFR	0.7	0.95	0.3	0.65	0.93	0.54	5.48	2.316	1.81839	0.00066948	0.000421851
Arahy.MR90IT	0.19	0.78	0.21	0.393	0.6	0.63	2.98	1.403	1.81835	2.05202e-07	7.74353e-08	pectinesterase [Arachis ipaensis]	K01051//pectinesterase [EC:3.1.1.11]+ko00040//Pentose and glucuronate interconversions+ko01100//Metabolic pathways	GO:0009607//response to biotic stimulus;GO:0045490//pectin catabolic process;GO:0000272//polysaccharide catabolic process;GO:0043170//macromolecule metabolic process;GO:0045229//external encapsulating structure organization;GO:0050896//response to stimulus;GO:0044238//primary metabolic process;GO:0008152//metabolic process;GO:0042737//drug catabolic process;GO:0042545//cell wall modification;GO:0…
Arahy.1Z0BUP	0.35	1.87	0.08	0.766	3.27	1.14	3.64	2.683	1.81573	2.2508e-05	1.10165e-05	uncharacterized protein LOC107605580 isoform X1 [Arachis ipaensis]
Arahy.SC1MJ0	0.24	0.37	0.15	0.253	0.66	0.22	1.81	0.896	1.81265	1.36322e-09	4.17918e-10	uncharacterized protein LOC107480271 [Arachis duranensis]
Arahy.BCG363	0	0.47	0	0.156	0.28	0.29	1.08	0.55	1.8123	7.91963e-06	3.642e-06	hypothetical protein GLYMA_02G216300 [Glycine max]	K18195//rhamnogalacturonan endolyase [EC:4.2.2.23]	GO:0005488//binding;GO:0030246//carbohydrate binding;GO:0016829//lyase activity;GO:0003824//catalytic activity;
Arahy.CV28ZI	0.08	0.16	0.05	0.096	0.08	0	0.97	0.35	1.80634	0.000110187	6.0247e-05	probable N-acetyltransferase HLS1 [Arachis ipaensis]		GO:0016747//transferase activity, transferring acyl groups other than amino-acyl groups;GO:0016740//transferase activity;GO:0016410//N-acyltransferase activity;GO:0008080//N-acetyltransferase activity;GO:0016746//transferase activity, transferring acyl groups;GO:0016407//acetyltransferase activity;GO:0003824//catalytic activity;
Arahy.21KVKL	0.04	0.08	0.07	0.063	0.16	0	0.52	0.226	1.80623	3.20577e-05	1.60502e-05	DExH-box ATP-dependent RNA helicase DExH1 isoform X1 [Arachis ipaensis]	K14442//ATP-dependent RNA helicase DHX36 [EC:3.6.4.13]+ko03018//RNA degradation	GO:0071704//organic substance metabolic process;GO:0034641//cellular nitrogen compound metabolic process;GO:0006725//cellular aromatic compound metabolic process;GO:0006139//nucleobase-containing compound metabolic process;GO:0016070//RNA metabolic process;GO:0008152//metabolic process;GO:0044237//cellular metabolic process;GO:1901360//organic cyclic compound metabolic process;GO:0090304//nucleic…
Arahy.40BQ9A	0.43	0.66	0.8	0.63	1.11	0.52	5.12	2.25	1.80542	4.3473e-14	9.7106e-15	S-adenosylmethionine synthase 3 [Arachis ipaensis]	K00789//S-adenosylmethionine synthetase [EC:2.5.1.6]+ko01230//Biosynthesis of amino acids+ko01100//Metabolic pathways+ko01110//Biosynthesis of secondary metabolites+ko00270//Cysteine and methionine metabolism	GO:0051186//cofactor metabolic process;GO:0017144//drug metabolic process;GO:0044272//sulfur compound biosynthetic process;GO:0009108//coenzyme biosynthetic process;GO:0009058//biosynthetic process;GO:0044249//cellular biosynthetic process;GO:0044237//cellular metabolic process;GO:0044281//small molecule metabolic process;GO:0006732//coenzyme metabolic process;GO:0006556//S-adenosylmethionine bio…
Arahy.XP1L1V	0.1	0.08	0.03	0.07	0.12	0.09	0.54	0.25	1.80484	0.00041808	0.000253244	hydroxyisourate hydrolase [Arachis ipaensis]	K19964//hydroxyisourate hydrolase [EC:3.5.2.17]+ko00230//Purine metabolism+ko01100//Metabolic pathways;K19964//hydroxyisourate hydrolase [EC:3.5.2.17]+ko00230//Purine metabolism+ko01100//Metabolic pathways
Arahy.0SLH0U	0.68	3.28	1.53	1.83	10.9	3.01	5.15	6.353	1.80417	1.68001e-43	1.39578e-44	NEP1-interacting protein 2 isoform X1 [Arachis duranensis]	K19041//E3 ubiquitin-protein ligase RNF38/44 [EC:2.3.2.27]	GO:0044425//membrane part;GO:0016021//integral component of membrane;GO:0016020//membrane;GO:0031224//intrinsic component of membrane;
Arahy.G7FBFZ	0.93	3.29	0	1.406	5.74	0.23	8.75	4.906	1.80357	3.34967e-15	6.97468e-16	ras-related protein RABA6a [Arachis duranensis]	K07976//Rab family, other	GO:0005622//intracellular;GO:0043227//membrane-bounded organelle;GO:0031410//cytoplasmic vesicle;GO:0005768//endosome;GO:0043226//organelle;GO:0097708//intracellular vesicle;GO:0005737//cytoplasm;GO:0044464//cell part;GO:0044424//intracellular part;GO:0005623//cell;GO:0044444//cytoplasmic part;GO:0043229//intracellular organelle;GO:0012505//endomembrane system;GO:0031982//vesicle;GO:0032549//ribo…
Arahy.E55NPH	0.57	3.7	1.21	1.826	3.68	3.2	12.59	6.49	1.80272	2.5633e-96	9.71397e-98	LOW QUALITY PROTEIN: ABC transporter G family member 25 [Arachis duranensis]	K05681//ATP-binding cassette, subfamily G (WHITE), member 2+ko02010//ABC transporters;K21396//ATP-binding cassette, subfamily G (WHITE), eye pigment precursor transporter;K21396//ATP-binding cassette, subfamily G (WHITE), eye pigment precursor transporter;K05681//ATP-binding cassette, subfamily G (WHITE), member 2+ko02010//ABC transporters	GO:0016021//integral component of membrane;GO:0005623//cell;GO:0005886//plasma membrane;GO:0071944//cell periphery;GO:0044425//membrane part;GO:0016020//membrane;GO:0031224//intrinsic component of membrane;GO:0044464//cell part;GO:0008144//drug binding;GO:0036094//small molecule binding;GO:0042626//ATPase activity, coupled to transmembrane movement of substances;GO:0030554//adenyl nucleotide bind…
Arahy.V702SG	0	0.98	0.19	0.39	0.76	0.52	3.74	1.673	1.80204	1.04872e-08	3.47637e-09	protein ENHANCED DISEASE RESISTANCE 2-like [Arachis ipaensis]		GO:0008289//lipid binding;GO:0005488//binding;
Arahy.2B8833	0.63	0.6	0.81	0.68	2.95	1.52	2.67	2.38	1.79767	1.02449e-11	2.66414e-12	glycosyltransferase family protein 64 C3 [Arachis ipaensis]	K02370//alpha-1,4-N-acetylglucosaminyltransferase EXTL3 [EC:2.4.1.223 2.4.1.224]+ko01100//Metabolic pathways;K02369//alpha-1,4-N-acetylglucosaminyltransferase EXTL2 [EC:2.4.1.223]+ko01100//Metabolic pathways	GO:0016020//membrane;GO:0016021//integral component of membrane;GO:0031224//intrinsic component of membrane;GO:0044425//membrane part;GO:0016757//transferase activity, transferring glycosyl groups;GO:0003824//catalytic activity;GO:0016740//transferase activity;
Arahy.UEL5VR	4.64	3.82	2.55	3.67	3.73	5.12	30.02	12.956	1.7957	4.00966e-50	2.92426e-51	histone deacetylase HDT1 isoform X2 [Arachis duranensis]	K11276//nucleophosmin 1;K01414//oligopeptidase A [EC:3.4.24.70]	GO:0034645//cellular macromolecule biosynthetic process;GO:0031326//regulation of cellular biosynthetic process;GO:0046483//heterocycle metabolic process;GO:0019219//regulation of nucleobase-containing compound metabolic process;GO:0010556//regulation of macromolecule biosynthetic process;GO:0080090//regulation of primary metabolic process;GO:0006139//nucleobase-containing compound metabolic proc…
Arahy.1Y26QK	0	1.22	0	0.406	1.55	1.45	1.17	1.39	1.79556	1.3541e-05	6.44156e-06	guanine nucleotide-binding protein subunit gamma 3-like isoform X1 [Arachis ipaensis]	K15168//mediator of RNA polymerase II transcription subunit 25
Arahy.42WI7N	0.04	0.08	0.09	0.07	0.17	0.12	0.5	0.263	1.79477	0.000438216	0.000266311	PREDICTED: asparagine synthetase, nodule [glutamine-hydrolyzing] [Cicer arietinum]	K01953//asparagine synthase (glutamine-hydrolysing) [EC:6.3.5.4]+ko00250//Alanine, aspartate and glutamate metabolism+ko01100//Metabolic pathways+ko01110//Biosynthesis of secondary metabolites	GO:0046394//carboxylic acid biosynthetic process;GO:0044271//cellular nitrogen compound biosynthetic process;GO:0009067//aspartate family amino acid biosynthetic process;GO:0044237//cellular metabolic process;GO:0008652//cellular amino acid biosynthetic process;GO:0009314//response to radiation;GO:0019752//carboxylic acid metabolic process;GO:0009987//cellular process;GO:0034641//cellular nitroge…
Arahy.2P5CMY	0.04	0.2	0.11	0.116	0.08	0.67	0.39	0.38	1.78988	0.000268722	0.000157162	F-box protein CPR30-like isoform X1 [Arachis ipaensis]	K11649//SWI/SNF related-matrix-associated actin-dependent regulator of chromatin subfamily C;K15030//translation initiation factor 3 subunit M;K11649//SWI/SNF related-matrix-associated actin-dependent regulator of chromatin subfamily C;K15030//translation initiation factor 3 subunit M
Arahy.NX4WQG	0.05	0.22	0.06	0.11	0.42	0.32	0.39	0.376	1.78824	0.000700089	0.000443169	transcription factor bHLH93 [Arachis ipaensis]	K13422//transcription factor MYC2+ko04016//MAPK signaling pathway - plant+ko04075//Plant hormone signal transduction	GO:0005515//protein binding;GO:0005488//binding;GO:0046983//protein dimerization activity;	bHLH
Arahy.C9KSLZ	0.32	0.92	0.32	0.52	1.28	0.68	3.48	1.813	1.78598	2.82713e-09	8.89688e-10	transcription factor bHLH51-like [Arachis duranensis]	K12126//phytochrome-interacting factor 3+ko04712//Circadian rhythm - plant+ko04075//Plant hormone signal transduction;K16189//phytochrome-interacting factor 4+ko04075//Plant hormone signal transduction;K13422//transcription factor MYC2+ko04016//MAPK signaling pathway - plant+ko04075//Plant hormone signal transduction	GO:0046983//protein dimerization activity;GO:0005515//protein binding;GO:0005488//binding;	bHLH
Arahy.HZ0B46	0.3	5.62	0.84	2.253	15.3	1.15	6.59	7.68	1.78503	7.87309e-15	1.67509e-15	uncharacterized protein At5g65660 [Arachis ipaensis]		GO:0016021//integral component of membrane;GO:0016020//membrane;GO:0044425//membrane part;GO:0031224//intrinsic component of membrane;
Arahy.M85TWM	0.88	4.78	0.44	2.033	6.25	0.39	14.43	7.023	1.78226	3.84624e-56	2.48362e-57	uncharacterized protein LOC107611947 isoform X1 [Arachis ipaensis]
Arahy.J818Q8	0.02	0.06	0.06	0.046	0.12	0.06	0.31	0.163	1.78077	0.000493262	0.000302982	uncharacterized protein LOC107633977 [Arachis ipaensis]	K00799//glutathione S-transferase [EC:2.5.1.18]+ko00480//Glutathione metabolism
Arahy.KS71V2	0.16	0.28	0	0.146	0.28	0.05	1.18	0.503	1.78017	0.000509987	0.00031415	UDP-glycosyltransferase 91C1-like [Arachis ipaensis]	K18823//soyasaponin III rhamnosyltransferase [EC:2.4.1.273]
Arahy.00JV9G	1.27	1.77	1.69	1.576	8.08	4.19	3.94	5.403	1.7797	3.4995e-54	2.3492e-55	transcription factor PIF3 [Arachis ipaensis]	K12126//phytochrome-interacting factor 3+ko04712//Circadian rhythm - plant+ko04075//Plant hormone signal transduction	GO:0046983//protein dimerization activity;GO:0005515//protein binding;GO:0005488//binding;	bHLH
Arahy.982YMX	37.05	113.93	39.69	63.556	122.26	53.2	486.3	220.586	1.77754	0	0	dnaJ protein homolog 1 [Arachis duranensis]	K09503//DnaJ homolog subfamily A member 2+ko04141//Protein processing in endoplasmic reticulum	GO:0009987//cellular process;GO:0009266//response to temperature stimulus;GO:0006457//protein folding;GO:0050896//response to stimulus;GO:0009408//response to heat;GO:0009628//response to abiotic stimulus;GO:0006950//response to stress;GO:0017076//purine nucleotide binding;GO:0005488//binding;GO:0043169//cation binding;GO:0043167//ion binding;GO:0032553//ribonucleotide binding;GO:0036094//small m…
Arahy.57AKVM	1	2.3	0.87	1.39	4.14	0.76	9.54	4.813	1.77619	2.55053e-13	5.97748e-14	ethylene-responsive transcription factor 12 [Arachis ipaensis]	K09286//EREBP-like factor	GO:0044237//cellular metabolic process;GO:0006725//cellular aromatic compound metabolic process;GO:0009058//biosynthetic process;GO:0019438//aromatic compound biosynthetic process;GO:0008152//metabolic process;GO:0043170//macromolecule metabolic process;GO:0090304//nucleic acid metabolic process;GO:0006351//transcription, DNA-templated;GO:0044260//cellular macromolecule metabolic process;GO:00346…	AP2-EREBP
Arahy.A60648	0.85	6.06	0.36	2.423	8.61	1.63	14.62	8.286	1.77459	6.02147e-19	1.03916e-19	pathogenesis-related protein 1-like [Arachis duranensis]	K13449//pathogenesis-related protein 1+ko04626//Plant-pathogen interaction+ko04016//MAPK signaling pathway - plant+ko04075//Plant hormone signal transduction	GO:0005576//extracellular region;
Arahy.BL7XQ3	2.96	0	1.54	1.5	0.43	1.01	14.44	5.293	1.7732	2.06545e-08	7.04456e-09	uncharacterized protein LOC100306455 [Glycine max]	K15235//josephin [EC:3.4.19.12]
Arahy.ZKJ34I	0.42	0.52	0.31	0.416	0.49	0.27	3.59	1.45	1.7721	1.75419e-09	5.41995e-10	probable serine/threonine-protein kinase WNK11 [Arachis ipaensis]	K08867//WNK lysine deficient protein kinase [EC:2.7.11.1]	GO:0023052//signaling;GO:0044238//primary metabolic process;GO:0006464//cellular protein modification process;GO:0019538//protein metabolic process;GO:0007165//signal transduction;GO:0044260//cellular macromolecule metabolic process;GO:0007154//cell communication;GO:0006807//nitrogen compound metabolic process;GO:0006796//phosphate-containing compound metabolic process;GO:0006468//protein phospho…
Arahy.8HXU4G	0.04	1.52	0.04	0.533	0.8	0.04	4.69	1.843	1.77119	2.09886e-14	4.59452e-15	putative receptor-like protein kinase At4g00960 isoform X1 [Arachis duranensis]	K04733//interleukin-1 receptor-associated kinase 4 [EC:2.7.11.1]
Arahy.1EL8LN	1.29	10.23	1.23	4.25	7.73	2.02	34.41	14.72	1.77099	2.43781e-73	1.20574e-74	uncharacterized protein LOC107625627 [Arachis ipaensis]
Arahy.1RR2VC	0.05	45.46	0.49	15.333	91.83	3.85	59.17	51.616	1.76952	0	0	laccase-2-like [Arachis ipaensis]	K05909//laccase [EC:1.10.3.2]	GO:1901361//organic cyclic compound catabolic process;GO:0009056//catabolic process;GO:0046271//phenylpropanoid catabolic process;GO:1901360//organic cyclic compound metabolic process;GO:0019439//aromatic compound catabolic process;GO:1901575//organic substance catabolic process;GO:0009808//lignin metabolic process;GO:0019748//secondary metabolic process;GO:0006725//cellular aromatic compound met…
Arahy.M9ALVS	0.13	0.25	0.05	0.143	0.46	0.07	0.95	0.493	1.76618	8.1207e-07	3.28819e-07	hypothetical protein EUGRSUZ_C02165 [Eucalyptus grandis]	K20659//lupeol synthase [EC:5.4.99.41]+ko00909//Sesquiterpenoid and triterpenoid biosynthesis+ko01110//Biosynthesis of secondary metabolites
Arahy.6B5FLC	0.24	0.09	0.12	0.15	0.24	0.17	1.14	0.516	1.76604	7.44183e-19	1.29109e-19	probable O-methyltransferase 3 [Arachis ipaensis]	K16040//trans-resveratrol di-O-methyltransferase [EC:2.1.1.240]+ko00945//Stilbenoid, diarylheptanoid and gingerol biosynthesis;K16040//trans-resveratrol di-O-methyltransferase [EC:2.1.1.240]+ko00945//Stilbenoid, diarylheptanoid and gingerol biosynthesis;K16040//trans-resveratrol di-O-methyltransferase [EC:2.1.1.240]+ko00945//Stilbenoid, diarylheptanoid and gingerol biosynthesis	GO:0008152//metabolic process;GO:0009987//cellular process;GO:0044249//cellular biosynthetic process;GO:0009058//biosynthetic process;GO:0006725//cellular aromatic compound metabolic process;GO:0044237//cellular metabolic process;GO:0019438//aromatic compound biosynthetic process;GO:0008171//O-methyltransferase activity;GO:0008168//methyltransferase activity;GO:0016740//transferase activity;GO:00…
Arahy.ZKR6CY	0.21	0.69	0.28	0.393	1.63	0.81	1.57	1.336	1.76381	7.46024e-23	1.08844e-23	putative disease resistance protein At3g14460 [Arachis duranensis]	K19613//leucine-rich repeat protein SHOC2;K12818//ATP-dependent RNA helicase DHX8/PRP22 [EC:3.6.4.13]+ko03040//Spliceosome;K15078//structure-specific endonuclease subunit SLX1 [EC:3.6.1.-]
Arahy.KH1URT	0.13	0.3	0	0.143	0.11	0.11	1.28	0.5	1.76324	5.02109e-05	2.59878e-05	LOW QUALITY PROTEIN: lactosylceramide 4-alpha-galactosyltransferase-like [Arachis duranensis]	K01988//lactosylceramide 4-alpha-galactosyltransferase [EC:2.4.1.228]+ko00603//Glycosphingolipid biosynthesis - globo and isoglobo series+ko00601//Glycosphingolipid biosynthesis - lacto and neolacto series+ko01100//Metabolic pathways	GO:0016021//integral component of membrane;GO:0031224//intrinsic component of membrane;GO:0016020//membrane;GO:0044425//membrane part;
Arahy.985SC4	0.25	0.41	0.33	0.33	0.88	0.68	1.8	1.12	1.76278	3.72549e-08	1.30505e-08	gibberellin 2-beta-dioxygenase 8 [Arachis ipaensis]	K04125//gibberellin 2-oxidase [EC:1.14.11.13]+ko00904//Diterpenoid biosynthesis+ko01110//Biosynthesis of secondary metabolites
Arahy.D77ZR6	0.11	1.47	0.19	0.59	1.7	0.08	4.27	2.016	1.76034	1.79248e-14	3.90333e-15	protein SRG1 [Arachis ipaensis]	K05278//flavonol synthase [EC:1.14.11.23]+ko01100//Metabolic pathways+ko01110//Biosynthesis of secondary metabolites+ko00941//Flavonoid biosynthesis;K05277//leucoanthocyanidin dioxygenase [EC:1.14.11.19]+ko01100//Metabolic pathways+ko01110//Biosynthesis of secondary metabolites+ko00941//Flavonoid biosynthesis
Arahy.FTJ4F1	1.76	5.35	1.37	2.826	6.03	3.22	19.73	9.66	1.76026	2.23146e-22	3.32211e-23	protein LIGHT-DEPENDENT SHORT HYPOCOTYLS 10-like [Arachis ipaensis]	K13413//mitogen-activated protein kinase kinase 4/5 [EC:2.7.12.2]+ko04626//Plant-pathogen interaction+ko04016//MAPK signaling pathway - plant+ko04075//Plant hormone signal transduction
Arahy.CIUY22	4.64	1.3	1.75	2.563	8.89	6.81	10.38	8.693	1.75926	5.26391e-10	1.55147e-10	hypothetical protein MTR_1g103060 [Medicago truncatula]
Arahy.8QQ5RZ	0.11	0.18	0	0.096	0.5	0.29	0.16	0.316	1.7577	0.000480526	0.000294499	scarecrow-like protein 3 [Arachis duranensis]	K14494//DELLA protein+ko04075//Plant hormone signal transduction	GO:0080090//regulation of primary metabolic process;GO:0043170//macromolecule metabolic process;GO:0006725//cellular aromatic compound metabolic process;GO:0031326//regulation of cellular biosynthetic process;GO:0050789//regulation of biological process;GO:0008152//metabolic process;GO:0044260//cellular macromolecule metabolic process;GO:0046483//heterocycle metabolic process;GO:0097659//nucleic …	GRAS
Arahy.PT4YLR	5.89	65.15	13.25	28.096	127.8	25.1	131.29	94.73	1.75748	0	0	(+)-neomenthol dehydrogenase [Arachis ipaensis]	K15095//(+)-neomenthol dehydrogenase [EC:1.1.1.208]+ko00902//Monoterpenoid biosynthesis+ko01110//Biosynthesis of secondary metabolites
Arahy.3A2CDK	0.69	6.44	1.45	2.86	10.95	3.91	14.09	9.65	1.75627	3.32463e-76	1.5898e-77	WAT1-related protein At4g15540 [Arachis duranensis]	K17500//integrin-linked kinase-associated serine/threonine phosphatase 2C [EC:3.1.3.16];K01528//dynamin GTPase [EC:3.6.5.5]+ko04144//Endocytosis;K21989//calcium permeable stress-gated cation channel;K04733//interleukin-1 receptor-associated kinase 4 [EC:2.7.11.1]	GO:0016020//membrane;GO:0031224//intrinsic component of membrane;GO:0044425//membrane part;GO:0016021//integral component of membrane;GO:0005215//transporter activity;GO:0022857//transmembrane transporter activity;
Arahy.C5LRS4	0.63	1.77	0.57	0.99	1.44	0.86	7.86	3.386	1.75522	3.94689e-07	1.53971e-07	nucleolar protein 16 [Arachis duranensis]	K14839//nucleolar protein 16
Arahy.QR0ETA	1.67	0.28	0.54	0.83	3.32	1.64	3.46	2.806	1.75182	0.00079409	0.000507977	nucleosome assembly protein 1;3-like, partial [Arachis ipaensis]	K11279//nucleosome assembly protein 1-like 1
Arahy.JLE0C4	0.05	6.88	0	2.31	8.21	0.78	14.2	7.73	1.74697	8.61885e-41	7.58173e-42	uncharacterized protein LOC107634278 [Arachis ipaensis]
Arahy.B2IBRN	0.26	0.68	0.13	0.356	2.19	0.96	0.35	1.166	1.74472	1.82608e-07	6.8651e-08	B3 domain-containing transcription factor VRN1-like [Arachis ipaensis]	K21554//CREB3 regulatory factor	GO:0043170//macromolecule metabolic process;GO:0044237//cellular metabolic process;GO:0071704//organic substance metabolic process;GO:0006807//nitrogen compound metabolic process;GO:0019438//aromatic compound biosynthetic process;GO:0016070//RNA metabolic process;GO:2001141//regulation of RNA biosynthetic process;GO:0080090//regulation of primary metabolic process;GO:0009889//regulation of biosyn…	ABI3VP1
Arahy.4I2UMQ	0.24	4.12	0.22	1.526	2.46	0.12	12.9	5.16	1.74433	2.95823e-76	1.41346e-77	CO(2)-response secreted protease [Arachis ipaensis]	K15333//tRNA guanosine-2'-O-methyltransferase [EC:2.1.1.34];K13199//plasminogen activator inhibitor 1 RNA-binding protein;K14568//rRNA small subunit pseudouridine methyltransferase Nep1 [EC:2.1.1.260]+ko03008//Ribosome biogenesis in eukaryotes	GO:0017171//serine hydrolase activity;GO:0003824//catalytic activity;GO:0140096//catalytic activity, acting on a protein;GO:0004175//endopeptidase activity;GO:0008233//peptidase activity;GO:0070011//peptidase activity, acting on L-amino acid peptides;GO:0004252//serine-type endopeptidase activity;GO:0008236//serine-type peptidase activity;GO:0016787//hydrolase activity;
Arahy.FH5FW8	0	2.39	0.64	1.01	2.43	0.76	7.03	3.406	1.74347	1.29235e-05	6.13499e-06	chaperone protein dnaJ 11, chloroplastic [Arachis duranensis]	K03686//molecular chaperone DnaJ
Arahy.ZI8W5L	0.11	0.66	0.39	0.386	0.56	1.53	1.81	1.3	1.74225	6.46534e-06	2.93349e-06	PREDICTED: coatomer subunit gamma-2 [Vigna angularis]	K17267//coatomer subunit gamma	GO:0008104//protein localization;GO:0051641//cellular localization;GO:0045184//establishment of protein localization;GO:0071705//nitrogen compound transport;GO:0042886//amide transport;GO:0033036//macromolecule localization;GO:0071702//organic substance transport;GO:0006810//transport;GO:0051179//localization;GO:0034613//cellular protein localization;GO:0015833//peptide transport;GO:0046907//intr…
Arahy.R7WU7D	5.78	14.35	7.66	9.263	18.28	15.18	60.43	31.296	1.74127	3.17686e-284	3.86991e-286	acetate/butyrate--CoA ligase AAE7, peroxisomal [Arachis ipaensis]	K00666//fatty-acyl-CoA synthase [EC:6.2.1.-]	GO:0008152//metabolic process;GO:0016874//ligase activity;GO:0003824//catalytic activity;
Arahy.8TB400	0.18	0.41	0.07	0.22	0.4	1.03	1.22	0.883	1.7412	0.000907241	0.000587076	protein FAR1-RELATED SEQUENCE 5-like [Arachis ipaensis]	K14856//protein SDA1
Arahy.MT91AM	0.03	0.65	0.03	0.236	0.51	0.44	1.46	0.803	1.74059	4.25937e-07	1.66909e-07	2-oxoglutarate-dependent dioxygenase AOP3 [Arachis duranensis]	K04124//gibberellin 3-beta-dioxygenase [EC:1.14.11.15]+ko00904//Diterpenoid biosynthesis+ko01110//Biosynthesis of secondary metabolites;K04125//gibberellin 2-oxidase [EC:1.14.11.13]+ko00904//Diterpenoid biosynthesis+ko01110//Biosynthesis of secondary metabolites;K05282//gibberellin 20-oxidase [EC:1.14.11.12]+ko00904//Diterpenoid biosynthesis+ko01100//Metabolic pathways+ko01110//Biosynthesis of se…	GO:0043167//ion binding;GO:0003824//catalytic activity;GO:0016491//oxidoreductase activity;GO:0043169//cation binding;GO:0046872//metal ion binding;GO:0005488//binding;
Arahy.H7KX2Z	1.39	11.7	5.24	6.11	32.72	15.33	12.62	20.223	1.73991	2.34806e-69	1.22676e-70	AT-hook motif nuclear-localized protein 20 [Arachis ipaensis]
Arahy.T02M6I	0.08	0.24	0.19	0.17	0.54	0.4	0.79	0.576	1.73804	1.63352e-07	6.10753e-08	type IV inositol polyphosphate 5-phosphatase 7 isoform X2 [Arachis ipaensis]	K20279//synaptojanin [EC:3.1.3.36]+ko01100//Metabolic pathways+ko04070//Phosphatidylinositol signaling system+ko00562//Inositol phosphate metabolism;K20279//synaptojanin [EC:3.1.3.36]+ko01100//Metabolic pathways+ko04070//Phosphatidylinositol signaling system+ko00562//Inositol phosphate metabolism
Arahy.C6YBE7	0.38	0.2	0.15	0.243	1.07	1.01	0.33	0.803	1.73795	3.73585e-05	1.89351e-05	uncharacterized protein LOC110275269 [Arachis duranensis]
Arahy.VV3YZI	0.34	0.76	0.64	0.58	1.87	1.09	2.37	1.776	1.73602	7.96561e-08	2.88461e-08	uncharacterized protein LOC107612976 [Arachis ipaensis]	K02834//ribosome-binding factor A
Arahy.G8XXGN	0.52	0	0.43	0.316	1.01	0.38	1.83	1.073	1.73579	3.6316e-05	1.83513e-05	uncharacterized protein LOC110269475 [Arachis ipaensis]	K20792//N-alpha-acetyltransferase 15/16, NatA auxiliary subunit
Arahy.N8BHQY	0	1.84	0.12	0.653	3.02	0.17	3.26	2.15	1.73425	4.19363e-10	1.22609e-10	pollen receptor-like kinase 3 [Arachis ipaensis]	K04733//interleukin-1 receptor-associated kinase 4 [EC:2.7.11.1];K04730//interleukin-1 receptor-associated kinase 1 [EC:2.7.11.1];K13420//LRR receptor-like serine/threonine-protein kinase FLS2 [EC:2.7.11.1]+ko04626//Plant-pathogen interaction+ko04016//MAPK signaling pathway - plant	GO:0016021//integral component of membrane;GO:0031224//intrinsic component of membrane;GO:0044425//membrane part;GO:0016020//membrane;GO:0097159//organic cyclic compound binding;GO:0016773//phosphotransferase activity, alcohol group as acceptor;GO:0097367//carbohydrate derivative binding;GO:0036094//small molecule binding;GO:1901265//nucleoside phosphate binding;GO:0003824//catalytic activity;GO:…
Arahy.KPS8UW	0.65	0.83	0.92	0.8	0.98	0	7.23	2.736	1.73344	0.000758068	0.000483255	auxin-induced protein 6B-like [Arachis ipaensis]	K14488//SAUR family protein+ko04075//Plant hormone signal transduction	GO:0009725//response to hormone;GO:0050896//response to stimulus;GO:0042221//response to chemical;GO:0009719//response to endogenous stimulus;GO:0010033//response to organic substance;GO:0009733//response to auxin;
Arahy.UFA08L	0.77	11.9	1.65	4.773	19.01	1.76	26.81	15.86	1.73253	3.49091e-135	9.09928e-137	protein ODORANT1 [Arachis ipaensis]	K09422//transcription factor MYB, plant	GO:0050794//regulation of cellular process;GO:0010468//regulation of gene expression;GO:0009987//cellular process;GO:0032502//developmental process;GO:0031326//regulation of cellular biosynthetic process;GO:0009889//regulation of biosynthetic process;GO:0080090//regulation of primary metabolic process;GO:0051252//regulation of RNA metabolic process;GO:0051171//regulation of nitrogen compound meta…	MYB
Arahy.2TA1AQ	0.59	0.33	0.48	0.466	1.45	0.96	2.27	1.56	1.73213	2.93101e-05	1.45907e-05	uncharacterized protein LOC107643138 [Arachis ipaensis]	K02955//small subunit ribosomal protein S14e+ko03010//Ribosome
Arahy.GSJ1T0	1.59	10.99	3.45	5.343	11.19	3.62	39.04	17.95	1.7321	4.45042e-128	1.23306e-129	omega-hydroxypalmitate O-feruloyl transferase [Arachis ipaensis]	K15400//omega-hydroxypalmitate O-feruloyl transferase [EC:2.3.1.188]+ko00073//Cutin, suberine and wax biosynthesis	GO:0016740//transferase activity;GO:0003824//catalytic activity;GO:0016746//transferase activity, transferring acyl groups;GO:0016747//transferase activity, transferring acyl groups other than amino-acyl groups;
Arahy.G0MLFH	0	0.39	0.04	0.143	0.09	0	1.38	0.49	1.73179	5.14568e-05	2.66837e-05	fatty acyl-CoA reductase 3-like isoform X1 [Arachis duranensis]	K13356//alcohol-forming fatty acyl-CoA reductase [EC:1.2.1.84]+ko04146//Peroxisome+ko00073//Cutin, suberine and wax biosynthesis;K13356//alcohol-forming fatty acyl-CoA reductase [EC:1.2.1.84]+ko04146//Peroxisome+ko00073//Cutin, suberine and wax biosynthesis	GO:0044238//primary metabolic process;GO:0071704//organic substance metabolic process;GO:0006629//lipid metabolic process;GO:0008152//metabolic process;GO:0102965//alcohol-forming fatty acyl-CoA reductase activity;GO:0003824//catalytic activity;GO:0016491//oxidoreductase activity;GO:0016903//oxidoreductase activity, acting on the aldehyde or oxo group of donors;GO:0080019//fatty-acyl-CoA reductas…
Arahy.1PEW3E	0.2	0.56	0.22	0.326	0.84	0.39	2.04	1.09	1.73032	0.00011072	6.05719e-05	NDR1/HIN1-like protein 6 [Arachis duranensis]
Arahy.6JHV2K	0.33	1.63	0.39	0.783	2.04	0.22	5.59	2.616	1.72896	1.79521e-09	5.55366e-10	chalcone--flavonone isomerase 1B-1 [Arachis ipaensis]	K01859//chalcone isomerase [EC:5.5.1.6]+ko01100//Metabolic pathways+ko01110//Biosynthesis of secondary metabolites+ko00941//Flavonoid biosynthesis
Arahy.6RW9PH	0.45	5.02	1.69	2.386	12.2	3	8.41	7.87	1.7262	2.24564e-74	1.09184e-75	protein trichome birefringence-like 34 [Arachis duranensis]	K16573//gamma-tubulin complex component 6
Arahy.UH3DHI	0.34	0.24	0.24	0.273	0.5	0.26	2.01	0.923	1.72493	1.63191e-22	2.41458e-23	zinc finger CCCH domain-containing protein 48-like [Arachis ipaensis]	K10260//F-box and WD-40 domain protein 7+ko04120//Ubiquitin mediated proteolysis
Arahy.YY507R	0.16	0.21	0.08	0.15	0.31	0.39	0.77	0.49	1.72463	0.000439052	0.000266869	cytochrome P450 CYP82D47 isoform X1 [Arachis ipaensis]	K00512//steroid 17alpha-monooxygenase / 17alpha-hydroxyprogesterone deacetylase [EC:1.14.14.19 1.14.14.32]+ko01100//Metabolic pathways;K07408//cytochrome P450 family 1 subfamily A polypeptide 1 [EC:1.14.14.1]+ko00380//Tryptophan metabolism+ko01100//Metabolic pathways
Arahy.KMDC3J	0	1.03	0	0.343	1.46	0	1.92	1.126	1.72427	4.66311e-09	1.49362e-09	probable glycosyltransferase At5g20260 [Arachis ipaensis]	K18789//xylogalacturonan beta-1,3-xylosyltransferase [EC:2.4.2.41]	GO:1901576//organic substance biosynthetic process;GO:0036211//protein modification process;GO:0009987//cellular process;GO:0044237//cellular metabolic process;GO:1901137//carbohydrate derivative biosynthetic process;GO:0006486//protein glycosylation;GO:0019538//protein metabolic process;GO:0070085//glycosylation;GO:0071704//organic substance metabolic process;GO:0009100//glycoprotein metabolic p…
Arahy.K9LPZT	0	0.33	0.04	0.123	0.29	0.61	1.1	0.666	1.724	0.00035097	0.000209566	Khypothetical protein LR48_Vigan09g108800, partial [Vigna angularis]	K01703//3-isopropylmalate/(R)-2-methylmalate dehydratase large subunit [EC:4.2.1.33 4.2.1.35]+ko00290//Valine, leucine and isoleucine biosynthesis+ko01230//Biosynthesis of amino acids+ko00966//Glucosinolate biosynthesis+ko01100//Metabolic pathways+ko01110//Biosynthesis of secondary metabolites+ko01210//2-Oxocarboxylic acid metabolism+ko00660//C5-Branched dibasic acid metabolism;K01703//3-isopropy…	GO:0008152//metabolic process;GO:1901576//organic substance biosynthetic process;GO:0010038//response to metal ion;GO:0006790//sulfur compound metabolic process;GO:0046394//carboxylic acid biosynthetic process;GO:1901657//glycosyl compound metabolic process;GO:1901137//carbohydrate derivative biosynthetic process;GO:0019757//glycosinolate metabolic process;GO:0006082//organic acid metabolic proce…
Arahy.ZZ7G8M	1.52	6.46	2.34	3.44	1.62	2.95	30.13	11.566	1.72376	6.84402e-50	5.0201e-51	protein PHLOEM PROTEIN 2-LIKE A1 [Arachis ipaensis]
Arahy.GI6PPK	0.15	1.44	0	0.53	0.53	0.08	4.7	1.77	1.72363	2.49477e-11	6.66655e-12	LOW QUALITY PROTEIN: 1-aminocyclopropane-1-carboxylate oxidase-like [Arachis duranensis]	K05933//aminocyclopropanecarboxylate oxidase [EC:1.14.17.4]+ko01100//Metabolic pathways+ko01110//Biosynthesis of secondary metabolites+ko00270//Cysteine and methionine metabolism
Arahy.78SDCB	0.19	0.29	0.08	0.186	0.32	0.17	1.41	0.633	1.72237	6.07456e-05	3.18877e-05	1-aminocyclopropane-1-carboxylate oxidase-like [Arachis ipaensis]	K05933//aminocyclopropanecarboxylate oxidase [EC:1.14.17.4]+ko01100//Metabolic pathways+ko01110//Biosynthesis of secondary metabolites+ko00270//Cysteine and methionine metabolism
Arahy.718DXV	1.47	12.87	14.6	9.646	24.25	52.64	18.1	31.663	1.72078	0	0	laccase-17-like [Cajanus cajan]	K05909//laccase [EC:1.10.3.2]	GO:1901360//organic cyclic compound metabolic process;GO:0009808//lignin metabolic process;GO:0046274//lignin catabolic process;GO:0009698//phenylpropanoid metabolic process;GO:0071704//organic substance metabolic process;GO:0044237//cellular metabolic process;GO:0019439//aromatic compound catabolic process;GO:0009987//cellular process;GO:0009056//catabolic process;GO:0008152//metabolic process;G…
Arahy.QJ0ED0	0.6	4.66	0.89	2.05	9.28	4.27	6.49	6.68	1.71958	5.38738e-56	3.49316e-57	uncharacterized protein At1g04910-like [Arachis duranensis]
Arahy.8E1ZVU	0.2	0.22	0.11	0.176	0.5	0.66	0.61	0.59	1.71876	0.000614493	0.000384295	uncharacterized protein LOC107647016 isoform X1 [Arachis ipaensis]	K18674//N-acetylgalactosamine kinase [EC:2.7.1.157]
Arahy.UWQ5XH	0.04	0.1	0	0.046	0.17	0.1	0.19	0.153	1.71874	0.000642264	0.000403329	ABC transporter B family member 21 [Arachis ipaensis]	K05658//ATP-binding cassette, subfamily B (MDR/TAP), member 1 [EC:3.6.3.44]+ko02010//ABC transporters;K05658//ATP-binding cassette, subfamily B (MDR/TAP), member 1 [EC:3.6.3.44]+ko02010//ABC transporters	GO:0016020//membrane;GO:0031224//intrinsic component of membrane;GO:0044425//membrane part;GO:0016021//integral component of membrane;GO:0043168//anion binding;GO:1901265//nucleoside phosphate binding;GO:0032559//adenyl ribonucleotide binding;GO:0005488//binding;GO:0097367//carbohydrate derivative binding;GO:0016818//hydrolase activity, acting on acid anhydrides, in phosphorus-containing anhydrid…
Arahy.N7480N	6.62	65.51	8.5	26.876	41.5	16.33	209.68	89.17	1.7172	0	0	vacuolar amino acid transporter 1 [Arachis ipaensis]	K15015//solute carrier family 32 (vesicular inhibitory amino acid transporter)
Arahy.0R9IFB	0.39	0.53	0.32	0.413	1.3	0.88	1.91	1.363	1.71619	8.75981e-13	2.13019e-13	protein ALP1-like [Arachis duranensis]	K04733//interleukin-1 receptor-associated kinase 4 [EC:2.7.11.1];K02218//casein kinase 1 [EC:2.7.11.1];K13091//RNA-binding protein 39
Arahy.DXZI51	0.28	0.73	0.28	0.43	0.59	0.15	3.54	1.426	1.71562	2.70383e-09	8.49957e-10	cinnamoyl-CoA reductase 2 [Arachis ipaensis]	K09753//cinnamoyl-CoA reductase [EC:1.2.1.44]+ko01100//Metabolic pathways+ko01110//Biosynthesis of secondary metabolites+ko00940//Phenylpropanoid biosynthesis	GO:0050662//coenzyme binding;GO:0003824//catalytic activity;GO:0005488//binding;GO:0048037//cofactor binding;
Arahy.QNZF80	0.08	0.33	0.32	0.243	0.33	0.31	1.79	0.81	1.71557	1.04759e-05	4.90953e-06	uncharacterized protein LOC107634165 isoform X1 [Arachis ipaensis]		GO:0044425//membrane part;GO:0016021//integral component of membrane;GO:0031224//intrinsic component of membrane;GO:0016020//membrane;
Arahy.F13FNW	0	0.76	0	0.253	0.12	0.31	2	0.81	1.71345	8.1748e-10	2.45215e-10	sugar transport protein 5 [Arachis ipaensis]	K08145//MFS transporter, SP family, solute carrier family 2 (facilitated glucose transporter), member 8;K08145//MFS transporter, SP family, solute carrier family 2 (facilitated glucose transporter), member 8	GO:0015749//monosaccharide transport;GO:0008645//hexose transport;GO:0035428//hexose transmembrane transport;GO:0015758//glucose transport;GO:0008643//carbohydrate transport;GO:0055085//transmembrane transport;GO:0051234//establishment of localization;GO:1905950//monosaccharide transmembrane transport;GO:0006810//transport;GO:0051179//localization;GO:0034219//carbohydrate transmembrane transport;…
Arahy.VU7K38	0	0.14	0.15	0.096	0.43	0.12	0.42	0.323	1.70936	0.000722399	0.000458614	probable inactive receptor kinase At2g26730 [Arachis ipaensis]	K04730//interleukin-1 receptor-associated kinase 1 [EC:2.7.11.1]	GO:0031224//intrinsic component of membrane;GO:0016021//integral component of membrane;GO:0016020//membrane;GO:0044425//membrane part;GO:1901363//heterocyclic compound binding;GO:0000166//nucleotide binding;GO:0140096//catalytic activity, acting on a protein;GO:0008144//drug binding;GO:0032553//ribonucleotide binding;GO:0032555//purine ribonucleotide binding;GO:0005524//ATP binding;GO:0030554//ad…
Arahy.03QWZ4	1.71	4.98	1.5	2.73	7.16	2.04	17.75	8.983	1.70689	9.38065e-36	9.46548e-37	indole-3-acetic acid-induced protein ARG2 [Arachis ipaensis]		GO:0050896//response to stimulus;GO:0006950//response to stress;
Arahy.DHME93	0.13	0.2	0.16	0.163	0.38	0.12	0.93	0.476	1.70689	3.10424e-06	1.3496e-06	long chain acyl-CoA synthetase 5 isoform X1 [Arachis duranensis]	K01897//long-chain acyl-CoA synthetase [EC:6.2.1.3]+ko04146//Peroxisome+ko01100//Metabolic pathways+ko00061//Fatty acid biosynthesis+ko01212//Fatty acid metabolism+ko00071//Fatty acid degradation;K01897//long-chain acyl-CoA synthetase [EC:6.2.1.3]+ko04146//Peroxisome+ko01100//Metabolic pathways+ko00061//Fatty acid biosynthesis+ko01212//Fatty acid metabolism+ko00071//Fatty acid degradation	GO:0008152//metabolic process;GO:0003824//catalytic activity;
Arahy.ZDF1US	0.11	2.18	0.22	0.836	5.32	0.84	1.91	2.69	1.70681	2.71279e-22	4.05215e-23	protein trichome birefringence-like 43 isoform X2 [Arachis duranensis]	K16573//gamma-tubulin complex component 6
Arahy.5A3JDR	1.01	9.31	1.72	4.013	9.55	2.5	27.47	13.173	1.70479	3.81508e-77	1.79812e-78	12-oxophytodienoate reductase 1 [Arachis duranensis]	K05894//12-oxophytodienoic acid reductase [EC:1.3.1.42]+ko00592//alpha-Linolenic acid metabolism+ko01100//Metabolic pathways+ko01110//Biosynthesis of secondary metabolites	GO:0055114//oxidation-reduction process;GO:0008152//metabolic process;GO:0044464//cell part;GO:0005623//cell;GO:0005622//intracellular;GO:0097367//carbohydrate derivative binding;GO:0010181//FMN binding;GO:0032553//ribonucleotide binding;GO:0050662//coenzyme binding;GO:0097159//organic cyclic compound binding;GO:0048037//cofactor binding;GO:0005488//binding;GO:0043168//anion binding;GO:1901265//n…
Arahy.E1FWBU	2.19	0	0	0.73	3.52	3.48	0	2.333	1.70466	4.74679e-09	1.52187e-09	probable plastid-lipid-associated protein 7, chloroplastic isoform X3 [Arachis duranensis]	K17637//exocyst complex component 2
Arahy.6AIY7W	0.67	3.79	1.94	2.133	10.49	0.33	10.14	6.986	1.70345	2.07285e-06	8.81492e-07	hypothetical protein KK1_027241 [Cajanus cajan]
Arahy.82LERJ	6.33	9.35	4.01	6.563	17.97	11.93	34.33	21.41	1.7001	1.18168e-78	5.4928e-80	uncharacterized protein LOC107472271 isoform X3 [Arachis duranensis]	K14826//FK506-binding nuclear protein [EC:5.2.1.8];K14826//FK506-binding nuclear protein [EC:5.2.1.8]
Arahy.DM1BVQ	0.68	8.73	1.7	3.703	7.12	2.97	26.23	12.106	1.69833	7.7721e-40	7.07119e-41	bZIP transcription factor 27 [Arachis duranensis]	K02184//formin 2	GO:0003700//DNA binding transcription factor activity;GO:0140110//transcription regulator activity;
Arahy.FUM12Z	0.68	8.73	1.7	3.703	7.12	2.97	26.23	12.106	1.69833	7.7721e-40	7.07119e-41	bZIP transcription factor 27 [Arachis duranensis]	K02184//formin 2	GO:0140110//transcription regulator activity;GO:0003700//DNA binding transcription factor activity;
Arahy.FRJ2WS	0.24	0.16	0.16	0.186	0.76	0.5	0.53	0.596	1.69591	9.41373e-06	4.38226e-06	LOW QUALITY PROTEIN: linoleate 9S-lipoxygenase-like [Arachis duranensis]	K15718//linoleate 9S-lipoxygenase [EC:1.13.11.58]+ko00591//Linoleic acid metabolism
Arahy.FCR0TM	0.47	0.47	0.19	0.376	1.66	0.79	1.18	1.21	1.69588	0.000261991	0.000152877	uncharacterized protein LOC107638312 [Arachis ipaensis]
Arahy.6M74BY	0.02	0.51	0.15	0.226	0.19	0.05	1.93	0.723	1.68939	1.47249e-11	3.87073e-12	probable LRR receptor-like serine/threonine-protein kinase At3g47570 [Arachis duranensis]	K13437//receptor kinase-like protein+ko04626//Plant-pathogen interaction;K13428//LRR receptor-like serine/threonine-protein kinase EFR [EC:2.7.11.1]+ko04626//Plant-pathogen interaction;K13437//receptor kinase-like protein+ko04626//Plant-pathogen interaction;K13428//LRR receptor-like serine/threonine-protein kinase EFR [EC:2.7.11.1]+ko04626//Plant-pathogen interaction
Arahy.2A4XC9	0.46	1.16	0.58	0.733	1.27	0.5	5.43	2.4	1.68761	9.55646e-15	2.04273e-15	LOW QUALITY PROTEIN: auxin-responsive protein IAA29 [Arachis ipaensis]	K14484//auxin-responsive protein IAA+ko04075//Plant hormone signal transduction	GO:0018130//heterocycle biosynthetic process;GO:0006139//nucleobase-containing compound metabolic process;GO:0031326//regulation of cellular biosynthetic process;GO:0009889//regulation of biosynthetic process;GO:0009719//response to endogenous stimulus;GO:0050896//response to stimulus;GO:0071704//organic substance metabolic process;GO:0043170//macromolecule metabolic process;GO:0046483//heterocyc…
Arahy.E5LE9P	0.13	0.1	0.08	0.103	0.16	0.05	0.8	0.336	1.6872	0.000604407	0.000377433	rac-like GTP-binding protein RAC1 [Arachis ipaensis]	K04392//Ras-related C3 botulinum toxin substrate 1+ko04145//Phagosome+ko04933//AGE-RAGE signaling pathway in diabetic complications	GO:0007154//cell communication;GO:0050789//regulation of biological process;GO:0051716//cellular response to stimulus;GO:0050896//response to stimulus;GO:0035556//intracellular signal transduction;GO:0009987//cellular process;GO:0065007//biological regulation;GO:0007165//signal transduction;GO:0023052//signaling;GO:0050794//regulation of cellular process;GO:0007264//small GTPase mediated signal t…
Arahy.J3JCMQ	0.32	0.94	0.57	0.61	1.87	1.55	2.46	1.96	1.68683	2.64567e-10	7.60491e-11	HVA22-like protein e [Arachis ipaensis]	K17279//receptor expression-enhancing protein 5/6
Arahy.76R4TT	0.03	0.19	0.06	0.093	0.25	0.17	0.46	0.293	1.68454	0.000807582	0.000517206	E3 ubiquitin-protein ligase MIEL1 [Arachis duranensis]	K10144//RING finger and CHY zinc finger domain-containing protein 1 [EC:2.3.2.27]+ko04120//Ubiquitin mediated proteolysis;K10144//RING finger and CHY zinc finger domain-containing protein 1 [EC:2.3.2.27]+ko04120//Ubiquitin mediated proteolysis	GO:0046872//metal ion binding;GO:0005488//binding;GO:0008270//zinc ion binding;GO:0046914//transition metal ion binding;GO:0043167//ion binding;GO:0043169//cation binding;
Arahy.U3WWWH	0.47	0.13	0.51	0.37	1.04	0.88	1.7	1.206	1.68438	9.36282e-09	3.09259e-09	inorganic pyrophosphatase 2 [Arachis duranensis]	K13248//pyridoxal phosphate phosphatase PHOSPHO2 [EC:3.1.3.74]+ko00750//Vitamin B6 metabolism+ko01100//Metabolic pathways	GO:0016788//hydrolase activity, acting on ester bonds;GO:0016791//phosphatase activity;GO:0003824//catalytic activity;GO:0042578//phosphoric ester hydrolase activity;GO:0016787//hydrolase activity;
Arahy.EUG4LP	0.22	9.91	1.47	3.866	12.76	3.41	21.08	12.416	1.68402	3.49742e-99	1.28001e-100	uncharacterized protein LOC107628757 [Arachis ipaensis]	K00276//primary-amine oxidase [EC:1.4.3.21]+ko00410//beta-Alanine metabolism+ko00960//Tropane, piperidine and pyridine alkaloid biosynthesis+ko00350//Tyrosine metabolism+ko01100//Metabolic pathways+ko00950//Isoquinoline alkaloid biosynthesis+ko01110//Biosynthesis of secondary metabolites+ko00260//Glycine, serine and threonine metabolism+ko00360//Phenylalanine metabolism;K11323//histone arginine d…	GO:0005737//cytoplasm;GO:0043227//membrane-bounded organelle;GO:0043229//intracellular organelle;GO:0005622//intracellular;GO:0005623//cell;GO:0044464//cell part;GO:0043226//organelle;GO:0005634//nucleus;GO:0044424//intracellular part;GO:0043231//intracellular membrane-bounded organelle;
Arahy.9P0NRY	0	0.45	0.16	0.203	0.59	0.43	0.96	0.66	1.68238	2.71375e-06	1.17113e-06	non-specific phospholipase C3 [Arachis duranensis]	K01114//phospholipase C [EC:3.1.4.3]+ko01100//Metabolic pathways+ko01110//Biosynthesis of secondary metabolites+ko00564//Glycerophospholipid metabolism+ko00565//Ether lipid metabolism+ko00562//Inositol phosphate metabolism
Arahy.YH9HLJ	0	0.52	0.03	0.183	0.43	0.11	1.25	0.596	1.68061	2.77026e-05	1.37482e-05	NAC transcription factor 25-like [Arachis ipaensis]	K13126//polyadenylate-binding protein+ko03015//mRNA surveillance pathway+ko03018//RNA degradation+ko03013//RNA transport;K05941//glutathione gamma-glutamylcysteinyltransferase [EC:2.3.2.15];K03094//S-phase kinase-associated protein 1+ko04141//Protein processing in endoplasmic reticulum+ko04120//Ubiquitin mediated proteolysis	GO:0060255//regulation of macromolecule metabolic process;GO:0071704//organic substance metabolic process;GO:0046483//heterocycle metabolic process;GO:0034641//cellular nitrogen compound metabolic process;GO:0032774//RNA biosynthetic process;GO:0080090//regulation of primary metabolic process;GO:0044238//primary metabolic process;GO:0034654//nucleobase-containing compound biosynthetic process;GO:…	NAC
Arahy.Z7F4DY	0.35	0.55	0.29	0.396	1.83	1.49	0.44	1.253	1.67712	1.86598e-14	4.06908e-15	protein NRT1/ PTR FAMILY 4.6 isoform X1 [Arachis duranensis]	K14638//solute carrier family 15 (peptide/histidine transporter), member 3/4	GO:0031224//intrinsic component of membrane;GO:0016021//integral component of membrane;GO:0016020//membrane;GO:0044425//membrane part;GO:0005215//transporter activity;
Arahy.GD9A37	0.54	1.12	1.04	0.9	2.22	2.51	3.96	2.896	1.6765	3.65667e-05	1.84905e-05	uncharacterized protein LOC110272081 [Arachis ipaensis]
Arahy.DK0PE5	1.25	1.58	0.61	1.146	4.92	1.22	4.81	3.65	1.67522	0.000452696	0.000275784
Arahy.EIBT4Y	0	0.18	0.26	0.146	0.85	0.13	0.43	0.47	1.67498	9.27374e-05	5.00865e-05	protein NRT1/ PTR FAMILY 8.3 isoform X1 [Arachis ipaensis]	K14638//solute carrier family 15 (peptide/histidine transporter), member 3/4;K14638//solute carrier family 15 (peptide/histidine transporter), member 3/4;K14638//solute carrier family 15 (peptide/histidine transporter), member 3/4
Arahy.26LA0S	0	1.99	0.06	0.683	2.99	0.12	3.4	2.17	1.67419	9.64804e-19	1.67974e-19	myb-like protein AA [Arachis ipaensis]	K09422//transcription factor MYB, plant	GO:0003676//nucleic acid binding;GO:0097159//organic cyclic compound binding;GO:1901363//heterocyclic compound binding;GO:0003677//DNA binding;GO:0005488//binding;	MYB
Arahy.IXU8ZD	0.14	0.28	0.17	0.196	0.49	0.2	1.2	0.63	1.67201	0.000335859	0.000199813	uncharacterized protein LOC110268499 [Arachis ipaensis]	K07466//replication factor A1+ko03440//Homologous recombination+ko03420//Nucleotide excision repair+ko03030//DNA replication+ko03430//Mismatch repair
Arahy.2P25JP	1.49	12.98	3.73	6.066	32.14	8.22	17.03	19.13	1.66848	1.25562e-80	5.69278e-82	uncharacterized protein LOC107621628 [Arachis ipaensis]
Arahy.0WUB70	0.46	0.55	2.07	1.026	3.27	2.86	3.81	3.313	1.66744	0.000474738	0.000290661	LOW QUALITY PROTEIN: E3 ubiquitin-protein ligase RNF144A-like [Arachis duranensis]	K11975//E3 ubiquitin-protein ligase RNF144 [EC:2.3.2.27]
Arahy.U487DX	0.15	1.76	0	0.636	2.14	0.06	3.85	2.016	1.66598	8.58838e-14	1.9551e-14	NAC transcription factor 25 [Arachis duranensis]	K13126//polyadenylate-binding protein+ko03015//mRNA surveillance pathway+ko03018//RNA degradation+ko03013//RNA transport;K05941//glutathione gamma-glutamylcysteinyltransferase [EC:2.3.2.15];K03094//S-phase kinase-associated protein 1+ko04141//Protein processing in endoplasmic reticulum+ko04120//Ubiquitin mediated proteolysis	GO:0010467//gene expression;GO:0009058//biosynthetic process;GO:0050789//regulation of biological process;GO:0097659//nucleic acid-templated transcription;GO:1901362//organic cyclic compound biosynthetic process;GO:0006139//nucleobase-containing compound metabolic process;GO:0071704//organic substance metabolic process;GO:0044237//cellular metabolic process;GO:1901576//organic substance biosynthe…
Arahy.J6PND3	3.01	36.55	2.91	14.156	66.92	6.47	60.38	44.59	1.66473	2.95523e-55	1.94774e-56	uncharacterized protein LOC107482820 [Arachis duranensis]		GO:0016021//integral component of membrane;GO:0044425//membrane part;GO:0016020//membrane;GO:0031224//intrinsic component of membrane;
Arahy.PQ9JDQ	0.38	0.09	0.23	0.233	0.35	0	1.95	0.766	1.6645	2.38353e-05	1.1718e-05	villin-4 isoform X1 [Arachis ipaensis]	K05768//gelsolin;K05768//gelsolin
Arahy.Y5XA6S	0.94	1.1	0.41	0.816	3.63	1.07	3.06	2.586	1.6641	0.000119849	6.59868e-05	oxidation resistance protein 1 isoform X1 [Arachis ipaensis]
Arahy.GK9ADN	0.9	0.93	0.73	0.853	1.46	1.09	5.6	2.716	1.66214	5.23853e-32	5.78171e-33	pumilio homolog 12 [Arachis ipaensis]	K14964//Set1/Ash2 histone methyltransferase complex subunit ASH2;K14964//Set1/Ash2 histone methyltransferase complex subunit ASH2
Arahy.PAFX2H	2.03	2.52	1.93	2.16	2.88	3.16	14.79	6.943	1.66189	3.72675e-16	7.35591e-17	serine acetyltransferase 3, mitochondrial-like [Arachis ipaensis]	K00640//serine O-acetyltransferase [EC:2.3.1.30]+ko00920//Sulfur metabolism+ko01230//Biosynthesis of amino acids+ko01100//Metabolic pathways+ko01110//Biosynthesis of secondary metabolites+ko00270//Cysteine and methionine metabolism+ko01200//Carbon metabolism
Arahy.31ZIBY	11.05	16.68	7.71	11.813	17.04	14.34	82.12	37.833	1.66046	0	0	glycine-rich RNA-binding protein 3, mitochondrial-like isoform X1 [Arachis ipaensis]	K12741//heterogeneous nuclear ribonucleoprotein A1/A3+ko03040//Spliceosome
Arahy.HFKS8W	4.65	78.8	8.62	30.69	44.9	6.58	241.92	97.8	1.65718	0	0	abscisic stress-ripening protein 2 [Arachis duranensis]		GO:0006950//response to stress;GO:0050896//response to stimulus;
Arahy.0J4HUG	0.32	0.16	0.25	0.243	0.71	0.13	1.49	0.776	1.6554	0.000399833	0.00024091	heavy metal-associated isoprenylated plant protein 35-like isoform X2 [Arachis duranensis]	K07213//copper chaperone
Arahy.3JV10I	2.93	1.9	1.37	2.066	3.16	0.69	16.02	6.623	1.65192	2.28249e-12	5.68466e-13	callose synthase 7-like isoform X4 [Cajanus cajan]	K11000//callose synthase [EC:2.4.1.-]
Arahy.QC0SSE	0.84	5.59	1.28	2.57	5.8	3.76	14.66	8.073	1.64766	5.55473e-73	2.76432e-74	ABC transporter G family member 25 [Arachis ipaensis]	K05681//ATP-binding cassette, subfamily G (WHITE), member 2+ko02010//ABC transporters;K21396//ATP-binding cassette, subfamily G (WHITE), eye pigment precursor transporter	GO:0005886//plasma membrane;GO:0005623//cell;GO:0044425//membrane part;GO:0016021//integral component of membrane;GO:0071944//cell periphery;GO:0031224//intrinsic component of membrane;GO:0044464//cell part;GO:0016020//membrane;GO:0016787//hydrolase activity;GO:0000166//nucleotide binding;GO:0032559//adenyl ribonucleotide binding;GO:0016817//hydrolase activity, acting on acid anhydrides;GO:002280…
Arahy.V97YAG	0.27	2.02	0.54	0.943	2.53	0.91	5.42	2.953	1.64661	1.01619e-28	1.22394e-29	protein MARD1 [Arachis duranensis]
Arahy.4N213E	0.4	0.31	0.19	0.3	1.13	0.7	0.95	0.926	1.6461	0.000975161	0.000636246	uncharacterized protein LOC107492289 [Arachis duranensis]	K01051//pectinesterase [EC:3.1.1.11]+ko00040//Pentose and glucuronate interconversions+ko01100//Metabolic pathways
Arahy.6CSL00	0.65	4.15	1.31	2.036	5.39	1.97	11.85	6.403	1.64399	1.26786e-19	2.12366e-20	uncharacterized protein LOC107609034 [Arachis ipaensis]
Arahy.8C0M2R	0.08	3.73	0.21	1.34	0.35	0	12.41	4.253	1.64384	3.43168e-13	8.1028e-14	CASP-like protein 1D2 [Arachis ipaensis]		GO:0031224//intrinsic component of membrane;GO:0071944//cell periphery;GO:0044425//membrane part;GO:0005623//cell;GO:0005886//plasma membrane;GO:0016021//integral component of membrane;GO:0044464//cell part;GO:0016020//membrane;
Arahy.UTRD0U	0.26	1.37	0.15	0.593	2.3	0.16	3.15	1.87	1.64329	3.55466e-13	8.39996e-14	trihelix transcription factor GT-3b [Arachis ipaensis]		GO:0043231//intracellular membrane-bounded organelle;GO:0044424//intracellular part;GO:0005623//cell;GO:0043227//membrane-bounded organelle;GO:0043226//organelle;GO:0005622//intracellular;GO:0005634//nucleus;GO:0043229//intracellular organelle;GO:0044464//cell part;GO:0043565//sequence-specific DNA binding;GO:0003677//DNA binding;GO:1901363//heterocyclic compound binding;GO:0097159//organic cycli…	Trihelix
Arahy.HA5D83	0.46	1.5	1.42	1.126	3.57	2.52	4.52	3.536	1.64146	9.05226e-10	2.72849e-10	floral homeotic protein DEFICIENS [Arachis ipaensis]	K09264//MADS-box transcription factor, plant		MADS
Arahy.0M60B9	0.25	0.66	0.42	0.443	1.31	1.09	1.73	1.376	1.64127	1.57038e-15	3.21304e-16	potassium transporter 5 [Arachis duranensis]	K03549//KUP system potassium uptake protein
Arahy.LAVQ7I	0.15	0.16	0.13	0.146	0.31	0.13	0.95	0.463	1.64037	2.20703e-05	1.07887e-05
Arahy.6L79I3	0.19	2.43	0.29	0.97	3.75	1.15	3.88	2.926	1.63951	3.05723e-33	3.25405e-34	uncharacterized protein LOC107486723 isoform X3 [Arachis duranensis]
Arahy.SX57S8	0.6	0.52	0.33	0.483	1.52	1.01	2.01	1.513	1.63925	2.23176e-05	1.09173e-05	putative GEM-like protein 8 [Arachis duranensis]	K03868//RING-box protein 1+ko04141//Protein processing in endoplasmic reticulum+ko03420//Nucleotide excision repair+ko04120//Ubiquitin mediated proteolysis;K04733//interleukin-1 receptor-associated kinase 4 [EC:2.7.11.1]
Arahy.TE0765	0.22	0.4	0.2	0.273	0.47	0.05	2.15	0.89	1.6382	1.93521e-05	9.39844e-06	kinesin-like protein KIN-14C isoform X1 [Arachis duranensis]	K10405//kinesin family member C1;K10405//kinesin family member C1
Arahy.AM5T3N	94.29	299.11	128.51	173.97	164.54	95.06	1393.77	551.123	1.63686	0	0	PREDICTED: uncharacterized protein LOC109343388 [Lupinus angustifolius]
Arahy.B5269G	0.08	0.78	0.33	0.396	1.53	0.11	2.1	1.246	1.6353	8.34911e-05	4.47422e-05	gibberellin 20 oxidase 1-like [Arachis ipaensis]	K05282//gibberellin 20-oxidase [EC:1.14.11.12]+ko00904//Diterpenoid biosynthesis+ko01100//Metabolic pathways+ko01110//Biosynthesis of secondary metabolites	GO:0046872//metal ion binding;GO:0005488//binding;GO:0016491//oxidoreductase activity;GO:0003824//catalytic activity;GO:0043167//ion binding;GO:0043169//cation binding;
Arahy.02IZMF	1.43	2.76	1.28	1.823	9.22	2.86	4.81	5.63	1.63418	5.5717e-50	4.07835e-51	transcription factor PIF3 [Arachis duranensis]	K12126//phytochrome-interacting factor 3+ko04712//Circadian rhythm - plant+ko04075//Plant hormone signal transduction	GO:0046983//protein dimerization activity;GO:0005488//binding;GO:0005515//protein binding;	bHLH
Arahy.83IFXD	0	2.98	0.11	1.03	0.88	0.11	8.71	3.233	1.63346	3.68162e-14	8.18713e-15	NAC transcription factor 29 [Arachis ipaensis]	K05941//glutathione gamma-glutamylcysteinyltransferase [EC:2.3.2.15]	GO:0031323//regulation of cellular metabolic process;GO:0008152//metabolic process;GO:2000112//regulation of cellular macromolecule biosynthetic process;GO:0043170//macromolecule metabolic process;GO:0006139//nucleobase-containing compound metabolic process;GO:0044260//cellular macromolecule metabolic process;GO:0009058//biosynthetic process;GO:0097659//nucleic acid-templated transcription;GO:001…	NAC
Arahy.24G1QJ	0.26	1.07	0.13	0.486	4.17	0	0.27	1.48	1.6334	0.00068201	0.000430501	uncharacterized protein LOC107643841 [Arachis ipaensis]		GO:0016021//integral component of membrane;GO:0016020//membrane;GO:0031224//intrinsic component of membrane;GO:0044425//membrane part;
Arahy.AK4T3E	0.22	0.95	0.05	0.406	1.13	0.54	2.13	1.266	1.63306	1.10099e-09	3.34422e-10	cytochrome P450 CYP82D47 [Arachis ipaensis]	K07408//cytochrome P450 family 1 subfamily A polypeptide 1 [EC:1.14.14.1]+ko00380//Tryptophan metabolism+ko01100//Metabolic pathways;K00512//steroid 17alpha-monooxygenase / 17alpha-hydroxyprogesterone deacetylase [EC:1.14.14.19 1.14.14.32]+ko01100//Metabolic pathways
Arahy.RYFJ47	1.02	2.01	1.45	1.493	6.88	2.54	4.46	4.626	1.63104	1.14921e-29	1.34424e-30	zinc finger protein CONSTANS-LIKE 1 [Arachis duranensis]		GO:0005623//cell;GO:0005622//intracellular;GO:0044464//cell part;GO:0046914//transition metal ion binding;GO:0043167//ion binding;GO:0046872//metal ion binding;GO:0005488//binding;GO:0008270//zinc ion binding;GO:0043169//cation binding;
Arahy.2N8YK5	0.11	0.21	0.07	0.13	0.23	0.1	0.88	0.403	1.63026	1.85872e-05	9.00451e-06	homeobox-leucine zipper protein ANTHOCYANINLESS 2-like isoform X2 [Arachis duranensis]	K09338//homeobox-leucine zipper protein;K09338//homeobox-leucine zipper protein
Arahy.B5CH19	0.73	0	0.43	0.386	0.94	0.12	2.58	1.213	1.62968	1.4485e-07	5.38092e-08	phosphatidylinositol N-acetylglucosaminyltransferase subunit A isoform X1 [Arachis ipaensis]	K03857//phosphatidylinositol glycan, class A [EC:2.4.1.198]+ko01100//Metabolic pathways+ko00563//Glycosylphosphatidylinositol (GPI)-anchor biosynthesis;K03857//phosphatidylinositol glycan, class A [EC:2.4.1.198]+ko01100//Metabolic pathways+ko00563//Glycosylphosphatidylinositol (GPI)-anchor biosynthesis
Arahy.7QY6I1	0.42	0.58	0.43	0.476	0.87	0.32	3.3	1.496	1.62766	7.38945e-06	3.38408e-06	uncharacterized protein LOC107463305 [Arachis duranensis]
Arahy.HDM8J3	0.52	0.15	0.57	0.413	1.25	1.32	1.27	1.28	1.62713	1.82432e-12	4.51222e-13	LOB domain-containing protein 40 [Arachis ipaensis]			LOB
Arahy.URN845	1.26	0.53	0	0.596	1.64	1.16	2.72	1.84	1.62692	1.4498e-10	4.07502e-11	ABC transporter G family member 41-like [Arachis ipaensis]	K01835//phosphoglucomutase [EC:5.4.2.2]+ko00010//Glycolysis / Gluconeogenesis+ko00230//Purine metabolism+ko00030//Pentose phosphate pathway+ko00520//Amino sugar and nucleotide sugar metabolism+ko01100//Metabolic pathways+ko00052//Galactose metabolism+ko00500//Starch and sucrose metabolism+ko01110//Biosynthesis of secondary metabolites
Arahy.V9YDBD	0.14	1.3	0.47	0.636	2.37	0.63	2.94	1.98	1.62477	1.41014e-12	3.46844e-13	NAC domain-containing protein 73 [Arachis duranensis]		GO:0044237//cellular metabolic process;GO:0018130//heterocycle biosynthetic process;GO:1903506//regulation of nucleic acid-templated transcription;GO:0044249//cellular biosynthetic process;GO:0031323//regulation of cellular metabolic process;GO:0060255//regulation of macromolecule metabolic process;GO:0019219//regulation of nucleobase-containing compound metabolic process;GO:0031326//regulation o…	NAC
Arahy.34G3CR	0	0.78	0	0.26	1.41	0.09	0.88	0.793	1.62399	0.000170247	9.61848e-05	uncharacterized protein LOC107474231 isoform X2 [Arachis duranensis]
Arahy.HYG828	0.04	0.1	0.1	0.08	0.21	0.15	0.42	0.26	1.62342	7.42979e-05	3.95321e-05	hypothetical protein CDL15_Pgr021542 [Punica granatum]	K15083//DNA repair protein RAD16
Arahy.CY3TH7	0.17	0.24	0.03	0.146	0.63	0.21	0.55	0.463	1.62307	0.000242731	0.00014092	uncharacterized protein LOC109808165 [Cajanus cajan]		GO:0016021//integral component of membrane;GO:0016020//membrane;GO:0044425//membrane part;GO:0031224//intrinsic component of membrane;
Arahy.1QH4LM	0.25	1.89	0.43	0.856	1.75	0	6.25	2.666	1.62246	1.39266e-21	2.14614e-22	glucose-6-phosphate/phosphate translocator 2, chloroplastic [Arachis ipaensis]	K15283//solute carrier family 35, member E1;K05350//beta-glucosidase [EC:3.2.1.21]+ko01100//Metabolic pathways+ko00500//Starch and sucrose metabolism+ko01110//Biosynthesis of secondary metabolites+ko00460//Cyanoamino acid metabolism+ko00940//Phenylpropanoid biosynthesis	GO:0044425//membrane part;GO:0016021//integral component of membrane;GO:0031224//intrinsic component of membrane;GO:0016020//membrane;GO:0005215//transporter activity;
Arahy.UZNM2C	0.03	0.37	0	0.133	0.36	0.03	0.86	0.416	1.62167	7.20338e-05	3.82202e-05	MLO-like protein 9 isoform X1 [Arachis duranensis]	K08472//mlo protein	GO:0009607//response to biotic stimulus;GO:0006952//defense response;GO:0050896//response to stimulus;GO:0006950//response to stress;GO:0044425//membrane part;GO:0031224//intrinsic component of membrane;GO:0016020//membrane;GO:0016021//integral component of membrane;GO:0005515//protein binding;GO:0005516//calmodulin binding;GO:0005488//binding;
Arahy.7WJT5G	0.15	0.41	0.16	0.24	0.7	0.27	1.26	0.743	1.62147	1.2919e-05	6.13186e-06	probable inactive poly [ADP-ribose] polymerase SRO5 isoform X2 [Arachis duranensis]		GO:0016740//transferase activity;GO:0016763//transferase activity, transferring pentosyl groups;GO:0003824//catalytic activity;GO:0016757//transferase activity, transferring glycosyl groups;GO:0003950//NAD+ ADP-ribosyltransferase activity;
Arahy.FD1Z9Y	0.09	0.12	0	0.07	0.43	0.07	0.14	0.213	1.62118	0.000204882	0.000117441	probable L-type lectin-domain containing receptor kinase S.5 [Arachis duranensis]	K04733//interleukin-1 receptor-associated kinase 4 [EC:2.7.11.1]	GO:0016020//membrane;GO:0031224//intrinsic component of membrane;GO:0044425//membrane part;GO:0016021//integral component of membrane;GO:1901363//heterocyclic compound binding;GO:0000166//nucleotide binding;GO:0043167//ion binding;GO:0032555//purine ribonucleotide binding;GO:0003824//catalytic activity;GO:0036094//small molecule binding;GO:0097159//organic cyclic compound binding;GO:0008144//drug…
Arahy.H3PDEE	0.35	0.62	0.33	0.433	1.33	0.45	2.27	1.35	1.61892	0.00041705	0.000252604	V-type proton ATPase subunit c''2 [Arachis duranensis]	K03661//V-type H+-transporting ATPase 21kDa proteolipid subunit+ko04145//Phagosome+ko01100//Metabolic pathways+ko00190//Oxidative phosphorylation
Arahy.UZ2FXN	1.54	18.31	13.27	11.04	27.37	48.99	24.68	33.68	1.61711	0	0	laccase-17 [Arachis ipaensis]	K05909//laccase [EC:1.10.3.2]	GO:0046271//phenylpropanoid catabolic process;GO:0009056//catabolic process;GO:1901361//organic cyclic compound catabolic process;GO:0009808//lignin metabolic process;GO:0009987//cellular process;GO:0044248//cellular catabolic process;GO:0046274//lignin catabolic process;GO:0006725//cellular aromatic compound metabolic process;GO:0019439//aromatic compound catabolic process;GO:0009698//phenylprop…
Arahy.02FBPF	0.28	0.29	0.4	0.323	0.92	0.36	1.74	1.006	1.61679	2.34786e-06	1.00507e-06	kinesin-like protein NACK1 [Arachis ipaensis]	K11498//centromeric protein E	GO:0007018//microtubule-based movement;GO:0007017//microtubule-based process;GO:0006928//movement of cell or subcellular component;GO:0009987//cellular process;GO:0005623//cell;GO:0044430//cytoskeletal part;GO:0005874//microtubule;GO:0099081//supramolecular polymer;GO:0043226//organelle;GO:0099080//supramolecular complex;GO:0043228//non-membrane-bounded organelle;GO:0015630//microtubule cytoskele…
Arahy.EJ9HW6	4.12	0.95	3.98	3.016	16.6	0.22	11.18	9.333	1.61324	3.12955e-212	5.13569e-214	heat shock 70 kDa protein 15 [Arachis duranensis]	K09489//heat shock 70kDa protein 4	GO:0030554//adenyl nucleotide binding;GO:0097159//organic cyclic compound binding;GO:1901265//nucleoside phosphate binding;GO:0008144//drug binding;GO:0043168//anion binding;GO:0032559//adenyl ribonucleotide binding;GO:0043167//ion binding;GO:0032553//ribonucleotide binding;GO:0000166//nucleotide binding;GO:0032555//purine ribonucleotide binding;GO:0005488//binding;GO:0017076//purine nucleotide b…
Arahy.UFX71F	0	1.27	0	0.423	1.91	0	1.92	1.276	1.60943	3.02494e-05	1.50918e-05	pollen receptor-like kinase 3 [Arachis duranensis]	K04733//interleukin-1 receptor-associated kinase 4 [EC:2.7.11.1];K04730//interleukin-1 receptor-associated kinase 1 [EC:2.7.11.1]	GO:0016020//membrane;GO:0044425//membrane part;GO:0031224//intrinsic component of membrane;GO:0016021//integral component of membrane;GO:1901363//heterocyclic compound binding;GO:0035639//purine ribonucleoside triphosphate binding;GO:0004672//protein kinase activity;GO:0000166//nucleotide binding;GO:0008144//drug binding;GO:0036094//small molecule binding;GO:0017076//purine nucleotide binding;GO:…
Arahy.46W7S4	0.06	0.52	0.23	0.27	0.49	0.75	1.22	0.82	1.60779	5.55167e-05	2.89331e-05	AMP deaminase isoform X2 [Arachis ipaensis]	K01490//AMP deaminase [EC:3.5.4.6]+ko00230//Purine metabolism+ko01100//Metabolic pathways+ko01110//Biosynthesis of secondary metabolites	GO:0019438//aromatic compound biosynthetic process;GO:0006163//purine nucleotide metabolic process;GO:0043173//nucleotide salvage;GO:0009156//ribonucleoside monophosphate biosynthetic process;GO:0071704//organic substance metabolic process;GO:1901564//organonitrogen compound metabolic process;GO:0006164//purine nucleotide biosynthetic process;GO:0046483//heterocycle metabolic process;GO:0034641//…
Arahy.IT7CRT	0.17	0.6	0.6	0.456	0.46	0.98	2.79	1.41	1.60605	1.14777e-05	5.40924e-06	UPF0725 protein At1g23960 [Arachis ipaensis]
Arahy.70I7L0	1.5	3.04	5.48	3.34	14.39	4.51	11.91	10.27	1.60598	1.17016e-07	4.30496e-08	uncharacterized protein LOC107613033 [Arachis ipaensis]
Arahy.XBP1YJ	0.42	0.28	0.76	0.486	0.39	1.89	2.23	1.503	1.59936	3.2731e-06	1.42763e-06	pentatricopeptide repeat-containing protein At1g62930, chloroplastic-like [Arachis duranensis]	K17710//pentatricopeptide repeat domain-containing protein 1
Arahy.46036Y	0.44	0.18	0.7	0.44	1.09	1.18	1.78	1.35	1.59933	3.5146e-08	1.22648e-08	probable prolyl 4-hydroxylase 3 isoform X1 [Arachis ipaensis]	K00472//prolyl 4-hydroxylase [EC:1.14.11.2]+ko00330//Arginine and proline metabolism+ko01100//Metabolic pathways;K00472//prolyl 4-hydroxylase [EC:1.14.11.2]+ko00330//Arginine and proline metabolism+ko01100//Metabolic pathways
Arahy.XNU6AG	0.98	7.16	1.04	3.06	11.87	2.31	13.49	9.223	1.59759	5.51467e-32	6.09278e-33	uncharacterized protein LOC107468256 isoform X1 [Arachis duranensis]
Arahy.86T4WJ	0.19	1.33	0.04	0.52	0.32	0.15	4.3	1.59	1.597	1.1852e-18	2.07476e-19	auxin response factor 9 [Arachis ipaensis]	K14486//auxin response factor+ko04075//Plant hormone signal transduction	GO:0006807//nitrogen compound metabolic process;GO:1903506//regulation of nucleic acid-templated transcription;GO:0044260//cellular macromolecule metabolic process;GO:0051171//regulation of nitrogen compound metabolic process;GO:0009734//auxin-activated signaling pathway;GO:0009755//hormone-mediated signaling pathway;GO:0050896//response to stimulus;GO:0016070//RNA metabolic process;GO:0044237//c…	ARF
Arahy.9WJW1L	0	0.33	0.03	0.12	0.82	0	0.24	0.353	1.59447	0.000212699	0.000122312	O-acyltransferase WSD1 [Arachis ipaensis]	K20098//DNA excision repair protein ERCC-6-like 2 [EC:3.6.4.-];K15406//wax-ester synthase / diacylglycerol O-acyltransferase [EC:2.3.1.75 2.3.1.20]+ko00073//Cutin, suberine and wax biosynthesis
Arahy.3XNV5U	1.74	2.69	3.25	2.56	4.47	1.48	17.72	7.89	1.59318	1.04224e-39	9.50634e-41	uncharacterized protein LOC107470324 isoform X2 [Arachis duranensis]
Arahy.G8EGP9	0.29	0.5	0	0.263	0.2	0	2.1	0.766	1.5924	0.000725267	0.000460574	cinnamoyl-CoA reductase 1 [Arachis ipaensis]	K09753//cinnamoyl-CoA reductase [EC:1.2.1.44]+ko01100//Metabolic pathways+ko01110//Biosynthesis of secondary metabolites+ko00940//Phenylpropanoid biosynthesis;K13082//bifunctional dihydroflavonol 4-reductase/flavanone 4-reductase [EC:1.1.1.219 1.1.1.234]+ko01100//Metabolic pathways+ko01110//Biosynthesis of secondary metabolites+ko00941//Flavonoid biosynthesis
Arahy.3N1IMB	0.32	0.35	0.03	0.233	0.87	0.65	0.56	0.693	1.59009	1.05948e-05	4.96845e-06	putative serine/threonine-protein kinase [Arachis ipaensis]	K04733//interleukin-1 receptor-associated kinase 4 [EC:2.7.11.1]
Arahy.LNQZ69	0.18	0.6	0.35	0.376	2.06	1.29	0	1.116	1.58809	3.65769e-16	7.21262e-17	polygalacturonase At1g48100 [Arachis ipaensis]	K01213//galacturan 1,4-alpha-galacturonidase [EC:3.2.1.67]+ko00040//Pentose and glucuronate interconversions+ko01100//Metabolic pathways	GO:0009987//cellular process;GO:0008152//metabolic process;GO:0005975//carbohydrate metabolic process;GO:0071555//cell wall organization;GO:0045229//external encapsulating structure organization;GO:0071704//organic substance metabolic process;GO:0044238//primary metabolic process;GO:0016043//cellular component organization;GO:0071554//cell wall organization or biogenesis;GO:0071840//cellular comp…
Arahy.HT5WH6	0.26	0.24	0.11	0.203	0.74	0.11	0.98	0.61	1.58599	1.05461e-05	4.944e-06	short-chain dehydrogenase TIC 32, chloroplastic [Arachis duranensis]	K11153//retinol dehydrogenase 12 [EC:1.1.1.300]+ko01100//Metabolic pathways;K11153//retinol dehydrogenase 12 [EC:1.1.1.300]+ko01100//Metabolic pathways	GO:0016491//oxidoreductase activity;GO:0003824//catalytic activity;
Arahy.380HSJ	0.1	0.47	0.09	0.22	0.7	0.16	1.13	0.663	1.58578	0.000259754	0.000151472	homeobox-leucine zipper protein HAT22 [Arachis duranensis]	K09338//homeobox-leucine zipper protein	GO:0005634//nucleus;GO:0043227//membrane-bounded organelle;GO:0043226//organelle;GO:0005623//cell;GO:0005622//intracellular;GO:0044424//intracellular part;GO:0044464//cell part;GO:0043231//intracellular membrane-bounded organelle;GO:0043229//intracellular organelle;GO:0003700//DNA binding transcription factor activity;GO:0005488//binding;GO:0097159//organic cyclic compound binding;GO:0043565//seq…
Arahy.VM04JW	0.91	0.79	0.45	0.716	1.46	1.91	3.06	2.143	1.5841	0.000110101	6.01916e-05	uncharacterized protein LOC107640816 [Arachis ipaensis]	K08176//MFS transporter, PHS family, inorganic phosphate transporter;K01303//acylaminoacyl-peptidase [EC:3.4.19.1];K07375//tubulin beta+ko04145//Phagosome
Arahy.5YJ9DX	1.38	49.84	1.07	17.43	50.24	77.3	25.24	50.926	1.58243	0	0	serine carboxypeptidase II-2 isoform X1 [Arachis duranensis]	K16297//serine carboxypeptidase-like clade II [EC:3.4.16.-]
Arahy.35R1UP	0.1	1.3	0.29	0.563	0.75	0.1	4.29	1.713	1.58141	5.82963e-05	3.05041e-05	protein LURP-one-related 15 isoform X1 [Arachis duranensis]	K15285//solute carrier family 35, member E3
Arahy.C6WPQR	0.29	2.17	0.25	0.903	4.82	1.2	1.96	2.66	1.57914	1.58862e-21	2.45176e-22	protein trichome birefringence-like 41 [Arachis duranensis]	K16573//gamma-tubulin complex component 6
Arahy.K8L1P9	2.7	0.54	1.5	1.58	3.27	1.31	9.84	4.806	1.57732	3.6117e-05	1.82453e-05	ferrochelatase-2, chloroplastic [Arachis ipaensis]	K01772//protoporphyrin/coproporphyrin ferrochelatase [EC:4.99.1.1 4.99.1.9]+ko00860//Porphyrin and chlorophyll metabolism+ko01100//Metabolic pathways+ko01110//Biosynthesis of secondary metabolites
Arahy.CH5FEK	0.19	0.19	0.08	0.153	0.28	0.11	1.04	0.476	1.57681	6.60326e-07	2.64352e-07	homeobox-leucine zipper protein ROC5-like [Arachis ipaensis]	K09338//homeobox-leucine zipper protein	GO:1903506//regulation of nucleic acid-templated transcription;GO:0060255//regulation of macromolecule metabolic process;GO:0065007//biological regulation;GO:0019219//regulation of nucleobase-containing compound metabolic process;GO:0050794//regulation of cellular process;GO:2001141//regulation of RNA biosynthetic process;GO:0031323//regulation of cellular metabolic process;GO:0080090//regulation…
Arahy.X7C896	0.81	37.75	4.24	14.266	46.33	14.74	66.01	42.36	1.57495	2.46322e-196	4.36184e-198	blue copper protein [Arachis ipaensis]		GO:0016021//integral component of membrane;GO:0016020//membrane;GO:0031224//intrinsic component of membrane;GO:0044425//membrane part;GO:0016491//oxidoreductase activity;GO:0003824//catalytic activity;GO:0009055//electron transfer activity;
Arahy.SGB0EA	0.58	0.61	0.89	0.693	2.08	0.37	3.83	2.093	1.57335	4.7924e-05	2.47219e-05	UPF0603 protein At1g54780, chloroplastic [Arachis ipaensis]		GO:0016021//integral component of membrane;GO:0031224//intrinsic component of membrane;GO:0044425//membrane part;GO:0016020//membrane;
Arahy.449CV2	1.08	9.04	1.43	3.85	7.26	2.44	24.92	11.54	1.57291	8.61884e-22	1.31537e-22	basic leucine zipper 43 [Arachis ipaensis]	K09060//plant G-box-binding factor	GO:0003700//DNA binding transcription factor activity;GO:0140110//transcription regulator activity;
Arahy.HBQ3NA	0.05	0.42	0.02	0.163	0.43	0.05	0.99	0.49	1.57241	0.000340904	0.000203088	uncharacterized protein LOC107642403 [Arachis ipaensis]	K07466//replication factor A1+ko03440//Homologous recombination+ko03420//Nucleotide excision repair+ko03030//DNA replication+ko03430//Mismatch repair
Arahy.M9N5E0	0.05	0.42	0.02	0.163	0.43	0.05	0.99	0.49	1.57241	0.000340904	0.000203088	uncharacterized protein LOC107642403 [Arachis ipaensis]	K07466//replication factor A1+ko03440//Homologous recombination+ko03420//Nucleotide excision repair+ko03030//DNA replication+ko03430//Mismatch repair
Arahy.RN8PQ8	1.89	2.04	0.02	1.316	5.62	0.78	3.24	3.213	1.57224	5.87006e-23	8.53524e-24	pentatricopeptide repeat-containing protein At1g09900-like isoform X1 [Arachis ipaensis]	K02974//small subunit ribosomal protein S24e+ko03010//Ribosome;K17964//leucine-rich PPR motif-containing protein, mitochondrial	GO:0006412//translation;GO:1901566//organonitrogen compound biosynthetic process;GO:0009058//biosynthetic process;GO:0046483//heterocycle metabolic process;GO:0006139//nucleobase-containing compound metabolic process;GO:0090304//nucleic acid metabolic process;GO:0043604//amide biosynthetic process;GO:0009059//macromolecule biosynthetic process;GO:1901576//organic substance biosynthetic process;GO…
Arahy.UMYN8D	0.35	1.56	0.42	0.776	3.71	0.63	2.54	2.293	1.57095	5.61616e-13	1.34579e-13	disease resistance protein RPP4-like [Arachis duranensis]	K01246//DNA-3-methyladenine glycosylase I [EC:3.2.2.20]+ko03410//Base excision repair	GO:0006725//cellular aromatic compound metabolic process;GO:0050896//response to stimulus;GO:0051716//cellular response to stimulus;GO:0006284//base-excision repair;GO:0033554//cellular response to stress;GO:0006259//DNA metabolic process;GO:0006807//nitrogen compound metabolic process;GO:0044238//primary metabolic process;GO:0006974//cellular response to DNA damage stimulus;GO:0034641//cellular …
Arahy.F6HDT7	0	0.27	0.16	0.143	0.46	0.12	0.7	0.426	1.57034	0.000700407	0.000443424	F-box/LRR-repeat protein 3-like isoform X2 [Arachis duranensis]	K10268//F-box and leucine-rich repeat protein 2/20
Arahy.FEG3IM	0.54	0.28	0.14	0.32	0.62	0.84	1.39	0.95	1.56886	3.04597e-06	1.32252e-06	uncharacterized protein LOC107617799 isoform X2 [Arachis ipaensis]	K05747//Wiskott-Aldrich syndrome protein+ko04144//Endocytosis
Arahy.5QT5LS	0.04	1.32	0	0.453	2.39	0.12	1.46	1.323	1.56867	2.06494e-09	6.4195e-10	3,7-dimethylxanthine N-methyltransferase-like [Arachis ipaensis]	K21483//salicylate 1-O-methyltransferase [EC:2.1.1.274]
Arahy.L9LUFQ	2.83	11.07	3.36	5.753	9.96	3.99	37.79	17.246	1.56815	7.07488e-105	2.45702e-106	omega-hydroxypalmitate O-feruloyl transferase [Arachis duranensis]	K15400//omega-hydroxypalmitate O-feruloyl transferase [EC:2.3.1.188]+ko00073//Cutin, suberine and wax biosynthesis	GO:0003824//catalytic activity;GO:0016740//transferase activity;GO:0016747//transferase activity, transferring acyl groups other than amino-acyl groups;GO:0016746//transferase activity, transferring acyl groups;
Arahy.DV4WFM	0.02	0.18	0.09	0.096	0.23	0.16	0.47	0.286	1.56774	3.03191e-05	1.51311e-05	isoliquiritigenin 2'-O-methyltransferase-like [Arachis ipaensis]	K21553//isoliquiritigenin 2'-O-methyltransferase [EC:2.1.1.154]	GO:0044249//cellular biosynthetic process;GO:0009987//cellular process;GO:0009058//biosynthetic process;GO:0008152//metabolic process;GO:0019438//aromatic compound biosynthetic process;GO:0044237//cellular metabolic process;GO:0006725//cellular aromatic compound metabolic process;GO:0016740//transferase activity;GO:0005515//protein binding;GO:0008757//S-adenosylmethionine-dependent methyltransfer…
Arahy.4J6RBL	0.42	0.73	0.11	0.42	2.53	0	1.18	1.236	1.56759	3.99049e-05	2.03278e-05	peroxidase 47-like isoform X1 [Arachis ipaensis]	K00430//peroxidase [EC:1.11.1.7]+ko01100//Metabolic pathways+ko01110//Biosynthesis of secondary metabolites+ko00940//Phenylpropanoid biosynthesis
Arahy.61ILA5	0.14	0.26	0.22	0.206	0.71	0.08	1.06	0.616	1.56688	2.56413e-05	1.26704e-05	alanine--glyoxylate aminotransferase 2 homolog 3, mitochondrial isoform X2 [Arachis duranensis]	K00827//alanine-glyoxylate transaminase / (R)-3-amino-2-methylpropionate-pyruvate transaminase [EC:2.6.1.44 2.6.1.40]+ko00250//Alanine, aspartate and glutamate metabolism+ko00280//Valine, leucine and isoleucine degradation+ko01100//Metabolic pathways+ko01110//Biosynthesis of secondary metabolites+ko00260//Glycine, serine and threonine metabolism+ko00270//Cysteine and methionine metabolism
Arahy.R7Z44W	0.2	0.85	0.33	0.46	0.93	0.89	2.27	1.363	1.56579	4.00831e-08	1.40902e-08	uncharacterized protein LOC107477867 [Arachis duranensis]		GO:0031224//intrinsic component of membrane;GO:0044425//membrane part;GO:0016020//membrane;GO:0016021//integral component of membrane;
Arahy.567U2I	0.1	0.47	0.07	0.213	0.25	0.18	1.46	0.63	1.56247	1.72199e-06	7.25056e-07	lupeol synthase [Arachis duranensis]	K20659//lupeol synthase [EC:5.4.99.41]+ko00909//Sesquiterpenoid and triterpenoid biosynthesis+ko01110//Biosynthesis of secondary metabolites;K20659//lupeol synthase [EC:5.4.99.41]+ko00909//Sesquiterpenoid and triterpenoid biosynthesis+ko01110//Biosynthesis of secondary metabolites	GO:0016853//isomerase activity;GO:0003824//catalytic activity;GO:0016866//intramolecular transferase activity;
Arahy.HVCV5S	0.35	0.34	0.62	0.436	1.55	1.47	0.83	1.283	1.55967	1.48521e-07	5.52594e-08	ubiquinone biosynthesis protein COQ9, mitochondrial isoform X1 [Arachis duranensis]	K18587//ubiquinone biosynthesis protein COQ9;K11269//chromosome transmission fidelity protein 18;K11269//chromosome transmission fidelity protein 18;K18587//ubiquinone biosynthesis protein COQ9	GO:1901265//nucleoside phosphate binding;GO:0005524//ATP binding;GO:0017076//purine nucleotide binding;GO:0097159//organic cyclic compound binding;GO:0008144//drug binding;GO:0030554//adenyl nucleotide binding;GO:0097367//carbohydrate derivative binding;GO:0035639//purine ribonucleoside triphosphate binding;GO:0005488//binding;GO:0032555//purine ribonucleotide binding;GO:1901363//heterocyclic com…
Arahy.BCI4S4	0.68	0.33	0.41	0.473	0.91	0.23	3.16	1.433	1.55956	2.54622e-14	5.59909e-15	uncharacterized protein LOC110263183 isoform X2 [Arachis ipaensis]
Arahy.GDAP1Y	0.67	4.38	0.87	1.973	7.47	2.42	7.49	5.793	1.5594	5.4431e-25	7.3411e-26	class-10 pathogenesis-related protein 1 [Arachis ipaensis]		GO:0009607//response to biotic stimulus;GO:0006952//defense response;GO:0006950//response to stress;GO:0050896//response to stimulus;
Arahy.9CLT74	1.51	5.53	1.96	3	11.25	3.83	11.36	8.813	1.55661	6.85464e-76	3.29351e-77	WAT1-related protein At3g30340 [Arachis duranensis]	K17500//integrin-linked kinase-associated serine/threonine phosphatase 2C [EC:3.1.3.16];K07874//Ras-related protein Rab-1A;K17500//integrin-linked kinase-associated serine/threonine phosphatase 2C [EC:3.1.3.16];K07874//Ras-related protein Rab-1A	GO:0006810//transport;GO:0051179//localization;GO:0051234//establishment of localization;GO:0016021//integral component of membrane;GO:0016020//membrane;GO:0044464//cell part;GO:0031224//intrinsic component of membrane;GO:0071944//cell periphery;GO:0044425//membrane part;GO:0005623//cell;GO:0005886//plasma membrane;GO:0005215//transporter activity;GO:0022857//transmembrane transporter activity;
Arahy.F9YKNC	0	0.58	0.72	0.433	1.38	0.82	1.28	1.16	1.55569	1.73678e-05	8.37667e-06
Arahy.H2TQG4	0.4	0.39	0.66	0.483	0.62	0.5	1.63	0.916	1.55503	5.78174e-05	3.02314e-05	probable LRR receptor-like serine/threonine-protein kinase At5g10290 isoform X2 [Arachis duranensis]	K10395//kinesin family member 4/21/27;K13418//somatic embryogenesis receptor kinase 1 [EC:2.7.10.1 2.7.11.1]
Arahy.Y7XFN8	8.2	12.99	5.39	8.86	9.53	4.27	65.31	26.37	1.5487	1.40449e-80	6.38915e-82	pathogenesis-related genes transcriptional activator PTI6 [Arachis ipaensis]	K13434//pathogenesis-related genes transcriptional activator PTI6+ko04626//Plant-pathogen interaction	GO:0009059//macromolecule biosynthetic process;GO:0090304//nucleic acid metabolic process;GO:0006725//cellular aromatic compound metabolic process;GO:0043170//macromolecule metabolic process;GO:0010467//gene expression;GO:1901576//organic substance biosynthetic process;GO:0032774//RNA biosynthetic process;GO:0046483//heterocycle metabolic process;GO:0016070//RNA metabolic process;GO:1901362//orga…	AP2-EREBP
Arahy.JL8VMK	0.08	0.32	0.05	0.15	0.26	0.2	0.88	0.446	1.54855	9.76619e-06	4.55454e-06	hypothetical protein M569_09194 [Genlisea aurea]	K01115//phospholipase D1/2 [EC:3.1.4.4]+ko04144//Endocytosis+ko01100//Metabolic pathways+ko01110//Biosynthesis of secondary metabolites+ko00564//Glycerophospholipid metabolism+ko00565//Ether lipid metabolism;K02184//formin 2	GO:0006629//lipid metabolic process;GO:0006793//phosphorus metabolic process;GO:0009056//catabolic process;GO:0009987//cellular process;GO:0046486//glycerolipid metabolic process;GO:0006650//glycerophospholipid metabolic process;GO:0044238//primary metabolic process;GO:0006796//phosphate-containing compound metabolic process;GO:0097164//ammonium ion metabolic process;GO:0006807//nitrogen compound…
Arahy.3ANN6B	0.7	0.87	0.94	0.836	1.98	2.31	2.96	2.416	1.54844	2.34705e-20	3.78709e-21	uncharacterized protein LOC107614020 [Arachis ipaensis]
Arahy.UV1P0K	1.48	0.97	1.94	1.463	3.48	1.63	7.97	4.36	1.54784	0.000347824	0.000207515	profilin-1 [Arachis ipaensis]	K05759//profilin;K05759//profilin	GO:0043229//intracellular organelle;GO:0044424//intracellular part;GO:0005856//cytoskeleton;GO:0005622//intracellular;GO:0005623//cell;GO:0044464//cell part;GO:0043226//organelle;GO:0043232//intracellular non-membrane-bounded organelle;GO:0043228//non-membrane-bounded organelle;GO:0005515//protein binding;GO:0008092//cytoskeletal protein binding;GO:0005488//binding;GO:0003779//actin binding;
Arahy.6E534E	0	1.64	0.6	0.746	2.38	0.7	3.48	2.186	1.54776	4.01189e-11	1.0889e-11	bidirectional sugar transporter SWEET4 [Arachis duranensis]	K15382//solute carrier family 50 (sugar transporter)	GO:0051179//localization;GO:0006810//transport;GO:0008643//carbohydrate transport;GO:0071702//organic substance transport;GO:0051234//establishment of localization;GO:0016021//integral component of membrane;GO:0031224//intrinsic component of membrane;GO:0016020//membrane;GO:0044425//membrane part;GO:0015144//carbohydrate transmembrane transporter activity;GO:0022857//transmembrane transporter act…
Arahy.4L43B4	0.45	1.18	0.54	0.723	2.31	1.18	2.57	2.02	1.54718	2.57649e-19	4.36281e-20	heat stress transcription factor A-7a [Arachis duranensis]	K09419//heat shock transcription factor, other eukaryote;K09419//heat shock transcription factor, other eukaryote		HSF
Arahy.S2UHMH	0.98	10.66	2.91	4.85	10.07	3.47	29.67	14.403	1.54599	7.00247e-82	3.13738e-83	peroxidase 10 [Arachis duranensis]	K00430//peroxidase [EC:1.11.1.7]+ko01100//Metabolic pathways+ko01110//Biosynthesis of secondary metabolites+ko00940//Phenylpropanoid biosynthesis;K00430//peroxidase [EC:1.11.1.7]+ko01100//Metabolic pathways+ko01110//Biosynthesis of secondary metabolites+ko00940//Phenylpropanoid biosynthesis;K00430//peroxidase [EC:1.11.1.7]+ko01100//Metabolic pathways+ko01110//Biosynthesis of secondary metabolites…	GO:0051186//cofactor metabolic process;GO:0051187//cofactor catabolic process;GO:0044248//cellular catabolic process;GO:0050896//response to stimulus;GO:0006950//response to stress;GO:0042744//hydrogen peroxide catabolic process;GO:0017144//drug metabolic process;GO:0044237//cellular metabolic process;GO:0008152//metabolic process;GO:0072593//reactive oxygen species metabolic process;GO:0009056//…
Arahy.2WB24X	0.17	1.81	0.41	0.796	1.1	0.36	5.62	2.36	1.54565	1.18007e-08	3.93024e-09	protein RADIALIS-like 4 [Arachis duranensis]		GO:0043226//organelle;GO:0043227//membrane-bounded organelle;GO:0005622//intracellular;GO:0005623//cell;GO:0044424//intracellular part;GO:0043231//intracellular membrane-bounded organelle;GO:0043229//intracellular organelle;GO:0005634//nucleus;GO:0044464//cell part;GO:0003677//DNA binding;GO:0003676//nucleic acid binding;GO:0097159//organic cyclic compound binding;GO:1901363//heterocyclic compoun…	MYB
Arahy.BS65EZ	0.17	1.81	0.41	0.796	1.1	0.36	5.62	2.36	1.54565	1.18007e-08	3.93024e-09	protein RADIALIS-like 4 [Arachis duranensis]		GO:0044464//cell part;GO:0005623//cell;GO:0043227//membrane-bounded organelle;GO:0005622//intracellular;GO:0044424//intracellular part;GO:0043226//organelle;GO:0043229//intracellular organelle;GO:0043231//intracellular membrane-bounded organelle;GO:0005634//nucleus;GO:0097159//organic cyclic compound binding;GO:0003677//DNA binding;GO:1901363//heterocyclic compound binding;GO:0003676//nucleic aci…	MYB
Arahy.QYKM8F	0.03	0.54	0.03	0.2	1.18	0.05	0.28	0.503	1.54297	8.41177e-06	3.88373e-06	uncharacterized protein LOC107460756 isoform X4 [Arachis duranensis]
Arahy.0C334A	0.06	0.26	0.04	0.12	0.45	0.18	0.4	0.343	1.54259	0.000659097	0.000414554	uncharacterized protein LOC107461085 isoform X2 [Arachis duranensis]	K18195//rhamnogalacturonan endolyase [EC:4.2.2.23];K18195//rhamnogalacturonan endolyase [EC:4.2.2.23];K18195//rhamnogalacturonan endolyase [EC:4.2.2.23]
Arahy.XN0DZ5	0.3	0.75	0	0.35	1.24	0.43	1.36	1.01	1.54184	5.89659e-05	3.08927e-05	putative 4-hydroxy-4-methyl-2-oxoglutarate aldolase 3 [Arachis ipaensis]		GO:0080090//regulation of primary metabolic process;GO:0031323//regulation of cellular metabolic process;GO:0065007//biological regulation;GO:0060255//regulation of macromolecule metabolic process;GO:0051171//regulation of nitrogen compound metabolic process;GO:0019219//regulation of nucleobase-containing compound metabolic process;GO:0019222//regulation of metabolic process;GO:0051252//regulatio…
Arahy.M5YW2F	0.48	0.81	0.48	0.59	2.55	0.47	2.13	1.716	1.54094	0.000485932	0.000298071	cytochrome c oxidase assembly protein COX15 [Arachis duranensis]	K02259//cytochrome c oxidase assembly protein subunit 15+ko00860//Porphyrin and chlorophyll metabolism+ko01100//Metabolic pathways+ko00190//Oxidative phosphorylation+ko01110//Biosynthesis of secondary metabolites;K02684//DNA primase small subunit [EC:2.7.7.-]+ko03030//DNA replication+ko00230//Purine metabolism+ko01100//Metabolic pathways+ko00240//Pyrimidine metabolism
Arahy.AY9ABC	0.53	4.58	1.44	2.183	10.54	2.77	5.6	6.303	1.54089	3.72442e-26	4.83976e-27	mavicyanin [Arachis ipaensis]		GO:0044425//membrane part;GO:0031224//intrinsic component of membrane;GO:0016020//membrane;GO:0016021//integral component of membrane;GO:0016491//oxidoreductase activity;GO:0009055//electron transfer activity;GO:0003824//catalytic activity;
Arahy.2BK3KU	0.53	0.28	0.13	0.313	0.3	0.4	2.08	0.926	1.54037	3.06838e-06	1.33307e-06	myb-related protein 308 [Arachis ipaensis]	K09422//transcription factor MYB, plant	GO:0003676//nucleic acid binding;GO:0097159//organic cyclic compound binding;GO:1901363//heterocyclic compound binding;GO:0003677//DNA binding;GO:0005488//binding;	MYB
Arahy.U6GJ7E	0.22	0.88	0.43	0.51	0.7	0.09	3.73	1.506	1.54028	3.74374e-09	1.19186e-09	WAT1-related protein At1g25270 [Arachis duranensis]	K17500//integrin-linked kinase-associated serine/threonine phosphatase 2C [EC:3.1.3.16];K07874//Ras-related protein Rab-1A;K06268//serine/threonine-protein phosphatase 2B regulatory subunit
Arahy.WTC06L	0.91	1.87	0.64	1.14	3.13	1.16	5.69	3.326	1.53952	1.29486e-21	1.99297e-22	glycolipid transfer protein 3 [Arachis ipaensis]	K08051//pleckstrin homology domain containing family A member 8	GO:0005622//intracellular;GO:0005737//cytoplasm;GO:0044464//cell part;GO:0005623//cell;GO:0044424//intracellular part;GO:0120013//intermembrane lipid transfer activity;GO:0005319//lipid transporter activity;GO:0005215//transporter activity;
Arahy.85GS0V	0.65	4.82	2.34	2.603	12.58	2.82	7.22	7.54	1.53933	5.94179e-54	4.01137e-55	nudix hydrolase 18, mitochondrial [Arachis duranensis]	K07766//diphosphoinositol-polyphosphate diphosphatase [EC:3.6.1.52]	GO:0005622//intracellular;GO:0005737//cytoplasm;GO:0043231//intracellular membrane-bounded organelle;GO:0016020//membrane;GO:0005634//nucleus;GO:0005623//cell;GO:0043227//membrane-bounded organelle;GO:0043226//organelle;GO:0044424//intracellular part;GO:0044464//cell part;GO:0031224//intrinsic component of membrane;GO:0016021//integral component of membrane;GO:0043229//intracellular organelle;GO:…
Arahy.F55D38	0.09	0.22	0.13	0.146	0.69	0.22	0.35	0.42	1.53889	5.23216e-06	2.34162e-06	developmental protein SEPALLATA 1 isoform X1 [Arachis duranensis]	K09264//MADS-box transcription factor, plant	GO:0060255//regulation of macromolecule metabolic process;GO:0009889//regulation of biosynthetic process;GO:0019438//aromatic compound biosynthetic process;GO:0044249//cellular biosynthetic process;GO:0051254//positive regulation of RNA metabolic process;GO:0044238//primary metabolic process;GO:0032774//RNA biosynthetic process;GO:0009987//cellular process;GO:0031323//regulation of cellular metab…	MADS
Arahy.9SAY5Z	1.06	6.46	1.3	2.94	5.02	1.91	18.93	8.62	1.53883	2.58184e-49	1.91251e-50	uncharacterized protein LOC107475010 [Arachis duranensis]
Arahy.C5RG8M	0.29	0.27	0	0.186	0.3	0.2	1.15	0.55	1.53766	0.00059747	0.000372714	uncharacterized protein LOC107629388 [Arachis ipaensis]
Arahy.R97G74	0.09	0.47	0.17	0.243	1.29	0.72	0.07	0.693	1.53546	4.2884e-06	1.8978e-06	geraniol 8-hydroxylase isoform X2 [Arachis ipaensis]	K20556//cytochrome P450 family 76 subfamily C
Arahy.5C222Z	0	0.93	0	0.31	2.17	0.55	0.35	1.023	1.53464	0.000120728	6.64986e-05	E3 ubiquitin-protein ligase MARCH8 [Arachis duranensis]	K08737//DNA mismatch repair protein MSH6+ko03430//Mismatch repair;K08737//DNA mismatch repair protein MSH6+ko03430//Mismatch repair	GO:0044238//primary metabolic process;GO:0033554//cellular response to stress;GO:0006807//nitrogen compound metabolic process;GO:0006259//DNA metabolic process;GO:0006974//cellular response to DNA damage stimulus;GO:0071704//organic substance metabolic process;GO:0051716//cellular response to stimulus;GO:0006281//DNA repair;GO:0009987//cellular process;GO:0046483//heterocycle metabolic process;GO…
Arahy.A796BP	0.92	0.94	0.78	0.88	0.98	1.37	4.59	2.313	1.53224	3.55318e-13	8.39511e-14	nuclear pore complex protein NUP96 [Arachis ipaensis]	K14297//nuclear pore complex protein Nup98-Nup96+ko03013//RNA transport;K14297//nuclear pore complex protein Nup98-Nup96+ko03013//RNA transport	GO:0050778//positive regulation of immune response;GO:0015931//nucleobase-containing compound transport;GO:0000972//transcription-dependent tethering of RNA polymerase II gene DNA at nuclear periphery;GO:0071840//cellular component organization or biogenesis;GO:0051640//organelle localization;GO:0010033//response to organic substance;GO:0065007//biological regulation;GO:0017038//protein import;GO…
Arahy.F7ULTP	0.54	0.8	0.7	0.68	2.11	0.7	3.12	1.976	1.53167	5.14951e-06	2.30227e-06	DExH-box ATP-dependent RNA helicase DExH1 isoform X2 [Arachis ipaensis]	K14442//ATP-dependent RNA helicase DHX36 [EC:3.6.4.13]+ko03018//RNA degradation
Arahy.57BWYN	7.04	10.66	3.82	7.173	19.86	5.45	37.19	20.833	1.52902	3.06042e-44	2.49828e-45	ATP sulfurylase 1, chloroplastic [Arachis ipaensis]	K13811//3'-phosphoadenosine 5'-phosphosulfate synthase [EC:2.7.7.4 2.7.1.25]+ko00920//Sulfur metabolism+ko00230//Purine metabolism+ko00450//Selenocompound metabolism+ko01100//Metabolic pathways+ko00261//Monobactam biosynthesis	GO:0006790//sulfur compound metabolic process;GO:0000103//sulfate assimilation;GO:0008152//metabolic process;GO:0009987//cellular process;GO:0044237//cellular metabolic process;GO:0016779//nucleotidyltransferase activity;GO:0003824//catalytic activity;GO:0016740//transferase activity;GO:0070566//adenylyltransferase activity;GO:0016772//transferase activity, transferring phosphorus-containing grou…
Arahy.A91P3Y	0	0.46	0	0.153	0.39	0	0.95	0.446	1.52867	0.000411803	0.000248986	vestitone reductase [Arachis duranensis]	K13265//vestitone reductase [EC:1.1.1.348]+ko01110//Biosynthesis of secondary metabolites+ko00943//Isoflavonoid biosynthesis
Arahy.GI0X5T	0.21	1.91	0.05	0.723	1.56	0.43	4.16	2.05	1.52835	4.5566e-19	7.82879e-20	probable fucosyltransferase 8 isoform X1 [Arachis ipaensis]	K13681//xyloglucan fucosyltransferase [EC:2.4.1.-];K13681//xyloglucan fucosyltransferase [EC:2.4.1.-]
Arahy.7VX5D9	0	3.29	0.24	1.176	4.65	0	5.49	3.38	1.52803	3.47602e-24	4.81147e-25	serine/threonine-protein kinase RIPK [Arachis ipaensis]	K04733//interleukin-1 receptor-associated kinase 4 [EC:2.7.11.1]	GO:0004672//protein kinase activity;GO:0032555//purine ribonucleotide binding;GO:0000166//nucleotide binding;GO:0036094//small molecule binding;GO:1901265//nucleoside phosphate binding;GO:0097367//carbohydrate derivative binding;GO:0032553//ribonucleotide binding;GO:0032559//adenyl ribonucleotide binding;GO:0030554//adenyl nucleotide binding;GO:0005524//ATP binding;GO:0035639//purine ribonucleosi…
Arahy.ZQH5MP	0.15	0.29	0.69	0.376	0.89	1.31	1.07	1.09	1.5274	0.000170622	9.64052e-05
Arahy.M2V2SZ	4.82	7.08	3.84	5.246	16.47	12.18	16.58	15.076	1.52523	1.14991e-11	2.99732e-12	uncharacterized protein LOC107614325 [Arachis ipaensis]
Arahy.36QDDH	0.61	0.51	0.28	0.466	1.08	0.37	2.63	1.36	1.52454	1.87662e-07	7.06012e-08	uncharacterized protein LOC110275269 [Arachis duranensis]
Arahy.J13BPB	0.57	0.72	0.28	0.523	1.88	0.54	2.1	1.506	1.52388	0.000156465	8.7837e-05	MYB-like transcription factor ETC3 [Arachis duranensis]	K09422//transcription factor MYB, plant	GO:0097159//organic cyclic compound binding;GO:0003677//DNA binding;GO:0003676//nucleic acid binding;GO:1901363//heterocyclic compound binding;GO:0005488//binding;
Arahy.9T1CY3	0.59	8.09	0.91	3.196	7.89	1.5	18.28	9.223	1.5235	1.24589e-17	2.27514e-18	uncharacterized protein LOC107476304 [Arachis duranensis]	K20855//beta-1,3-galactosyltransferase 1/2/3/4/5/7/8 [EC:2.4.1.-]
Arahy.KHQT57	2.95	0.99	3.18	2.373	2.58	3.21	15.17	6.986	1.52322	1.11361e-05	5.23178e-06	uncharacterized protein LOC107473638 [Arachis duranensis]
Arahy.XE1U5L	0.55	0.81	0.24	0.533	1.06	0.71	2.9	1.556	1.52183	1.83986e-07	6.91834e-08	uncharacterized protein LOC107478522 [Arachis duranensis]
Arahy.9732XC	3.09	8.45	2.45	4.663	21.89	2.51	15.63	13.343	1.52153	1.51454e-103	5.33496e-105	NAC domain-containing protein 73 [Arachis ipaensis]		GO:0044237//cellular metabolic process;GO:0034645//cellular macromolecule biosynthetic process;GO:0051252//regulation of RNA metabolic process;GO:0019219//regulation of nucleobase-containing compound metabolic process;GO:0008152//metabolic process;GO:2001141//regulation of RNA biosynthetic process;GO:0010468//regulation of gene expression;GO:0006139//nucleobase-containing compound metabolic proce…	NAC
Arahy.IXTP9E	1.16	4.47	3.23	2.953	11.3	5.11	9.01	8.473	1.51925	1.12911e-31	1.25868e-32	BTB/POZ domain-containing protein At3g56230 isoform X2 [Arachis ipaensis]	K10523//speckle-type POZ protein
Arahy.VMJL2M	0.05	0.66	0.05	0.253	1.11	0.32	0.72	0.716	1.51549	1.8086e-05	8.74169e-06	WAT1-related protein At4g15540 isoform X3 [Arachis ipaensis]	K07874//Ras-related protein Rab-1A;K17500//integrin-linked kinase-associated serine/threonine phosphatase 2C [EC:3.1.3.16]	GO:0006810//transport;GO:0051179//localization;GO:0051234//establishment of localization;GO:0016021//integral component of membrane;GO:0044464//cell part;GO:0071944//cell periphery;GO:0005886//plasma membrane;GO:0031224//intrinsic component of membrane;GO:0016020//membrane;GO:0044425//membrane part;GO:0005623//cell;GO:0005215//transporter activity;GO:0022857//transmembrane transporter activity;
Arahy.D324NA	86.74	320.21	93.55	166.833	298.31	101.84	2014.3	804.816	1.51328	0	0	kinesin-like protein KIN-13A [Arachis duranensis]	K10393//kinesin family member 2/24;K10393//kinesin family member 2/24	GO:0009987//cellular process;GO:0007018//microtubule-based movement;GO:0007017//microtubule-based process;GO:0006928//movement of cell or subcellular component;GO:0044464//cell part;GO:0005871//kinesin complex;GO:0099512//supramolecular fiber;GO:0044422//organelle part;GO:0043229//intracellular organelle;GO:0044446//intracellular organelle part;GO:0032991//macromolecular complex;GO:0015630//micro…
Arahy.C5NY6B	0.54	1.08	0.71	0.776	1.65	1.13	3.92	2.233	1.51092	5.55958e-05	2.89786e-05	uncharacterized protein LOC110278536 [Arachis duranensis]		GO:0044424//intracellular part;GO:0009536//plastid;GO:0043231//intracellular membrane-bounded organelle;GO:0043226//organelle;GO:0044446//intracellular organelle part;GO:0044444//cytoplasmic part;GO:0005622//intracellular;GO:0009570//chloroplast stroma;GO:0009532//plastid stroma;GO:0044435//plastid part;GO:0009507//chloroplast;GO:0043227//membrane-bounded organelle;GO:0005737//cytoplasm;GO:004322…
Arahy.5DTR8R	0.34	1.98	0.34	0.886	3.53	1.39	2.59	2.503	1.50839	7.89756e-17	1.49946e-17	uncharacterized protein LOC107632379 [Arachis ipaensis]	K14794//ribosomal RNA-processing protein 12
Arahy.GXF1KW	0.47	0.57	0.63	0.556	1.19	1.28	2.3	1.59	1.50787	8.81093e-05	4.74087e-05	uncharacterized protein LOC107647391 [Arachis ipaensis]
Arahy.9CW3JX	0.22	0.63	0.15	0.333	0.39	0.23	2.25	0.956	1.50742	1.15648e-05	5.4547e-06	PREDICTED: tetraketide alpha-pyrone reductase 1 isoform X2 [Beta vulgaris subsp. vulgaris]	K09753//cinnamoyl-CoA reductase [EC:1.2.1.44]+ko01100//Metabolic pathways+ko01110//Biosynthesis of secondary metabolites+ko00940//Phenylpropanoid biosynthesis
Arahy.6JN252	0.9	1.61	1.04	1.183	4.06	1.73	4.3	3.363	1.50678	5.64125e-12	1.44201e-12	65-kDa microtubule-associated protein 6 isoform X1 [Arachis duranensis]	K16732//protein regulator of cytokinesis 1	GO:0000910//cytokinesis;GO:0007010//cytoskeleton organization;GO:0051301//cell division;GO:0006996//organelle organization;GO:0022402//cell cycle process;GO:0007017//microtubule-based process;GO:0007049//cell cycle;GO:0000226//microtubule cytoskeleton organization;GO:0071840//cellular component organization or biogenesis;GO:0009987//cellular process;GO:0016043//cellular component organization;GO:…
Arahy.W8QXVR	0.13	1.69	0.04	0.62	1.36	0.21	3.71	1.76	1.50369	2.27969e-21	3.54007e-22	CO(2)-response secreted protease [Arachis duranensis]	K15333//tRNA guanosine-2'-O-methyltransferase [EC:2.1.1.34];K13199//plasminogen activator inhibitor 1 RNA-binding protein;K14568//rRNA small subunit pseudouridine methyltransferase Nep1 [EC:2.1.1.260]+ko03008//Ribosome biogenesis in eukaryotes	GO:0004252//serine-type endopeptidase activity;GO:0016787//hydrolase activity;GO:0017171//serine hydrolase activity;GO:0003824//catalytic activity;GO:0008236//serine-type peptidase activity;GO:0008233//peptidase activity;GO:0070011//peptidase activity, acting on L-amino acid peptides;GO:0140096//catalytic activity, acting on a protein;GO:0004175//endopeptidase activity;
Arahy.K8VWCH	2.36	6.35	1.87	3.526	4.84	1.57	23.97	10.126	1.50185	7.64611e-63	4.43831e-64	nuclear transcription factor Y subunit A-3 [Arachis ipaensis]	K08064//nuclear transcription factor Y, alpha	GO:0044446//intracellular organelle part;GO:0005623//cell;GO:0032991//macromolecular complex;GO:0044464//cell part;GO:0043227//membrane-bounded organelle;GO:0090575//RNA polymerase II transcription factor complex;GO:0044798//nuclear transcription factor complex;GO:0005634//nucleus;GO:0044424//intracellular part;GO:0005622//intracellular;GO:0005667//transcription factor complex;GO:0043231//intrace…
Arahy.DRH9HY	0.11	0.29	0.31	0.236	0.68	1.03	0.27	0.66	1.5016	1.71262e-05	8.25098e-06	laccase-6 [Arachis duranensis]	K05909//laccase [EC:1.10.3.2]	GO:0009808//lignin metabolic process;GO:0046271//phenylpropanoid catabolic process;GO:0009698//phenylpropanoid metabolic process;GO:0009987//cellular process;GO:0044248//cellular catabolic process;GO:1901361//organic cyclic compound catabolic process;GO:0044237//cellular metabolic process;GO:1901575//organic substance catabolic process;GO:0071704//organic substance metabolic process;GO:0009056//c…
Arahy.L9Z1TX	1.22	4.55	1.74	2.503	5.78	2.69	13.31	7.26	1.50152	2.59025e-53	1.77244e-54	probable serine/threonine-protein kinase WNK4 [Arachis duranensis]	K08867//WNK lysine deficient protein kinase [EC:2.7.11.1];K08867//WNK lysine deficient protein kinase [EC:2.7.11.1]	GO:0044238//primary metabolic process;GO:0008152//metabolic process;GO:0043170//macromolecule metabolic process;GO:0006796//phosphate-containing compound metabolic process;GO:0071704//organic substance metabolic process;GO:0006464//cellular protein modification process;GO:0044260//cellular macromolecule metabolic process;GO:0051716//cellular response to stimulus;GO:0050794//regulation of cellular…
Arahy.B5D2LA	0.29	0.67	0.63	0.53	2.32	0.53	1.66	1.503	1.50026	1.98348e-10	5.62956e-11	uncharacterized protein LOC107476528 [Arachis duranensis]	K14794//ribosomal RNA-processing protein 12
Arahy.FT0TL2	1.08	2.21	2.39	1.893	4.09	4.02	8.11	5.406	1.50014	0.000312865	0.000185142	dolichyl-diphosphooligosaccharide--protein glycosyltransferase 48 kDa subunit [Arachis ipaensis]	K12670//oligosaccharyltransferase complex subunit beta+ko04141//Protein processing in endoplasmic reticulum+ko00510//N-Glycan biosynthesis+ko01100//Metabolic pathways	GO:0036211//protein modification process;GO:0044249//cellular biosynthetic process;GO:0044260//cellular macromolecule metabolic process;GO:0070085//glycosylation;GO:0043412//macromolecule modification;GO:0006807//nitrogen compound metabolic process;GO:1901135//carbohydrate derivative metabolic process;GO:0071704//organic substance metabolic process;GO:0009058//biosynthetic process;GO:0008152//met…
Arahy.U9C9L7	0.31	0.4	0.4	0.37	0.62	0.31	2.28	1.07	1.49966	4.61278e-05	2.37214e-05	nucleosome assembly protein 1;3-like, partial [Arachis ipaensis]	K11279//nucleosome assembly protein 1-like 1;K01255//leucyl aminopeptidase [EC:3.4.11.1]+ko01100//Metabolic pathways+ko00480//Glutathione metabolism
Arahy.9QZ462	0	0.26	0.21	0.156	0.46	0.35	0.52	0.443	1.49824	3.48905e-06	1.52675e-06	uncharacterized protein LOC107629689 [Arachis ipaensis]	K03097//casein kinase II subunit alpha [EC:2.7.11.1]+ko04712//Circadian rhythm - plant+ko03008//Ribosome biogenesis in eukaryotes
Arahy.36A410	0.06	0.09	0.01	0.053	0.29	0.06	0.11	0.153	1.49767	7.40344e-05	3.93834e-05	formin-like protein 20 [Arachis ipaensis]	K02184//formin 2;K02184//formin 2
Arahy.GQR14W	0.26	3.49	0.32	1.356	1.53	0.26	9.85	3.88	1.49749	3.81538e-13	9.0379e-14	putative U-box domain-containing protein 50 isoform X1 [Arachis duranensis]	K03178//ubiquitin-activating enzyme E1 [EC:6.2.1.45]+ko04120//Ubiquitin mediated proteolysis	GO:0019787//ubiquitin-like protein transferase activity;GO:0097367//carbohydrate derivative binding;GO:0003824//catalytic activity;GO:0043167//ion binding;GO:0005488//binding;GO:0036094//small molecule binding;GO:0016773//phosphotransferase activity, alcohol group as acceptor;GO:0008144//drug binding;GO:0032559//adenyl ribonucleotide binding;GO:0005524//ATP binding;GO:0016301//kinase activity;GO:…
Arahy.KUKC4D	0.26	3.49	0.32	1.356	1.53	0.26	9.85	3.88	1.49749	3.81538e-13	9.0379e-14	putative U-box domain-containing protein 50 isoform X1 [Arachis duranensis]	K03178//ubiquitin-activating enzyme E1 [EC:6.2.1.45]+ko04120//Ubiquitin mediated proteolysis	GO:0030554//adenyl nucleotide binding;GO:0035639//purine ribonucleoside triphosphate binding;GO:0003824//catalytic activity;GO:0016301//kinase activity;GO:0097159//organic cyclic compound binding;GO:0008144//drug binding;GO:0005524//ATP binding;GO:0016740//transferase activity;GO:0032553//ribonucleotide binding;GO:1901363//heterocyclic compound binding;GO:1901265//nucleoside phosphate binding;GO:…
Arahy.NMP67C	0.12	0.21	0.02	0.116	0.42	0.25	0.33	0.333	1.49738	0.000510726	0.000314644	single-stranded DNA-binding protein WHY1, chloroplastic isoform X1 [Arachis ipaensis]	K14573//nucleolar protein 4+ko03008//Ribosome biogenesis in eukaryotes		PBF-2-like
Arahy.GZJ0B6	0.04	0.53	0.03	0.2	0.35	0	1.38	0.576	1.4961	5.0562e-05	2.6185e-05	uncharacterized protein LOC107619712 [Arachis ipaensis]	K03252//translation initiation factor 3 subunit C+ko03013//RNA transport	GO:0016021//integral component of membrane;GO:0031224//intrinsic component of membrane;GO:0044425//membrane part;GO:0016020//membrane;
Arahy.DAH46G	0.33	0.53	0.22	0.36	0.47	0.37	2.26	1.033	1.49442	1.18277e-09	3.60433e-10	coumaroyl-CoA:anthocyanidin 3-O-glucoside-6''-O-coumaroyltransferase 1 [Arachis ipaensis]	K13264//isoflavone 7-O-glucoside-6''-O-malonyltransferase [EC:2.3.1.115]+ko00943//Isoflavonoid biosynthesis+ko00944//Flavone and flavonol biosynthesis;K21383//anthocyanidin 3-O-glucoside 6''-O-acyltransferase [EC:2.3.1.215]+ko00942//Anthocyanin biosynthesis;K14329//agmatine coumaroyltransferase [EC:2.3.1.64 2.3.1.-]+ko00330//Arginine and proline metabolism	GO:0016740//transferase activity;GO:0016747//transferase activity, transferring acyl groups other than amino-acyl groups;GO:0016746//transferase activity, transferring acyl groups;GO:0003824//catalytic activity;
Arahy.58NQ7F	0.5	4.05	0.82	1.79	2.85	0.79	10.36	4.666	1.4912	4.14188e-49	3.08392e-50	G-type lectin S-receptor-like serine/threonine-protein kinase RKS1 isoform X1 [Arachis duranensis]	K04733//interleukin-1 receptor-associated kinase 4 [EC:2.7.11.1];K04733//interleukin-1 receptor-associated kinase 4 [EC:2.7.11.1];K04733//interleukin-1 receptor-associated kinase 4 [EC:2.7.11.1];K04733//interleukin-1 receptor-associated kinase 4 [EC:2.7.11.1]	GO:0022414//reproductive process;GO:0009856//pollination;GO:0032501//multicellular organismal process;GO:0044706//multi-multicellular organism process;GO:0048544//recognition of pollen;GO:0009875//pollen-pistil interaction;GO:0008037//cell recognition;GO:0000003//reproduction;GO:0051704//multi-organism process;GO:0009987//cellular process;GO:0007154//cell communication;GO:0016021//integral compon…
Arahy.425GF3	1.18	2.56	0.79	1.51	2.4	0.98	9.52	4.3	1.49058	1.98106e-37	1.90598e-38	ferric reduction oxidase 8, mitochondrial isoform X1 [Arachis ipaensis]	K00521//ferric-chelate reductase [EC:1.16.1.7];K00521//ferric-chelate reductase [EC:1.16.1.7];K00521//ferric-chelate reductase [EC:1.16.1.7]	GO:0016020//membrane;GO:0044425//membrane part;GO:0031224//intrinsic component of membrane;GO:0016021//integral component of membrane;GO:0003824//catalytic activity;GO:0016491//oxidoreductase activity;
Arahy.N1YYK3	2.06	0.55	0.81	1.14	3.78	2.59	3.23	3.2	1.48998	1.63618e-06	6.8743e-07	oleosin Zm-I [Arachis duranensis]		GO:0005811//lipid droplet;GO:0043228//non-membrane-bounded organelle;GO:0043226//organelle;GO:0044425//membrane part;GO:0031224//intrinsic component of membrane;GO:0016021//integral component of membrane;GO:0043229//intracellular organelle;GO:0044424//intracellular part;GO:0043232//intracellular non-membrane-bounded organelle;GO:0012511//monolayer-surrounded lipid storage body;GO:0005622//intrace…
Arahy.ISY40W	0.59	1	0.5	0.696	0.96	0.75	4.25	1.986	1.48909	1.31559e-17	2.40644e-18	geraniol 8-hydroxylase [Arachis duranensis]	K20556//cytochrome P450 family 76 subfamily C	GO:0031224//intrinsic component of membrane;GO:0044425//membrane part;GO:0016020//membrane;GO:0016021//integral component of membrane;GO:0016705//oxidoreductase activity, acting on paired donors, with incorporation or reduction of molecular oxygen;GO:0046914//transition metal ion binding;GO:0016491//oxidoreductase activity;GO:0005506//iron ion binding;GO:0043167//ion binding;GO:0005488//binding;G…
Arahy.V6JT5K	0.19	1.68	0.26	0.71	0.57	0.22	4.3	1.696	1.4888	7.01887e-13	1.69398e-13	isoliquiritigenin 2'-O-methyltransferase [Arachis ipaensis]	K13066//caffeic acid 3-O-methyltransferase [EC:2.1.1.68]+ko01100//Metabolic pathways+ko01110//Biosynthesis of secondary metabolites+ko00940//Phenylpropanoid biosynthesis;K13066//caffeic acid 3-O-methyltransferase [EC:2.1.1.68]+ko01100//Metabolic pathways+ko01110//Biosynthesis of secondary metabolites+ko00940//Phenylpropanoid biosynthesis;K13066//caffeic acid 3-O-methyltransferase [EC:2.1.1.68]+ko…
Arahy.VD3B34	6.56	7.56	7.43	7.183	20.44	14.21	26.2	20.283	1.4887	3.23466e-107	1.08879e-108	uncharacterized protein LOC107460326 isoform X2 [Arachis duranensis]	K14826//FK506-binding nuclear protein [EC:5.2.1.8];K14826//FK506-binding nuclear protein [EC:5.2.1.8];K14826//FK506-binding nuclear protein [EC:5.2.1.8]
Arahy.U66G4I	7.75	39.15	10.77	19.223	43.87	10.19	109.08	54.38	1.48855	4.45746e-67	2.41219e-68	auxin-responsive protein SAUR32 [Arachis duranensis]	K14488//SAUR family protein+ko04075//Plant hormone signal transduction	GO:0010033//response to organic substance;GO:0050896//response to stimulus;GO:0009725//response to hormone;GO:0009719//response to endogenous stimulus;GO:0009733//response to auxin;GO:0042221//response to chemical;
Arahy.S4JSTS	0.22	2.2	0.16	0.86	2.08	0.23	4.93	2.413	1.48804	1.1896e-05	5.62316e-06	PREDICTED: uncharacterized protein LOC100809053 isoform X1 [Glycine max]	K08726//soluble epoxide hydrolase / lipid-phosphate phosphatase [EC:3.3.2.10 3.1.3.76]+ko04146//Peroxisome+ko00590//Arachidonic acid metabolism+ko01100//Metabolic pathways	GO:0016787//hydrolase activity;GO:0003824//catalytic activity;
Arahy.QER9M9	4.65	1.96	2.41	3.006	6.93	2.32	16.39	8.546	1.48759	6.32903e-38	6.02879e-39	hypothetical protein TSUD_335540 [Trifolium subterraneum]		GO:0046483//heterocycle metabolic process;GO:0071704//organic substance metabolic process;GO:0090304//nucleic acid metabolic process;GO:0006397//mRNA processing;GO:0006396//RNA processing;GO:0044238//primary metabolic process;GO:0008152//metabolic process;GO:0043170//macromolecule metabolic process;GO:0044260//cellular macromolecule metabolic process;GO:0016070//RNA metabolic process;GO:0010467//…
Arahy.I7CGDJ	0.51	0.74	0.81	0.686	3.38	0.99	1.4	1.923	1.48718	9.28813e-10	2.80384e-10	ribulose-phosphate 3-epimerase, cytoplasmic isoform [Arachis duranensis]	K01783//ribulose-phosphate 3-epimerase [EC:5.1.3.1]+ko00030//Pentose phosphate pathway+ko01230//Biosynthesis of amino acids+ko00040//Pentose and glucuronate interconversions+ko01100//Metabolic pathways+ko01110//Biosynthesis of secondary metabolites+ko00710//Carbon fixation in photosynthetic organisms+ko01200//Carbon metabolism	GO:0008152//metabolic process;GO:0019362//pyridine nucleotide metabolic process;GO:0006793//phosphorus metabolic process;GO:0006732//coenzyme metabolic process;GO:0009117//nucleotide metabolic process;GO:0006139//nucleobase-containing compound metabolic process;GO:0055086//nucleobase-containing small molecule metabolic process;GO:0071704//organic substance metabolic process;GO:0006098//pentose-ph…
Arahy.A0WXBW	0.15	0.89	0.26	0.433	0.54	0.18	2.95	1.223	1.48687	2.21432e-09	6.90839e-10	cytochrome P450 71D10 [Arachis ipaensis]	K00512//steroid 17alpha-monooxygenase / 17alpha-hydroxyprogesterone deacetylase [EC:1.14.14.19 1.14.14.32]+ko01100//Metabolic pathways	GO:0044550//secondary metabolite biosynthetic process;GO:0008152//metabolic process;GO:0019748//secondary metabolic process;GO:0009058//biosynthetic process;GO:0016020//membrane;GO:0016021//integral component of membrane;GO:0031224//intrinsic component of membrane;GO:0044425//membrane part;GO:0003824//catalytic activity;GO:0016705//oxidoreductase activity, acting on paired donors, with incorporat…
Arahy.Q13VIF	0.81	5.49	0.95	2.416	3.47	0.8	16.26	6.843	1.48583	2.66612e-39	2.45214e-40	F-box/kelch-repeat protein At1g51550 [Arachis ipaensis]	K12117//LOV kelch protein 2;K12115//clock-associated PAS protein ZTL+ko04712//Circadian rhythm - plant
Arahy.C821YF	0.34	0.85	0.45	0.546	1.12	0.17	3.4	1.563	1.48546	3.89655e-25	5.2285e-26	elongator complex protein 1 isoform X1 [Arachis duranensis]	K11373//elongator complex protein 1	GO:0009889//regulation of biosynthetic process;GO:0006351//transcription, DNA-templated;GO:0002098//tRNA wobble uridine modification;GO:0019222//regulation of metabolic process;GO:0044271//cellular nitrogen compound biosynthetic process;GO:0032774//RNA biosynthetic process;GO:0008033//tRNA processing;GO:0010556//regulation of macromolecule biosynthetic process;GO:0010467//gene expression;GO:00094…
Arahy.YT5F2Q	0.14	7.78	0.16	2.693	12.44	1.2	8.72	7.453	1.48481	2.49745e-32	2.7259e-33	inactive receptor-like serine/threonine-protein kinase At2g40270 [Arachis duranensis]	K04733//interleukin-1 receptor-associated kinase 4 [EC:2.7.11.1]	GO:0016310//phosphorylation;GO:0036211//protein modification process;GO:0009987//cellular process;GO:1901564//organonitrogen compound metabolic process;GO:0007154//cell communication;GO:0043412//macromolecule modification;GO:0007166//cell surface receptor signaling pathway;GO:0019538//protein metabolic process;GO:0050896//response to stimulus;GO:0044267//cellular protein metabolic process;GO:0050…
Arahy.BEF3I8	3.07	9.41	2.43	4.97	22.21	3.48	15.81	13.833	1.48274	2.43365e-103	8.60038e-105	NAC domain-containing protein 73 [Arachis duranensis]		GO:0046483//heterocycle metabolic process;GO:0031323//regulation of cellular metabolic process;GO:0044249//cellular biosynthetic process;GO:2000112//regulation of cellular macromolecule biosynthetic process;GO:0034641//cellular nitrogen compound metabolic process;GO:0031326//regulation of cellular biosynthetic process;GO:0044271//cellular nitrogen compound biosynthetic process;GO:0019222//regulat…	NAC
Arahy.HNU9BA	0.23	0.2	0.06	0.163	0.26	0.2	0.92	0.46	1.48198	0.000174035	9.85111e-05	growth-regulating factor 9 isoform X1 [Arachis duranensis]	K15601//lysine-specific demethylase 3 [EC:1.14.11.-];K15601//lysine-specific demethylase 3 [EC:1.14.11.-]		GRF
Arahy.BES7CG	0.9	0.87	0.29	0.686	0.27	1.29	4.22	1.926	1.48119	0.000409738	0.000247537	CRS2-associated factor 1, chloroplastic isoform X2 [Arachis duranensis]
Arahy.VECD1Q	0.49	0.54	0.45	0.493	1.2	1.85	1.03	1.36	1.48076	2.82212e-07	1.08241e-07	protein trichome birefringence-like 34 [Arachis ipaensis]	K16573//gamma-tubulin complex component 6	GO:0071554//cell wall organization or biogenesis;GO:0009987//cellular process;GO:0012505//endomembrane system;GO:0005622//intracellular;GO:0031224//intrinsic component of membrane;GO:0043231//intracellular membrane-bounded organelle;GO:0044464//cell part;GO:0044425//membrane part;GO:0005794//Golgi apparatus;GO:0043229//intracellular organelle;GO:0044444//cytoplasmic part;GO:0005623//cell;GO:00432…
Arahy.75SEPN	2.04	1.8	2.3	2.046	5.67	3.92	7.68	5.756	1.47997	3.37113e-23	4.85154e-24	histidine biosynthesis bifunctional protein hisIE, chloroplastic isoform X3 [Arachis ipaensis]	K11755//phosphoribosyl-ATP pyrophosphohydrolase / phosphoribosyl-AMP cyclohydrolase [EC:3.6.1.31 3.5.4.19]+ko01230//Biosynthesis of amino acids+ko01100//Metabolic pathways+ko00340//Histidine metabolism+ko01110//Biosynthesis of secondary metabolites
Arahy.QEUH73	0.27	0.65	0.18	0.366	0.29	0.26	2.58	1.043	1.47895	6.49685e-09	2.11346e-09	GDSL esterase/lipase At4g16230 [Arachis duranensis]	K00679//phospholipid:diacylglycerol acyltransferase [EC:2.3.1.158]+ko00561//Glycerolipid metabolism;K01188//beta-glucosidase [EC:3.2.1.21]+ko01100//Metabolic pathways+ko00500//Starch and sucrose metabolism+ko01110//Biosynthesis of secondary metabolites+ko00460//Cyanoamino acid metabolism+ko00940//Phenylpropanoid biosynthesis;K14209//solute carrier family 36 (proton-coupled amino acid transporter)	GO:0003824//catalytic activity;GO:0016787//hydrolase activity;GO:0016788//hydrolase activity, acting on ester bonds;
Arahy.FNUG0A	0.16	1.56	0.27	0.663	1.23	0.77	3.56	1.853	1.47787	1.25538e-13	2.88892e-14	NEDD8 ultimate buster 1 [Arachis duranensis]
Arahy.237GY1	0.07	0.53	0.14	0.246	0.26	0	1.84	0.7	1.47785	2.06551e-05	1.00646e-05	cytochrome P450 71D9 [Arachis duranensis]	K00512//steroid 17alpha-monooxygenase / 17alpha-hydroxyprogesterone deacetylase [EC:1.14.14.19 1.14.14.32]+ko01100//Metabolic pathways
Arahy.VSX1SJ	0	5.46	0	1.82	6.34	3.14	5.51	4.996	1.47766	4.77209e-49	3.56044e-50	glycosyltransferase family 64 protein C4 isoform X1 [Arachis duranensis]	K02366//glucuronyl/N-acetylglucosaminyl transferase EXT1 [EC:2.4.1.224 2.4.1.225]+ko01100//Metabolic pathways;K02367//glucuronyl/N-acetylglucosaminyl transferase EXT2 [EC:2.4.1.224 2.4.1.225]+ko01100//Metabolic pathways
Arahy.09EZ08	0	3.35	0.27	1.206	3.2	1.79	5.04	3.343	1.47739	4.72818e-15	9.94245e-16	mavicyanin [Arachis ipaensis]		GO:0031224//intrinsic component of membrane;GO:0016020//membrane;GO:0016021//integral component of membrane;GO:0044425//membrane part;GO:0009055//electron transfer activity;GO:0016491//oxidoreductase activity;GO:0003824//catalytic activity;
Arahy.1P6DI5	0.05	2.26	0.05	0.786	0.66	0	6	2.22	1.47687	2.31528e-09	7.23572e-10	NAC transcription factor 29 [Arachis duranensis]	K05941//glutathione gamma-glutamylcysteinyltransferase [EC:2.3.2.15]	GO:0044238//primary metabolic process;GO:0034645//cellular macromolecule biosynthetic process;GO:0009987//cellular process;GO:0018130//heterocycle biosynthetic process;GO:0043170//macromolecule metabolic process;GO:2001141//regulation of RNA biosynthetic process;GO:0071704//organic substance metabolic process;GO:0009058//biosynthetic process;GO:1901360//organic cyclic compound metabolic process;G…	NAC
Arahy.83Q2IT	0	5.02	0	1.673	0.84	0.28	12.99	4.703	1.476	9.19531e-08	3.34888e-08	uncharacterized protein LOC107644425, partial [Arachis ipaensis]
Arahy.TU9PNL	63.75	127.71	57.45	82.97	135.95	75.69	488.71	233.45	1.47501	0	0	dnaJ protein homolog 1 [Arachis ipaensis]	K09503//DnaJ homolog subfamily A member 2+ko04141//Protein processing in endoplasmic reticulum	GO:0006457//protein folding;GO:0006950//response to stress;GO:0009408//response to heat;GO:0009266//response to temperature stimulus;GO:0050896//response to stimulus;GO:0009628//response to abiotic stimulus;GO:0009987//cellular process;GO:0036094//small molecule binding;GO:0000166//nucleotide binding;GO:0046872//metal ion binding;GO:0043169//cation binding;GO:0031072//heat shock protein binding;G…
Arahy.QC4JPF	131.77	307.5	144.53	194.6	198.47	118.03	1333.2	549.9	1.47349	0	0	PREDICTED: uncharacterized protein LOC109343388 [Lupinus angustifolius]
Arahy.ILAK6E	0.53	0.4	0.53	0.486	1.79	1.04	1.22	1.35	1.4731	3.40273e-08	1.18497e-08	putative glucose-6-phosphate 1-epimerase isoform X1 [Arachis ipaensis]	K01792//glucose-6-phosphate 1-epimerase [EC:5.1.3.15]+ko00010//Glycolysis / Gluconeogenesis+ko01100//Metabolic pathways+ko01110//Biosynthesis of secondary metabolites
Arahy.T4LNKK	0.66	1.05	1.02	0.91	2.29	2.62	2.68	2.53	1.47189	6.8768e-06	3.1333e-06	uncharacterized protein LOC107616627 [Arachis ipaensis]	K00760//hypoxanthine phosphoribosyltransferase [EC:2.4.2.8]+ko00230//Purine metabolism+ko01100//Metabolic pathways+ko01110//Biosynthesis of secondary metabolites	GO:0019693//ribose phosphate metabolic process;GO:0009126//purine nucleoside monophosphate metabolic process;GO:0042455//ribonucleoside biosynthetic process;GO:0006163//purine nucleotide metabolic process;GO:0090407//organophosphate biosynthetic process;GO:0009117//nucleotide metabolic process;GO:0009161//ribonucleoside monophosphate metabolic process;GO:0006807//nitrogen compound metabolic proce…
Arahy.S7MLB0	0.09	0.32	0.12	0.176	0.18	0.11	1.19	0.493	1.47017	5.6457e-05	2.94748e-05	uncharacterized protein LOC107648841 [Arachis ipaensis]
Arahy.B69GJJ	0.41	20.65	1.27	7.443	34.13	1.7	25.41	20.413	1.46885	3.23791e-91	1.3049e-92	protein ODORANT1 [Arachis ipaensis]	K09422//transcription factor MYB, plant	GO:0009987//cellular process;GO:0009889//regulation of biosynthetic process;GO:1903506//regulation of nucleic acid-templated transcription;GO:0080090//regulation of primary metabolic process;GO:0048869//cellular developmental process;GO:0032502//developmental process;GO:0050794//regulation of cellular process;GO:0031323//regulation of cellular metabolic process;GO:0051252//regulation of RNA metab…	MYB
Arahy.6F5IGY	6.93	14.03	8.58	9.846	9.57	6.07	67.64	27.76	1.46763	3.73081e-96	1.41954e-97	LOW QUALITY PROTEIN: protein PHLOEM PROTEIN 2-LIKE A1 [Arachis duranensis]
Arahy.ICBT46	0.5	9.91	0.77	3.726	14.05	1.61	15.08	10.246	1.46727	7.55346e-36	7.5987e-37	class-10 pathogenesis-related protein 1 [Arachis duranensis]		GO:0006952//defense response;GO:0006950//response to stress;GO:0009607//response to biotic stimulus;GO:0050896//response to stimulus;
Arahy.26SKGH	0.65	0	0	0.216	0.6	0.8	0.36	0.586	1.4648	0.000362872	0.000217185	uncharacterized protein LOC107612104 [Arachis ipaensis]	K01530//phospholipid-translocating ATPase [EC:3.6.3.1];K03006//DNA-directed RNA polymerase II subunit RPB1 [EC:2.7.7.6]+ko00230//Purine metabolism+ko03020//RNA polymerase+ko01100//Metabolic pathways+ko00240//Pyrimidine metabolism;K01530//phospholipid-translocating ATPase [EC:3.6.3.1];K03006//DNA-directed RNA polymerase II subunit RPB1 [EC:2.7.7.6]+ko00230//Purine metabolism+ko03020//RNA polymeras…
Arahy.TF77VG	0.41	0.98	0.27	0.553	1.34	0.78	2.46	1.526	1.46414	3.23768e-09	1.02494e-09	probable glutathione S-transferase [Arachis ipaensis]	K00799//glutathione S-transferase [EC:2.5.1.18]+ko00480//Glutathione metabolism	GO:0003824//catalytic activity;GO:0016740//transferase activity;
Arahy.2BLG3U	0.98	2.37	1.01	1.453	5.4	2.1	4.49	3.996	1.46261	6.57802e-33	7.06176e-34	WAT1-related protein At3g30340-like [Arachis ipaensis]	K17500//integrin-linked kinase-associated serine/threonine phosphatase 2C [EC:3.1.3.16];K07874//Ras-related protein Rab-1A	GO:0031224//intrinsic component of membrane;GO:0044425//membrane part;GO:0016021//integral component of membrane;GO:0016020//membrane;GO:0005215//transporter activity;GO:0022857//transmembrane transporter activity;
Arahy.R9IS73	0.13	1.25	0.42	0.6	2.56	0.56	1.82	1.646	1.46177	2.81515e-12	7.04994e-13	uncharacterized protein At1g04910 [Arachis ipaensis]		GO:0031224//intrinsic component of membrane;GO:0044425//membrane part;GO:0016020//membrane;GO:0016021//integral component of membrane;GO:0016757//transferase activity, transferring glycosyl groups;GO:0016740//transferase activity;GO:0003824//catalytic activity;
Arahy.V4JBDW	0.06	0.61	0	0.223	0.07	0	1.81	0.626	1.46166	2.12614e-07	8.04351e-08	potassium transporter 5 [Arachis duranensis]	K03549//KUP system potassium uptake protein	GO:0016021//integral component of membrane;GO:0016020//membrane;GO:0044425//membrane part;GO:0031224//intrinsic component of membrane;GO:0022890//inorganic cation transmembrane transporter activity;GO:0046873//metal ion transmembrane transporter activity;GO:0015079//potassium ion transmembrane transporter activity;GO:0022857//transmembrane transporter activity;GO:0015075//ion transmembrane transp…
Arahy.N9C518	0.52	0.38	0.72	0.54	1.03	0.58	2.93	1.513	1.46122	3.07951e-05	1.53805e-05	uncharacterized protein LOC107627455 isoform X1 [Arachis ipaensis]
Arahy.G4K82F	0.28	0.29	0.97	0.513	1.33	1.4	1.58	1.436	1.4599	3.02714e-06	1.31399e-06	cyclin-dependent kinase F-4 [Arachis duranensis]	K08829//male germ cell-associated kinase [EC:2.7.11.22]	GO:0007165//signal transduction;GO:0050794//regulation of cellular process;GO:0007154//cell communication;GO:0060255//regulation of macromolecule metabolic process;GO:0051716//cellular response to stimulus;GO:0019222//regulation of metabolic process;GO:0010468//regulation of gene expression;GO:0050896//response to stimulus;GO:0035556//intracellular signal transduction;GO:0065007//biological regul…
Arahy.MA8DWW	0.39	0.75	0.5	0.546	1.18	0.51	2.87	1.52	1.45982	1.85352e-09	5.73887e-10	ELMO domain-containing protein A isoform X1 [Arachis ipaensis]	K19241//engulfment and cell motility protein 3;K18985//engulfment and cell motility protein 2
Arahy.V2CD11	0.24	0.55	0.4	0.396	0.31	0.54	2.48	1.11	1.45957	5.09046e-05	2.63741e-05	uncharacterized protein At2g34160-like [Arachis ipaensis]		GO:0003676//nucleic acid binding;GO:0097159//organic cyclic compound binding;GO:1901363//heterocyclic compound binding;GO:0005488//binding;
Arahy.46MDAV	4.7	6.7	3.65	5.016	8.93	7.12	25.55	13.866	1.45896	5.18218e-114	1.62369e-115	uncharacterized protein LOC107606327 [Arachis ipaensis]		GO:1901360//organic cyclic compound metabolic process;GO:0035510//DNA dealkylation;GO:0006807//nitrogen compound metabolic process;GO:0006725//cellular aromatic compound metabolic process;GO:0070988//demethylation;GO:0006304//DNA modification;GO:0044237//cellular metabolic process;GO:0044238//primary metabolic process;GO:0034641//cellular nitrogen compound metabolic process;GO:0043170//macromolec…
Arahy.69EVEX	74.98	306.31	99.7	160.33	778.2	313.32	264.61	452.043	1.45743	0	0	lysine-rich arabinogalactan protein 19 [Arachis ipaensis]	K17808//mitochondrial protein import protein ZIM17;K21952//CASK-interacting protein;K00430//peroxidase [EC:1.11.1.7]+ko01100//Metabolic pathways+ko01110//Biosynthesis of secondary metabolites+ko00940//Phenylpropanoid biosynthesis;K21952//CASK-interacting protein
Arahy.C0GJWT	0.24	1.36	0.36	0.653	0.46	0.51	4.48	1.816	1.45631	3.08464e-13	7.2669e-14	PREDICTED: 2-alkenal reductase (NADP(+)-dependent)-like [Lupinus angustifolius]	K07119//uncharacterized protein;K08070//2-alkenal reductase [EC:1.3.1.74]	GO:0003824//catalytic activity;GO:0016491//oxidoreductase activity;
Arahy.L9IK9Y	0.33	0.27	0.38	0.326	0.16	0.29	2.31	0.92	1.45603	1.21029e-06	5.01013e-07	NAC domain-containing protein 100 [Arachis duranensis]	K13126//polyadenylate-binding protein+ko03015//mRNA surveillance pathway+ko03018//RNA degradation+ko03013//RNA transport;K05941//glutathione gamma-glutamylcysteinyltransferase [EC:2.3.2.15]	GO:0031326//regulation of cellular biosynthetic process;GO:0044237//cellular metabolic process;GO:0051252//regulation of RNA metabolic process;GO:0019438//aromatic compound biosynthetic process;GO:0006351//transcription, DNA-templated;GO:0043170//macromolecule metabolic process;GO:1901576//organic substance biosynthetic process;GO:0065007//biological regulation;GO:2000112//regulation of cellular …	NAC
Arahy.5EI0AV	0.34	0.14	0.23	0.236	0.7	0.25	0.99	0.646	1.45597	3.15041e-06	1.37111e-06	TMV resistance protein N [Arachis ipaensis]	K22038//volume-regulated anion channel
Arahy.N6V5UD	1.1	1.87	0.34	1.103	2.25	1.05	5.85	3.05	1.45591	9.92917e-05	5.38955e-05	uncharacterized protein LOC107467293 [Arachis duranensis]		GO:0006873//cellular ion homeostasis;GO:0006810//transport;GO:0065007//biological regulation;GO:0046916//cellular transition metal ion homeostasis;GO:0006812//cation transport;GO:0030003//cellular cation homeostasis;GO:0055076//transition metal ion homeostasis;GO:0065008//regulation of biological quality;GO:0042592//homeostatic process;GO:0055080//cation homeostasis;GO:0055065//metal ion homeosta…
Arahy.VS3AXM	0.44	0.28	0.28	0.333	0.34	1.27	1.13	0.913	1.45454	1.93811e-07	7.30183e-08	PREDICTED: nucleobase-ascorbate transporter 6-like isoform X1 [Glycine max]	K14611//solute carrier family 23 (nucleobase transporter), member 1/2	GO:0006810//transport;GO:0051234//establishment of localization;GO:0051179//localization;GO:0055085//transmembrane transport;GO:0016021//integral component of membrane;GO:0044425//membrane part;GO:0031224//intrinsic component of membrane;GO:0016020//membrane;GO:0005215//transporter activity;
Arahy.609GXF	0.53	0.38	0.47	0.46	1.39	0.74	1.69	1.273	1.45434	0.00062643	0.000392406	uncharacterized protein LOC107638787 isoform X1 [Arachis ipaensis]
Arahy.KV4048	0	0.46	0	0.153	0.17	0	1.1	0.423	1.45368	0.000436819	0.000265395	serine/threonine-protein kinase RIPK [Arachis ipaensis]	K04733//interleukin-1 receptor-associated kinase 4 [EC:2.7.11.1]	GO:0003824//catalytic activity;GO:0016301//kinase activity;GO:1901265//nucleoside phosphate binding;GO:0030554//adenyl nucleotide binding;GO:0016772//transferase activity, transferring phosphorus-containing groups;GO:0000166//nucleotide binding;GO:0017076//purine nucleotide binding;GO:0032559//adenyl ribonucleotide binding;GO:1901363//heterocyclic compound binding;GO:0005524//ATP binding;GO:00360…
Arahy.0IH89K	0.32	3.17	0.55	1.346	0.53	0.5	10.23	3.753	1.45356	1.08847e-51	7.68899e-53	respiratory burst oxidase homolog protein A isoform X1 [Arachis ipaensis]	K13447//respiratory burst oxidase [EC:1.6.3.- 1.11.1.-]+ko04626//Plant-pathogen interaction+ko04016//MAPK signaling pathway - plant	GO:0031224//intrinsic component of membrane;GO:0016021//integral component of membrane;GO:0044425//membrane part;GO:0016020//membrane;GO:0050664//oxidoreductase activity, acting on NAD(P)H, oxygen as acceptor;GO:0043167//ion binding;GO:0003824//catalytic activity;GO:0016684//oxidoreductase activity, acting on peroxide as acceptor;GO:0004601//peroxidase activity;GO:0005488//binding;GO:0016491//oxi…
Arahy.ZQ7JRA	0.24	1.56	1.09	0.963	2.47	1.9	3.57	2.646	1.45065	4.79444e-16	9.52372e-17	pirin-like protein [Arachis duranensis]	K06911//uncharacterized protein
Arahy.YNW4Y6	0.04	0.91	0.06	0.336	0.32	0.06	2.4	0.926	1.4471	9.17433e-06	4.26276e-06	cinnamoyl-CoA reductase 1 isoform X1 [Arachis ipaensis]	K09753//cinnamoyl-CoA reductase [EC:1.2.1.44]+ko01100//Metabolic pathways+ko01110//Biosynthesis of secondary metabolites+ko00940//Phenylpropanoid biosynthesis	GO:0050662//coenzyme binding;GO:0005488//binding;GO:0048037//cofactor binding;GO:0003824//catalytic activity;
Arahy.2UD4HH	0.36	0.61	0.69	0.553	1.1	0.69	2.78	1.523	1.44699	6.6609e-11	1.83687e-11	DUF21 domain-containing protein At4g14240-like isoform X2 [Arachis duranensis]	K16302//metal transporter CNNM;K16302//metal transporter CNNM
Arahy.68HZWV	0.21	0.48	0.51	0.4	0.7	1.33	1.27	1.1	1.4469	2.76054e-10	7.94775e-11	PREDICTED: probable methyltransferase PMT8 [Lupinus angustifolius]	K15449//tRNA wybutosine-synthesizing protein 1 [EC:4.1.3.44];K16302//metal transporter CNNM	GO:0032259//methylation;GO:0008152//metabolic process;GO:0044464//cell part;GO:0016021//integral component of membrane;GO:0005737//cytoplasm;GO:0031224//intrinsic component of membrane;GO:0016020//membrane;GO:0044424//intracellular part;GO:0005622//intracellular;GO:0005623//cell;GO:0044425//membrane part;GO:0003824//catalytic activity;GO:0008757//S-adenosylmethionine-dependent methyltransferase a…
Arahy.RL3IDB	0.89	0.89	0.73	0.836	1.36	1.07	4.5	2.31	1.44481	4.29581e-16	8.50373e-17	uncharacterized protein LOC107471740 [Arachis duranensis]	K03283//heat shock 70kDa protein 1/2/6/8+ko03040//Spliceosome+ko04144//Endocytosis+ko04141//Protein processing in endoplasmic reticulum	GO:0044464//cell part;GO:0044424//intracellular part;GO:0005737//cytoplasm;GO:0005623//cell;GO:0005622//intracellular;GO:0015036//disulfide oxidoreductase activity;GO:0016209//antioxidant activity;GO:0016667//oxidoreductase activity, acting on a sulfur group of donors;GO:0003824//catalytic activity;GO:0016668//oxidoreductase activity, acting on a sulfur group of donors, NAD(P) as acceptor;GO:0004…
Arahy.YK9JS4	0	1.3	0.03	0.443	0.99	0.07	2.55	1.203	1.44414	1.45922e-05	6.9689e-06	probable caffeine synthase 4 [Arachis ipaensis]	K21483//salicylate 1-O-methyltransferase [EC:2.1.1.274]
Arahy.DSBP33	0	1.06	0	0.353	0	0	2.93	0.976	1.44217	1.22595e-05	5.80292e-06	integrator complex subunit 3 [Arachis duranensis]	K13140//integrator complex subunit 3
Arahy.BMWZ1G	0.13	1.5	0.27	0.633	2.46	0.93	1.7	1.696	1.44189	5.8464e-09	1.89361e-09	hypothetical protein PHAVU_007G206300g [Phaseolus vulgaris]	K19882//O-palmitoleoyl-L-serine hydrolase [EC:3.1.1.98]	GO:0071555//cell wall organization;GO:0071840//cellular component organization or biogenesis;GO:0071554//cell wall organization or biogenesis;GO:0009987//cellular process;GO:0016043//cellular component organization;GO:0045229//external encapsulating structure organization;GO:0005576//extracellular region;GO:0009505//plant-type cell wall;GO:0071944//cell periphery;GO:0044464//cell part;GO:0005623/…
Arahy.49FMRE	0	3.84	0	1.28	2.42	0.42	7.6	3.48	1.44134	4.13417e-09	1.31915e-09	remorin 4.1 [Arachis ipaensis]
Arahy.YRTL7F	0.26	4.58	0.38	1.74	6.69	0.77	6.65	4.703	1.44129	7.46864e-28	9.21784e-29	transcription factor MYB52 [Arachis ipaensis]	K09422//transcription factor MYB, plant	GO:0003676//nucleic acid binding;GO:0005488//binding;GO:1901363//heterocyclic compound binding;GO:0003677//DNA binding;GO:0097159//organic cyclic compound binding;	MYB
Arahy.1EXE5V	0.85	10.65	1.33	4.276	14.04	2.67	17.93	11.546	1.43751	2.83379e-86	1.20152e-87	basic leucine zipper 9 [Arachis duranensis]	K04450//cyclic AMP-dependent transcription factor ATF-2;K13448//calcium-binding protein CML+ko04626//Plant-pathogen interaction
Arahy.LDUK9I	1.04	0.54	0.2	0.593	1.64	1.14	2.02	1.6	1.43593	0.000244457	0.000142011	peptidyl-prolyl cis-trans isomerase FKBP16-3, chloroplastic-like isoform X1 [Arachis ipaensis]	K01802//peptidylprolyl isomerase [EC:5.2.1.8]
Arahy.6K442L	0.87	3.15	1.43	1.816	4.22	1.56	8.9	4.893	1.43481	5.85754e-36	5.8658e-37	transcription factor TGA1 isoform X1 [Arachis ipaensis]	K14431//transcription factor TGA+ko04075//Plant hormone signal transduction;K14431//transcription factor TGA+ko04075//Plant hormone signal transduction	GO:0006725//cellular aromatic compound metabolic process;GO:0034645//cellular macromolecule biosynthetic process;GO:1901576//organic substance biosynthetic process;GO:0018130//heterocycle biosynthetic process;GO:0009059//macromolecule biosynthetic process;GO:0044237//cellular metabolic process;GO:0044238//primary metabolic process;GO:0019438//aromatic compound biosynthetic process;GO:0046483//het…
Arahy.2UKF0F	1.76	0.8	0.99	1.183	1.06	5.21	3.31	3.193	1.43366	9.73474e-05	5.27621e-05	uncharacterized protein LOC107605280 isoform X1 [Arachis ipaensis]
Arahy.YJV888	0.13	0.4	1.46	0.663	2.51	2.84	0	1.783	1.43159	0.000585716	0.000364912	gibberellin 2-beta-dioxygenase 8-like [Arachis ipaensis]	K04125//gibberellin 2-oxidase [EC:1.14.11.13]+ko00904//Diterpenoid biosynthesis+ko01110//Biosynthesis of secondary metabolites	GO:0016491//oxidoreductase activity;GO:0043167//ion binding;GO:0051213//dioxygenase activity;GO:0003824//catalytic activity;GO:0043169//cation binding;GO:0046872//metal ion binding;GO:0005488//binding;
Arahy.D1503X	1.44	22.04	2.14	8.54	39.01	3.75	25.7	22.82	1.43154	3.85434e-98	1.43271e-99	remorin [Arachis duranensis]
Arahy.0IC8QA	0.16	5.85	0.06	2.023	6.36	0.91	9.02	5.43	1.43082	1.81059e-20	2.90835e-21	uncharacterized protein LOC107461153 [Arachis duranensis]
Arahy.YXHF5Z	2.15	9.39	1.36	4.3	10.58	3.29	20.94	11.603	1.42969	3.38947e-40	3.04499e-41	universal stress protein A-like protein [Arachis ipaensis]		GO:0006950//response to stress;GO:0050896//response to stimulus;
Arahy.RN4BKJ	2.36	9.06	2.87	4.763	17.02	6.23	15.11	12.786	1.42946	8.3687e-70	4.34355e-71	zinc finger protein CONSTANS-LIKE 1 [Arachis duranensis]		GO:0005623//cell;GO:0044464//cell part;GO:0005622//intracellular;GO:0005488//binding;GO:0043167//ion binding;GO:0046914//transition metal ion binding;GO:0008270//zinc ion binding;GO:0046872//metal ion binding;GO:0043169//cation binding;
Arahy.FYJY46	1.45	0.82	0.59	0.953	1.04	0.92	5.87	2.61	1.42891	2.2159e-07	8.40167e-08	LOW QUALITY PROTEIN: heat stress transcription factor B-3 [Arachis duranensis]	K09419//heat shock transcription factor, other eukaryote	GO:0043231//intracellular membrane-bounded organelle;GO:0043229//intracellular organelle;GO:0043227//membrane-bounded organelle;GO:0005634//nucleus;GO:0044464//cell part;GO:0005623//cell;GO:0043226//organelle;GO:0005622//intracellular;GO:0044424//intracellular part;GO:0003677//DNA binding;GO:0005488//binding;GO:0003676//nucleic acid binding;GO:1901363//heterocyclic compound binding;GO:0043565//se…	HSF
Arahy.2NH314	0.27	1.26	0.35	0.626	2.39	0.62	2.03	1.68	1.42878	1.64558e-11	4.34082e-12	ras-related protein RABC2a [Arachis ipaensis]	K07910//Ras-related protein Rab-18	GO:0044424//intracellular part;GO:0005623//cell;GO:0044464//cell part;GO:0005622//intracellular;GO:0005737//cytoplasm;GO:0043229//intracellular organelle;GO:0044444//cytoplasmic part;GO:0005794//Golgi apparatus;GO:0012505//endomembrane system;GO:0043226//organelle;GO:0043231//intracellular membrane-bounded organelle;GO:0043227//membrane-bounded organelle;GO:0035639//purine ribonucleoside triphosp…
Arahy.8833PN	0.24	4.28	0.46	1.66	6.44	1.41	5.45	4.433	1.42725	8.43679e-05	4.52604e-05	WAT1-related protein At5g40240 isoform X2 [Arachis duranensis]
Arahy.T5AJQY	1.28	4.65	0.86	2.263	11.33	0.91	5.86	6.033	1.42669	4.03252e-46	3.17485e-47	NAC domain-containing protein 73 isoform X1 [Arachis ipaensis]		GO:0043170//macromolecule metabolic process;GO:0006807//nitrogen compound metabolic process;GO:0010556//regulation of macromolecule biosynthetic process;GO:1901576//organic substance biosynthetic process;GO:0019438//aromatic compound biosynthetic process;GO:0034641//cellular nitrogen compound metabolic process;GO:0016070//RNA metabolic process;GO:0019219//regulation of nucleobase-containing compo…	NAC
Arahy.ADC2ZV	1.15	7.47	0.53	3.05	7.81	1.26	15.55	8.206	1.42661	1.99277e-13	4.63226e-14	uncharacterized protein LOC107475098 [Arachis duranensis]
Arahy.J6EHGP	0.76	2.22	0.58	1.186	2.49	1.11	5.88	3.16	1.4254	1.2287e-19	2.05714e-20	uncharacterized protein LOC107625415 isoform X1 [Arachis ipaensis]
Arahy.G4VJTK	0.59	10.14	1.48	4.07	18.38	4.42	9.54	10.78	1.42168	4.63135e-42	3.9521e-43	uncharacterized protein LOC107478943 isoform X1 [Arachis duranensis]	K01246//DNA-3-methyladenine glycosylase I [EC:3.2.2.20]+ko03410//Base excision repair	GO:0006950//response to stress;GO:0044260//cellular macromolecule metabolic process;GO:0050896//response to stimulus;GO:0006807//nitrogen compound metabolic process;GO:0051716//cellular response to stimulus;GO:0006281//DNA repair;GO:1901360//organic cyclic compound metabolic process;GO:0009987//cellular process;GO:0008152//metabolic process;GO:0044238//primary metabolic process;GO:0033554//cellul…
Arahy.M75BKX	0.03	2	0	0.676	1.68	0	3.76	1.813	1.42135	2.7594e-12	6.90822e-13	myb-like protein AA [Arachis ipaensis]	K09422//transcription factor MYB, plant	GO:0097159//organic cyclic compound binding;GO:0003677//DNA binding;GO:0005488//binding;GO:1901363//heterocyclic compound binding;GO:0003676//nucleic acid binding;	MYB
Arahy.43HINI	3.05	0.94	1.12	1.703	2.9	0.86	10.16	4.64	1.42052	5.03574e-12	1.28281e-12	hypothetical protein TSUD_291710 [Trifolium subterraneum]
Arahy.U54Z4W	0.08	0.87	0.23	0.393	1	0.61	1.53	1.046	1.42041	0.000882425	0.000569839	uncharacterized protein LOC107634303 [Arachis ipaensis]
Arahy.2X7NJS	1.41	0.75	0.16	0.773	1.3	0.67	4.28	2.083	1.41986	3.8925e-05	1.97841e-05	protein-lysine N-methyltransferase Mettl10 [Arachis ipaensis]		GO:0044424//intracellular part;GO:0044464//cell part;GO:0005622//intracellular;GO:0005737//cytoplasm;GO:0005623//cell;GO:0008276//protein methyltransferase activity;GO:0140096//catalytic activity, acting on a protein;GO:0008757//S-adenosylmethionine-dependent methyltransferase activity;GO:0016740//transferase activity;GO:0016278//lysine N-methyltransferase activity;GO:0008170//N-methyltransferase…
Arahy.92U0GM	0.19	0.08	0.36	0.21	0.39	0.38	0.95	0.573	1.41846	0.000670108	0.000422272	uncharacterized protein LOC107474246 [Arachis duranensis]	K05658//ATP-binding cassette, subfamily B (MDR/TAP), member 1 [EC:3.6.3.44]+ko02010//ABC transporters;K02995//small subunit ribosomal protein S8e+ko03010//Ribosome;K14007//protein transport protein SEC24+ko04141//Protein processing in endoplasmic reticulum;K02736//20S proteasome subunit beta 7 [EC:3.4.25.1]+ko03050//Proteasome;K21952//CASK-interacting protein
Arahy.7NF8CM	0.72	0.68	0.41	0.603	1.52	0.58	2.78	1.626	1.41803	2.27617e-11	6.07197e-12	uncharacterized protein LOC107489246 [Arachis duranensis]	K07466//replication factor A1+ko03440//Homologous recombination+ko03420//Nucleotide excision repair+ko03030//DNA replication+ko03430//Mismatch repair;K07466//replication factor A1+ko03440//Homologous recombination+ko03420//Nucleotide excision repair+ko03030//DNA replication+ko03430//Mismatch repair;K07466//replication factor A1+ko03440//Homologous recombination+ko03420//Nucleotide excision repair…
Arahy.1U2NYC	0.81	3.66	1.03	1.833	2.88	1.24	10.74	4.953	1.41802	6.30654e-35	6.46465e-36	lupeol synthase-like [Arachis duranensis]	K20659//lupeol synthase [EC:5.4.99.41]+ko00909//Sesquiterpenoid and triterpenoid biosynthesis+ko01110//Biosynthesis of secondary metabolites;K20659//lupeol synthase [EC:5.4.99.41]+ko00909//Sesquiterpenoid and triterpenoid biosynthesis+ko01110//Biosynthesis of secondary metabolites	GO:0016866//intramolecular transferase activity;GO:0003824//catalytic activity;GO:0016853//isomerase activity;
Arahy.2K1VVE	0.3	1.4	0.5	0.733	2.27	1.1	2.49	1.953	1.41748	5.56809e-05	2.90272e-05	NBS-LRR type disease resistance protein [Arachis hypogaea]
Arahy.9I4DI5	0.07	0.83	0.1	0.333	1.53	0.15	0.96	0.88	1.41673	0.00039123	0.000235323	hypothetical protein VIGAN_02237800 [Vigna angularis var. angularis]	K11153//retinol dehydrogenase 12 [EC:1.1.1.300]+ko01100//Metabolic pathways
Arahy.5N45JG	0.02	0.29	0.1	0.136	0.12	0.09	0.89	0.366	1.41672	0.000155307	8.71335e-05	glutamate receptor 3.6-like [Arachis ipaensis]	K05387//glutamate receptor, ionotropic, plant	GO:0016020//membrane;GO:0044425//membrane part;GO:0016021//integral component of membrane;GO:0031224//intrinsic component of membrane;GO:0022803//passive transmembrane transporter activity;GO:0022836//gated channel activity;GO:0022838//substrate-specific channel activity;GO:0005216//ion channel activity;GO:0015276//ligand-gated ion channel activity;GO:0015318//inorganic molecular entity transmemb…
Arahy.F18R1J	0.45	0.88	1.35	0.893	2.39	1.72	3.13	2.413	1.41643	9.24045e-17	1.76218e-17	probable L-type lectin-domain containing receptor kinase VII.2 isoform X1 [Arachis ipaensis]	K04733//interleukin-1 receptor-associated kinase 4 [EC:2.7.11.1]	GO:0031224//intrinsic component of membrane;GO:0016021//integral component of membrane;GO:0016020//membrane;GO:0044425//membrane part;GO:0004672//protein kinase activity;GO:0005524//ATP binding;GO:0004674//protein serine/threonine kinase activity;GO:0036094//small molecule binding;GO:0030246//carbohydrate binding;GO:0032553//ribonucleotide binding;GO:0097159//organic cyclic compound binding;GO:00…
Arahy.URH0Q0	0.14	0.59	0.12	0.283	1.04	0.57	0.63	0.746	1.41336	0.000168084	9.48925e-05	mediator of RNA polymerase II transcription subunit 4-like [Arachis duranensis]
Arahy.XP1NDF	54.06	366.92	63.72	161.566	242.94	44.35	1016.5	434.596	1.41241	0	0	AAmetallothionein-like protein [Arachis hypogaea]
Arahy.VFJD86	1.25	2.43	2.19	1.956	4.61	4.17	6.92	5.233	1.41224	2.6036e-45	2.08462e-46	LOW QUALITY PROTEIN: cytochrome P450 714A1-like [Arachis duranensis]	K20661//cytochrome P450 family 714 subfamily A polypeptide 1;K20661//cytochrome P450 family 714 subfamily A polypeptide 1	GO:0016020//membrane;GO:0016021//integral component of membrane;GO:0044425//membrane part;GO:0031224//intrinsic component of membrane;GO:0043169//cation binding;GO:0046906//tetrapyrrole binding;GO:0046872//metal ion binding;GO:0020037//heme binding;GO:0004497//monooxygenase activity;GO:0016491//oxidoreductase activity;GO:0005488//binding;GO:0043167//ion binding;GO:0097159//organic cyclic compound…
Arahy.E6PGMW	0.77	0.84	0	0.536	1.15	1.22	1.87	1.413	1.40787	3.09224e-05	1.545e-05	dirigent protein 10 [Arachis duranensis]	K19027//zinc finger FYVE domain-containing protein 26;K01870//isoleucyl-tRNA synthetase [EC:6.1.1.5]+ko00970//Aminoacyl-tRNA biosynthesis	GO:0048046//apoplast;GO:0005576//extracellular region;GO:0016853//isomerase activity;GO:0003824//catalytic activity;
Arahy.FI2WQ3	0.78	2.49	0.62	1.296	4.04	1.14	5.12	3.433	1.40673	1.45792e-17	2.67124e-18	PREDICTED: probable mitochondrial chaperone BCS1-B [Glycine max]	K08900//mitochondrial chaperone BCS1	GO:0016020//membrane;GO:0016021//integral component of membrane;GO:0044425//membrane part;GO:0031224//intrinsic component of membrane;GO:0005524//ATP binding;GO:0008144//drug binding;GO:1901265//nucleoside phosphate binding;GO:0017076//purine nucleotide binding;GO:0035639//purine ribonucleoside triphosphate binding;GO:0005488//binding;GO:0036094//small molecule binding;GO:0032559//adenyl ribonucl…
Arahy.T25X4W	0.15	3.05	0.41	1.203	4.38	0.95	4.18	3.17	1.40567	4.40201e-21	6.90968e-22	protein PHOSPHATE STARVATION RESPONSE 1-like isoform X1 [Arachis duranensis]	K12741//heterogeneous nuclear ribonucleoprotein A1/A3+ko03040//Spliceosome;K06236//collagen, type I, alpha+ko04933//AGE-RAGE signaling pathway in diabetic complications;K01940//argininosuccinate synthase [EC:6.3.4.5]+ko00250//Alanine, aspartate and glutamate metabolism+ko00220//Arginine biosynthesis+ko01230//Biosynthesis of amino acids+ko01100//Metabolic pathways+ko01110//Biosynthesis of secondar…		G2-like
Arahy.53UQ7J	0	4.96	0.1	1.686	4.67	0	8.72	4.463	1.40465	3.0067e-17	5.587e-18	uncharacterized protein LOC107477797 [Arachis duranensis]
Arahy.SRPF4R	0.47	0.34	0.58	0.463	0.66	1.36	1.7	1.24	1.4046	0.00017221	9.73926e-05	DNA polymerase delta catalytic subunit-like isoform X1 [Arachis duranensis]	K02327//DNA polymerase delta subunit 1 [EC:2.7.7.7]+ko03440//Homologous recombination+ko03420//Nucleotide excision repair+ko03030//DNA replication+ko00230//Purine metabolism+ko03410//Base excision repair+ko03430//Mismatch repair+ko01100//Metabolic pathways+ko00240//Pyrimidine metabolism
[truncated: 2,682 more rows]
