# Supplementary material for: Transcriptome profiling provides insights into molecular mechanism in Peanut semi-dwarf mutant
Source: BMC Genomics. 2020 Mar 5;21:211. doi: 10.1186/s12864-020-6614-0 (PMC7059693; doi:10.1186/s12864-020-6614-0)
Supplement: Supplementary file 4 — Additional file 4 Table S2. Differentially expressed genes of leaf between sdm2 and FH1. [file 12864_2020_6614_MOESM4_ESM.xlsx]

## Sheet: Table S2
Table S2 Differentially expressed genes of leaf between sdm2 and FH1
Gene ID	FPKM of FH1_L				FPKM of sdm2_L				log2(sdm2/FH1)	Qvalue(FH1-vs-sdm2)	Pvalue(FH1-vs-sdm2)	Nr Annotation	Kegg Orthology	GO	TFs
	FH1_L_1	FH1_L_2	FH1_L_3	Average	sdm2_L_1	sdm2_L_2	sdm2_L_3	Average
Arahy.J5EVIQ	0	0	0	0	52.35	3.1	0.54	18.663	11.0796	1.93075e-150	2.14864e-152	protein trichome birefringence-like 43 [Arachis duranensis]	K16573//gamma-tubulin complex component 6
Arahy.KRFD27	0.05	0	0	0.016	51.39	3.31	0.36	18.353	10.1882	1.17254e-186	9.96113e-189	protein trichome birefringence-like 43 [Arachis ipaensis]	K16573//gamma-tubulin complex component 6
Arahy.NE0GCA	0	0	0	0	10.85	1.6	0.3	4.25	9.99872	1.6628e-84	3.38816e-86	trifunctional UDP-glucose 4,6-dehydratase/UDP-4-keto-6-deoxy-D-glucose 3,5-epimerase/UDP-4-keto-L-rhamnose-reductase RHM1 [Arachis ipaensis]	K12450//UDP-glucose 4,6-dehydratase [EC:4.2.1.76]+ko00520//Amino sugar and nucleotide sugar metabolism
Arahy.3TU0XK	0	0	0	0	13.08	4.04	2.65	6.59	9.85471	3.86376e-78	8.46636e-80	O-acyltransferase WSD1-like isoform X1 [Arachis duranensis]	K20098//DNA excision repair protein ERCC-6-like 2 [EC:3.6.4.-];K15406//wax-ester synthase / diacylglycerol O-acyltransferase [EC:2.3.1.75 2.3.1.20]+ko00073//Cutin, suberine and wax biosynthesis
Arahy.ZX29KH	0.04	0	0	0.013	28.65	1.15	0.14	9.98	9.55721	3.68768e-132	4.73966e-134	protein trichome birefringence-like 43 [Arachis duranensis]	K16573//gamma-tubulin complex component 6
Arahy.P9EZ8E	0	0	0	0	8.18	0.31	0.06	2.85	9.34163	5.89027e-59	1.74677e-60	uncharacterized protein At1g04910-like [Arachis duranensis]		GO:0031224//intrinsic component of membrane;GO:0044424//intracellular part;GO:0044464//cell part;GO:0005737//cytoplasm;GO:0016021//integral component of membrane;GO:0005622//intracellular;GO:0005623//cell;GO:0044425//membrane part;GO:0016020//membrane;
Arahy.E39XID	0.04	0	0	0.013	6.18	6.88	8.32	7.126	9.13395	2.30488e-104	3.75717e-106	uncharacterized protein LOC110270807 [Arachis ipaensis]	K02218//casein kinase 1 [EC:2.7.11.1]
Arahy.9XM5YI	0	0	0	0	9.46	1.26	0.09	3.603	8.95415	1.69132e-47	6.09194e-49	protein trichome birefringence-like 16 isoform X2 [Cajanus cajan]	K16573//gamma-tubulin complex component 6	GO:0044425//membrane part;GO:0016021//integral component of membrane;GO:0031224//intrinsic component of membrane;GO:0016020//membrane;
Arahy.G6XULF	0	0.13	0	0.043	54.11	2.06	0.29	18.82	8.93474	5.96253e-186	5.14012e-188	protein trichome birefringence-like 43 [Arachis ipaensis]	K16573//gamma-tubulin complex component 6
Arahy.ZFQ2FP	0	0	0	0	7.32	0.28	0.04	2.546	8.89299	6.8167e-46	2.52795e-47	lysosomal Pro-X carboxypeptidase [Arachis duranensis]	K01285//lysosomal Pro-X carboxypeptidase [EC:3.4.16.2];K01285//lysosomal Pro-X carboxypeptidase [EC:3.4.16.2]	GO:0070011//peptidase activity, acting on L-amino acid peptides;GO:0140096//catalytic activity, acting on a protein;GO:0008233//peptidase activity;GO:0003824//catalytic activity;GO:0017171//serine hydrolase activity;GO:0008236//serine-type peptidase activity;GO:0016787//hydrolase activity;
Arahy.UXK99M	0	0	0	0	1.96	0	0	0.653	8.78216	4.09329e-43	1.60524e-44	leucine-rich repeat receptor-like protein kinase PXC2 [Arachis duranensis]	K08066//nuclear transcription factor Y, gamma;K03021//DNA-directed RNA polymerase III subunit RPC2 [EC:2.7.7.6]+ko00230//Purine metabolism+ko03020//RNA polymerase+ko01100//Metabolic pathways+ko00240//Pyrimidine metabolism
Arahy.YY2BB8	0	0	0	0	11.49	1.11	0	4.2	8.66098	2.88074e-40	1.22635e-41	uncharacterized protein LOC107619775 [Arachis ipaensis]
Arahy.64KRD1	0	0	0.1	0.033	32.23	2.92	0.11	11.753	8.43636	1.27852e-139	1.51899e-141	lactosylceramide 4-alpha-galactosyltransferase-like [Arachis duranensis]	K01988//lactosylceramide 4-alpha-galactosyltransferase [EC:2.4.1.228]+ko00603//Glycosphingolipid biosynthesis - globo and isoglobo series+ko00601//Glycosphingolipid biosynthesis - lacto and neolacto series+ko01100//Metabolic pathways
Arahy.CD6Y85	0	0	0	0	8.31	9.41	7.5	8.406	8.06842	1.06489e-28	6.30924e-30	uncharacterized protein LOC107489377 [Arachis duranensis]
Arahy.97MZ99	0	0.09	0.08	0.056	9.39	7.54	27.54	14.823	8.03053	4.92989e-110	7.54166e-112	late embryogenesis abundant protein D-34 isoform X1 [Arachis ipaensis]
Arahy.P4NYDW	0	0	0	0	12.96	2.26	0	5.073	8.02132	6.25763e-28	3.81147e-29	early nodulin-20 [Arachis duranensis]	K03006//DNA-directed RNA polymerase II subunit RPB1 [EC:2.7.7.6]+ko00230//Purine metabolism+ko03020//RNA polymerase+ko01100//Metabolic pathways+ko00240//Pyrimidine metabolism	GO:0031224//intrinsic component of membrane;GO:0016021//integral component of membrane;GO:0044425//membrane part;GO:0016020//membrane;
Arahy.UZ71G8	0.07	0	0	0.023	14.74	1.09	0.07	5.3	8.01228	8.96497e-55	2.87498e-56	uncharacterized protein LOC107467365 [Arachis duranensis]
Arahy.SLBL56	0	0	0	0	3.4	0.09	0.15	1.213	8.00804	1.02246e-27	6.27899e-29	uncharacterized protein At1g04910-like [Arachis ipaensis]
Arahy.1R7S2I	0.05	0.11	0	0.053	33.66	4.08	0.16	12.633	7.97128	4.42959e-159	4.7212e-161	lactosylceramide 4-alpha-galactosyltransferase-like [Arachis duranensis]	K01988//lactosylceramide 4-alpha-galactosyltransferase [EC:2.4.1.228]+ko00603//Glycosphingolipid biosynthesis - globo and isoglobo series+ko00601//Glycosphingolipid biosynthesis - lacto and neolacto series+ko01100//Metabolic pathways
Arahy.0EN5GD	0	0	0	0	3.6	0.51	0	1.37	7.96573	4.80001e-27	3.00641e-28	protein trichome birefringence-like 16 isoform X1 [Arachis duranensis]	K16573//gamma-tubulin complex component 6	GO:0016020//membrane;GO:0044425//membrane part;GO:0016021//integral component of membrane;GO:0031224//intrinsic component of membrane;
Arahy.WVIE7L	0	0	0.07	0.023	15.52	0	0	5.173	7.8712	2.15438e-50	7.38163e-52	transcription factor PRE6 [Arachis ipaensis]	K17693//DNA-binding protein inhibitor ID2	GO:0005488//binding;GO:0046983//protein dimerization activity;GO:0005515//protein binding;
Arahy.6LFK4F	0.07	0	0	0.023	4.12	4.3	5.52	4.646	7.76483	1.26287e-10	1.76247e-11	protein DETOXIFICATION 42-like isoform X2 [Arachis ipaensis]	K20456//oxysterol-binding protein 1
Arahy.WGSE61	0	0	0	0	2.92	0.59	0.04	1.183	7.64198	2.13206e-22	1.57398e-23	lactosylceramide 4-alpha-galactosyltransferase-like [Arachis ipaensis]	K01988//lactosylceramide 4-alpha-galactosyltransferase [EC:2.4.1.228]+ko00603//Glycosphingolipid biosynthesis - globo and isoglobo series+ko00601//Glycosphingolipid biosynthesis - lacto and neolacto series+ko01100//Metabolic pathways
Arahy.FL8UUR	0	0	0	0	2.84	0	0.04	0.96	7.62726	3.32654e-22	2.46831e-23	protein ECERIFERUM 1 isoform X2 [Arachis ipaensis]	K15404//aldehyde decarbonylase [EC:4.1.99.5]+ko01110//Biosynthesis of secondary metabolites+ko00073//Cutin, suberine and wax biosynthesis	GO:0009058//biosynthetic process;GO:1901576//organic substance biosynthetic process;GO:0008152//metabolic process;GO:0044238//primary metabolic process;GO:0006629//lipid metabolic process;GO:0008610//lipid biosynthetic process;GO:0071704//organic substance metabolic process;GO:0044425//membrane part;GO:0043227//membrane-bounded organelle;GO:0044446//intracellular organelle part;GO:0044444//cytopl…
Arahy.3BM42P	0	0.04	0	0.013	5.92	0.7	0	2.206	7.55828	8.14051e-42	3.29704e-43	lactosylceramide 4-alpha-galactosyltransferase-like [Arachis duranensis]	K01988//lactosylceramide 4-alpha-galactosyltransferase [EC:2.4.1.228]+ko00603//Glycosphingolipid biosynthesis - globo and isoglobo series+ko00601//Glycosphingolipid biosynthesis - lacto and neolacto series+ko01100//Metabolic pathways
Arahy.KBV6L0	0	0	0	0	3.8	4.81	4.16	4.256	7.40303	1.8392e-19	1.52268e-20	PREDICTED: protein pleiotropic regulatory locus 1-like isoform X3 [Gossypium raimondii]	K12862//pleiotropic regulator 1+ko03040//Spliceosome
Arahy.RNAX97	0.15	0	0.16	0.103	13.87	9.39	28.59	17.283	7.39654	4.2479e-81	9.01514e-83	60S ribosomal protein L7-2 isoform X1 [Arachis ipaensis]	K02937//large subunit ribosomal protein L7e+ko03010//Ribosome
Arahy.AK0I35	0	0	0	0	4.61	0.45	0	1.686	7.37679	3.65505e-19	3.0707e-20	gamma-interferon-inducible lysosomal thiol reductase-like [Arachis ipaensis]	K08059//interferon, gamma-inducible protein 30
Arahy.YMW3C5	0	0	0	0	0.52	0.3	1.76	0.86	7.22277	1.70202e-17	1.54462e-18	late embryogenesis abundant protein D-34 isoform X1 [Arachis ipaensis]
Arahy.P2KY5D	0	0	0	0	8.37	2.14	12.05	7.52	7.2203	1.80396e-17	1.64053e-18	2-carboxy-1,4-naphthoquinone phytyltransferase, chloroplastic-like isoform X1 [Arachis ipaensis]	K02548//1,4-dihydroxy-2-naphthoate octaprenyltransferase [EC:2.5.1.74 2.5.1.-]+ko00130//Ubiquinone and other terpenoid-quinone biosynthesis+ko01100//Metabolic pathways+ko01110//Biosynthesis of secondary metabolites	GO:0051188//cofactor biosynthetic process;GO:1901661//quinone metabolic process;GO:0042181//ketone biosynthetic process;GO:0009058//biosynthetic process;GO:0042180//cellular ketone metabolic process;GO:0008152//metabolic process;GO:0009108//coenzyme biosynthetic process;GO:0006766//vitamin metabolic process;GO:0015979//photosynthesis;GO:0044281//small molecule metabolic process;GO:0006091//genera…
Arahy.HUL940	0	0	0	0	3.22	0	0	1.073	7.12525	1.63558e-16	1.56124e-17	uncharacterized protein LOC107495876 [Arachis duranensis]
Arahy.R9H0NA	0	0	0	0	3.22	0	0	1.073	7.12525	1.63558e-16	1.56124e-17	uncharacterized protein LOC107495876 [Arachis duranensis]
Arahy.MHK3H7	0	0	0	0	0	9.03	0	3.01	7.12485	1.65001e-16	1.57597e-17	stress enhanced protein 2, chloroplastic [Arachis ipaensis]		GO:0016020//membrane;GO:0016021//integral component of membrane;GO:0044425//membrane part;GO:0031224//intrinsic component of membrane;
Arahy.S8RJ08	0	0	0	0	2.36	0.3	0.04	0.9	7.06609	6.07157e-16	5.98402e-17	lactosylceramide 4-alpha-galactosyltransferase-like [Arachis duranensis]	K01988//lactosylceramide 4-alpha-galactosyltransferase [EC:2.4.1.228]+ko00603//Glycosphingolipid biosynthesis - globo and isoglobo series+ko00601//Glycosphingolipid biosynthesis - lacto and neolacto series+ko01100//Metabolic pathways
Arahy.ZDHF3I	0	0	0	0	1.55	0.45	0.68	0.893	7.00749	2.13836e-15	2.1692e-16	PREDICTED: omega-3 fatty acid desaturase, endoplasmic reticulum-like [Lupinus angustifolius]	K10257//acyl-lipid omega-3 desaturase [EC:1.14.19.25 1.14.19.35 1.14.19.36];K10257//acyl-lipid omega-3 desaturase [EC:1.14.19.25 1.14.19.35 1.14.19.36]	GO:0008152//metabolic process;GO:0006629//lipid metabolic process;GO:0071704//organic substance metabolic process;GO:0044238//primary metabolic process;GO:0031224//intrinsic component of membrane;GO:0016021//integral component of membrane;GO:0016020//membrane;GO:0044425//membrane part;GO:0003824//catalytic activity;GO:0016705//oxidoreductase activity, acting on paired donors, with incorporation o…
Arahy.D3ZBZF	0	0	0.05	0.016	3.03	2.13	1.3	2.153	6.84579	6.61649e-44	2.53459e-45	protein NRT1/ PTR FAMILY 5.6-like [Arachis ipaensis]	K14638//solute carrier family 15 (peptide/histidine transporter), member 3/4
Arahy.84B6CG	0	0	0	0	0.4	2.83	0.14	1.123	6.8431	5.86571e-14	6.46883e-15	B3 domain-containing transcription factor VRN1-like isoform X1 [Arachis ipaensis]			ABI3VP1
Arahy.18QE6Y	0	0	0	0	1.05	1.1	0	0.716	6.80703	1.16035e-13	1.30767e-14	malate synthase, glyoxysomal [Arachis duranensis]	K01638//malate synthase [EC:2.3.3.9]+ko01100//Metabolic pathways+ko01110//Biosynthesis of secondary metabolites+ko00620//Pyruvate metabolism+ko01200//Carbon metabolism+ko00630//Glyoxylate and dicarboxylate metabolism	GO:0009060//aerobic respiration;GO:0006091//generation of precursor metabolites and energy;GO:0006097//glyoxylate cycle;GO:0044238//primary metabolic process;GO:0045333//cellular respiration;GO:0006082//organic acid metabolic process;GO:0044262//cellular carbohydrate metabolic process;GO:0032787//monocarboxylic acid metabolic process;GO:0044281//small molecule metabolic process;GO:0006101//citrat…
Arahy.ESZ0IC	0	0.12	0	0.04	11.04	0.27	0.04	3.783	6.78625	3.77191e-102	6.26682e-104	laccase-12-like [Arachis ipaensis]	K05909//laccase [EC:1.10.3.2]	GO:0009808//lignin metabolic process;GO:0006725//cellular aromatic compound metabolic process;GO:0046274//lignin catabolic process;GO:1901361//organic cyclic compound catabolic process;GO:0009698//phenylpropanoid metabolic process;GO:0044248//cellular catabolic process;GO:1901575//organic substance catabolic process;GO:0009056//catabolic process;GO:0009987//cellular process;GO:0046271//phenylprop…
Arahy.I6W5T3	0	0	0	0	1.42	0	0	0.473	6.74987	3.35598e-13	3.87674e-14	F-box protein At5g39450 [Arachis ipaensis]
Arahy.8SXC5S	0	0	0	0	6.57	0.16	0.15	2.293	6.64936	1.97526e-12	2.4118e-13	transcription factor bHLH146 [Arachis ipaensis]
Arahy.HDU51Y	0	0	0	0	5.04	0.39	0.24	1.89	6.64936	1.97526e-12	2.4118e-13	uncharacterized protein LOC107492430 [Arachis duranensis]	K07575//PUA domain protein	GO:0044464//cell part;GO:0005623//cell;GO:0071944//cell periphery;GO:0016787//hydrolase activity;GO:0016788//hydrolase activity, acting on ester bonds;GO:0030234//enzyme regulator activity;GO:0003824//catalytic activity;GO:0098772//molecular function regulator;GO:0004857//enzyme inhibitor activity;GO:0046910//pectinesterase inhibitor activity;GO:0052689//carboxylic ester hydrolase activity;GO:003…
Arahy.I2W0TQ	0	0	0	0	2.09	0.13	0	0.74	6.615	3.5418e-12	4.40006e-13	O-acyltransferase WSD1-like [Arachis duranensis]	K20098//DNA excision repair protein ERCC-6-like 2 [EC:3.6.4.-];K15406//wax-ester synthase / diacylglycerol O-acyltransferase [EC:2.3.1.75 2.3.1.20]+ko00073//Cutin, suberine and wax biosynthesis
Arahy.15VG0N	0.1	0	0	0.033	8.21	0.19	0.05	2.816	6.60985	1.28978e-63	3.53376e-65	interactor of constitutive active ROPs 4 [Arachis duranensis]	K03231//elongation factor 1-alpha+ko03013//RNA transport;K10352//myosin heavy chain;K09291//nucleoprotein TPR+ko03013//RNA transport
Arahy.MJW2EP	0	0	0	0	9.63	0.35	2.4	4.126	6.58663	5.68337e-12	7.16746e-13	auxin-induced protein 15A-like [Arachis duranensis]	K14488//SAUR family protein+ko04075//Plant hormone signal transduction
Arahy.GB2WAI	0	0	0	0	0.65	0.21	0	0.286	6.56279	8.40175e-12	1.07327e-12	putative disease resistance protein RGA4 isoform X2 [Arachis duranensis]	K15078//structure-specific endonuclease subunit SLX1 [EC:3.6.1.-]
Arahy.BAA5S9	0	0	0	0	0.56	0.23	0	0.263	6.53642	1.28743e-11	1.66721e-12	putative disease resistance protein RGA4 isoform X3 [Arachis ipaensis]	K15078//structure-specific endonuclease subunit SLX1 [EC:3.6.1.-]
Arahy.9YN8B0	0.03	0	0	0.01	2.55	0	0	0.85	6.50956	5.72733e-22	4.29461e-23	DNA damage-repair/toleration protein DRT100 [Arachis duranensis]	K13420//LRR receptor-like serine/threonine-protein kinase FLS2 [EC:2.7.11.1]+ko04626//Plant-pathogen interaction+ko04016//MAPK signaling pathway - plant;K20718//LRR receptor-like serine/threonine-protein kinase ERECTA [EC:2.7.11.1]+ko04016//MAPK signaling pathway - plant
Arahy.B1AFV9	0	0	0	0	1.7	0.11	0.19	0.666	6.42847	6.89171e-11	9.45613e-12	xyloglucan endotransglucosylase/hydrolase 1 [Arachis ipaensis]	K08235//xyloglucan:xyloglucosyl transferase [EC:2.4.1.207]	GO:0005975//carbohydrate metabolic process;GO:0005976//polysaccharide metabolic process;GO:0044085//cellular component biogenesis;GO:0010410//hemicellulose metabolic process;GO:0043170//macromolecule metabolic process;GO:0044260//cellular macromolecule metabolic process;GO:0042546//cell wall biogenesis;GO:0010411//xyloglucan metabolic process;GO:0044036//cell wall macromolecule metabolic process;…
Arahy.Q7N6WS	0	0	0	0	0.44	0.37	0.43	0.413	6.36271	1.8336e-10	2.58601e-11	uncharacterized protein LOC107478790 isoform X2 [Arachis duranensis]		GO:1901576//organic substance biosynthetic process;GO:0044237//cellular metabolic process;GO:0006412//translation;GO:0043604//amide biosynthetic process;GO:0034645//cellular macromolecule biosynthetic process;GO:0009987//cellular process;GO:0034641//cellular nitrogen compound metabolic process;GO:0043170//macromolecule metabolic process;GO:1901566//organonitrogen compound biosynthetic process;GO:…
Arahy.SKQI8R	0	0	0	0	1.29	0.16	0	0.483	6.3214	3.32038e-10	4.7724e-11	4-coumarate--CoA ligase 2-like [Arachis duranensis]	K01904//4-coumarate--CoA ligase [EC:6.2.1.12]+ko00130//Ubiquinone and other terpenoid-quinone biosynthesis+ko01100//Metabolic pathways+ko01110//Biosynthesis of secondary metabolites+ko00940//Phenylpropanoid biosynthesis+ko00360//Phenylalanine metabolism
Arahy.577H6Y	0	0.16	0	0.053	9.87	0.25	0.69	3.603	6.23517	4.2527e-36	2.0197e-37	transcription factor PRE6 [Arachis duranensis]	K17693//DNA-binding protein inhibitor ID2	GO:0005515//protein binding;GO:0046983//protein dimerization activity;GO:0005488//binding;	bHLH
Arahy.E9141E	0.16	0	0	0.053	10.2	0.78	0.1	3.693	6.23205	1.71743e-95	3.12261e-97	L-ascorbate oxidase homolog [Arachis duranensis]	K19791//iron transport multicopper oxidase	GO:0016491//oxidoreductase activity;GO:0005507//copper ion binding;GO:0043169//cation binding;GO:0003824//catalytic activity;GO:0005488//binding;GO:0046914//transition metal ion binding;GO:0046872//metal ion binding;GO:0043167//ion binding;
Arahy.9BC44W	0	0	0	0	0	0	3.5	1.166	6.22486	1.24894e-09	1.89103e-10	Helicase SEN1 [Cajanus cajan]	K10706//senataxin [EC:3.6.4.-]
Arahy.K2M25G	0	0	0	0	1	0	0	0.333	6.20459	1.6356e-09	2.50057e-10	lysosomal Pro-X carboxypeptidase [Arachis ipaensis]	K01285//lysosomal Pro-X carboxypeptidase [EC:3.4.16.2]	GO:0008236//serine-type peptidase activity;GO:0008233//peptidase activity;GO:0017171//serine hydrolase activity;GO:0003824//catalytic activity;GO:0140096//catalytic activity, acting on a protein;GO:0070011//peptidase activity, acting on L-amino acid peptides;GO:0016787//hydrolase activity;
Arahy.H6GXLW	0	0	0	0	0	0	1.49	0.496	6.20035	1.73126e-09	2.65008e-10	uncharacterized protein LOC107461188 [Arachis duranensis]	K20776//BRISC and BRCA1-A complex member 1+ko03440//Homologous recombination	GO:0051171//regulation of nitrogen compound metabolic process;GO:0048583//regulation of response to stimulus;GO:0080090//regulation of primary metabolic process;GO:0051173//positive regulation of nitrogen compound metabolic process;GO:0010604//positive regulation of macromolecule metabolic process;GO:0048584//positive regulation of response to stimulus;GO:0019222//regulation of metabolic process;…
Arahy.WCL77V	0.03	0.06	0.03	0.04	6.83	0.78	0.06	2.556	6.17581	2.39206e-68	6.0514e-70	uncharacterized protein At1g04910-like [Arachis duranensis]		GO:0044425//membrane part;GO:0005622//intracellular;GO:0005623//cell;GO:0031224//intrinsic component of membrane;GO:0005737//cytoplasm;GO:0044424//intracellular part;GO:0016020//membrane;GO:0044464//cell part;GO:0016021//integral component of membrane;
Arahy.XIB6CP	0	0	0	0	0.62	0	0	0.206	6.14405	3.58861e-09	5.65291e-10	copper-transporting ATPase RAN1 isoform X2 [Arachis duranensis]	K17686//Cu+-exporting ATPase [EC:3.6.3.54]+ko04016//MAPK signaling pathway - plant;K17686//Cu+-exporting ATPase [EC:3.6.3.54]+ko04016//MAPK signaling pathway - plant;K17686//Cu+-exporting ATPase [EC:3.6.3.54]+ko04016//MAPK signaling pathway - plant	GO:0051179//localization;GO:0051234//establishment of localization;GO:0006810//transport;GO:0006812//cation transport;GO:0006811//ion transport;GO:0030001//metal ion transport;GO:0044425//membrane part;GO:0016021//integral component of membrane;GO:0031224//intrinsic component of membrane;GO:0016020//membrane;GO:0036094//small molecule binding;GO:0042626//ATPase activity, coupled to transmembrane …
Arahy.DHCY3G	0	0.07	0	0.023	3.96	0.18	0.06	1.4	6.13801	2.32964e-17	2.13173e-18	gamma-interferon-inducible lysosomal thiol reductase-like [Arachis ipaensis]	K08059//interferon, gamma-inducible protein 30
Arahy.JIWX6Q	0.18	0.15	0	0.11	17.37	1.69	0.3	6.453	6.03075	3.18619e-199	2.49702e-201	subtilisin-like protease SBT4.14 isoform X2 [Arachis ipaensis]	K15333//tRNA guanosine-2'-O-methyltransferase [EC:2.1.1.34];K12619//5'-3' exoribonuclease 2 [EC:3.1.13.-]+ko03018//RNA degradation+ko03008//Ribosome biogenesis in eukaryotes;K14568//rRNA small subunit pseudouridine methyltransferase Nep1 [EC:2.1.1.260]+ko03008//Ribosome biogenesis in eukaryotes	GO:0004252//serine-type endopeptidase activity;GO:0008233//peptidase activity;GO:0140096//catalytic activity, acting on a protein;GO:0070011//peptidase activity, acting on L-amino acid peptides;GO:0016787//hydrolase activity;GO:0003824//catalytic activity;GO:0004175//endopeptidase activity;GO:0017171//serine hydrolase activity;GO:0008236//serine-type peptidase activity;
Arahy.2W8R22	2.29	0.23	0.21	0.91	154.02	1.06	4.08	53.053	6.00036	0	0	expansin-A8 [Arachis ipaensis]	K20628//expansin	GO:0009664//plant-type cell wall organization;GO:0071669//plant-type cell wall organization or biogenesis;GO:0045229//external encapsulating structure organization;GO:0009987//cellular process;GO:0071840//cellular component organization or biogenesis;GO:0016043//cellular component organization;GO:0071555//cell wall organization;GO:0071554//cell wall organization or biogenesis;GO:0071944//cell per…
Arahy.KTV96N	0.04	0	0	0.013	2.37	0.2	0	0.856	5.99752	7.24793e-16	7.17068e-17	lactosylceramide 4-alpha-galactosyltransferase-like [Arachis ipaensis]	K01988//lactosylceramide 4-alpha-galactosyltransferase [EC:2.4.1.228]+ko00603//Glycosphingolipid biosynthesis - globo and isoglobo series+ko00601//Glycosphingolipid biosynthesis - lacto and neolacto series+ko01100//Metabolic pathways
Arahy.P4K14L	0	0	0	0	4.59	0	0	1.53	5.97513	2.76556e-08	4.75781e-09	probable xyloglucan endotransglucosylase/hydrolase protein 30 [Arachis ipaensis]	K08235//xyloglucan:xyloglucosyl transferase [EC:2.4.1.207]	GO:0044036//cell wall macromolecule metabolic process;GO:0071554//cell wall organization or biogenesis;GO:0044262//cellular carbohydrate metabolic process;GO:0010383//cell wall polysaccharide metabolic process;GO:0071555//cell wall organization;GO:0043170//macromolecule metabolic process;GO:0045229//external encapsulating structure organization;GO:0006073//cellular glucan metabolic process;GO:000…
Arahy.PT16FZ	0	0	0	0	0	0	1.27	0.423	5.96289	3.17722e-08	5.50785e-09	uncharacterized protein LOC107606322 [Arachis ipaensis]	K20776//BRISC and BRCA1-A complex member 1+ko03440//Homologous recombination	GO:0051171//regulation of nitrogen compound metabolic process;GO:0045935//positive regulation of nucleobase-containing compound metabolic process;GO:0060255//regulation of macromolecule metabolic process;GO:0050789//regulation of biological process;GO:0048522//positive regulation of cellular process;GO:0080134//regulation of response to stress;GO:0080135//regulation of cellular response to stress…
Arahy.G474U2	0	0	0	0	0	1.07	0	0.356	5.95513	3.46804e-08	6.04026e-09	uncharacterized protein LOC107482315 isoform X4 [Arachis duranensis]	K14944//RNA-binding protein Nova;K14944//RNA-binding protein Nova	GO:0097159//organic cyclic compound binding;GO:0003676//nucleic acid binding;GO:0003723//RNA binding;GO:1901363//heterocyclic compound binding;GO:0005488//binding;
Arahy.S7XZ9Q	2.37	0	0.15	0.84	138.84	0.6	1.47	46.97	5.94294	0	0	PREDICTED: GDSL esterase/lipase APG [Glycine max]	K00679//phospholipid:diacylglycerol acyltransferase [EC:2.3.1.158]+ko00561//Glycerolipid metabolism;K10691//E3 ubiquitin-protein ligase UBR4 [EC:2.3.2.27];K14209//solute carrier family 36 (proton-coupled amino acid transporter);K01188//beta-glucosidase [EC:3.2.1.21]+ko01100//Metabolic pathways+ko00500//Starch and sucrose metabolism+ko01110//Biosynthesis of secondary metabolites+ko00460//Cyanoamin…	GO:0016787//hydrolase activity;GO:0003824//catalytic activity;GO:0016788//hydrolase activity, acting on ester bonds;
Arahy.D4GSYH	0	0	0	0	1.77	0	0	0.59	5.94133	4.0515e-08	7.10981e-09	metalloendoproteinase 4-MMP-like [Arachis duranensis]	K07999//matrix metalloproteinase-20 (enamelysin) [EC:3.4.24.-]	GO:0005576//extracellular region;GO:0044421//extracellular region part;GO:0031012//extracellular matrix;GO:0046872//metal ion binding;GO:0070011//peptidase activity, acting on L-amino acid peptides;GO:0008237//metallopeptidase activity;GO:0005488//binding;GO:0004175//endopeptidase activity;GO:0004222//metalloendopeptidase activity;GO:0016787//hydrolase activity;GO:0008233//peptidase activity;GO:0…
Arahy.RRF31D	0	0	0	0	7.6	0	0	2.533	5.9138	5.51314e-08	9.8044e-09	auxin-induced protein X10A-like [Arachis duranensis]	K14488//SAUR family protein+ko04075//Plant hormone signal transduction
Arahy.70I7L0	0	0	0	0	6.03	1.85	3.69	3.856	5.84779	1.12531e-07	2.07565e-08	uncharacterized protein LOC107613033 [Arachis ipaensis]
Arahy.EK668R	0	0.13	0	0.043	4.37	1.2	1.1	2.223	5.84673	7.28396e-07	1.46753e-07	auxin-induced protein 15A-like [Arachis ipaensis]	K14488//SAUR family protein+ko04075//Plant hormone signal transduction
Arahy.UDT0Z0	0	0	0	0	0.65	0.06	0.03	0.246	5.82142	1.48688e-07	2.77846e-08	DNA damage-repair/toleration protein DRT100 [Arachis ipaensis]	K13420//LRR receptor-like serine/threonine-protein kinase FLS2 [EC:2.7.11.1]+ko04626//Plant-pathogen interaction+ko04016//MAPK signaling pathway - plant	GO:0003824//catalytic activity;GO:0016740//transferase activity;GO:0016301//kinase activity;GO:0016772//transferase activity, transferring phosphorus-containing groups;
Arahy.UZ2FXN	0.07	0	0.05	0.04	6.7	0	0.03	2.243	5.80215	5.16179e-60	1.49676e-61	laccase-17 [Arachis ipaensis]	K05909//laccase [EC:1.10.3.2]	GO:0046271//phenylpropanoid catabolic process;GO:0009056//catabolic process;GO:1901361//organic cyclic compound catabolic process;GO:0009808//lignin metabolic process;GO:0009987//cellular process;GO:0044248//cellular catabolic process;GO:0046274//lignin catabolic process;GO:0006725//cellular aromatic compound metabolic process;GO:0019439//aromatic compound catabolic process;GO:0009698//phenylprop…
Arahy.YA6HBX	0	0	0	0	6.59	0.27	0	2.286	5.79302	1.99519e-07	3.78461e-08	auxin-induced protein 15A-like [Arachis duranensis]	K14488//SAUR family protein+ko04075//Plant hormone signal transduction
Arahy.6Y9CP4	0	0	0	0	0.67	0	0	0.223	5.77291	2.45221e-07	4.69609e-08	pectin acetylesterase 9 isoform X2 [Arachis duranensis]	K19882//O-palmitoleoyl-L-serine hydrolase [EC:3.1.1.98]	GO:0071840//cellular component organization or biogenesis;GO:0009987//cellular process;GO:0016043//cellular component organization;GO:0071555//cell wall organization;GO:0071554//cell wall organization or biogenesis;GO:0045229//external encapsulating structure organization;GO:0030312//external encapsulating structure;GO:0005576//extracellular region;GO:0005618//cell wall;GO:0071944//cell periphery…
Arahy.RRQS70	0.11	0	0.06	0.056	4.24	3.24	1.57	3.016	5.72756	2.0083e-20	1.59909e-21	HSP-interacting protein [Arachis duranensis]	K17768//mitochondrial import receptor subunit TOM70;K11592//endoribonuclease Dicer [EC:3.1.26.-]
Arahy.6MUT0K	0.1	0	0	0.033	4.51	0	0.12	1.543	5.7201	2.24166e-30	1.25856e-31	GDSL esterase/lipase At3g48460 [Arachis ipaensis]	K21026//acetylajmaline esterase [EC:3.1.1.80]+ko00901//Indole alkaloid biosynthesis+ko01110//Biosynthesis of secondary metabolites	GO:0016787//hydrolase activity;GO:0003824//catalytic activity;GO:0016788//hydrolase activity, acting on ester bonds;
Arahy.UCHX4J	0.05	0.05	0.26	0.12	15.92	1.33	0.46	5.903	5.67698	3.89985e-138	4.73117e-140	probable arabinosyltransferase ARAD1 [Arachis ipaensis]	K01228//mannosyl-oligosaccharide glucosidase [EC:3.2.1.106]+ko04141//Protein processing in endoplasmic reticulum+ko00510//N-Glycan biosynthesis+ko01100//Metabolic pathways;K01738//cysteine synthase A [EC:2.5.1.47]+ko00920//Sulfur metabolism+ko01230//Biosynthesis of amino acids+ko01100//Metabolic pathways+ko01110//Biosynthesis of secondary metabolites+ko00270//Cysteine and methionine metabolism+ko…	GO:0008152//metabolic process;GO:0043170//macromolecule metabolic process;GO:0044249//cellular biosynthetic process;GO:0044260//cellular macromolecule metabolic process;GO:0006486//protein glycosylation;GO:0009101//glycoprotein biosynthetic process;GO:0009058//biosynthetic process;GO:0019538//protein metabolic process;GO:0071704//organic substance metabolic process;GO:1901566//organonitrogen comp…
Arahy.VHB05R	0	0.03	0	0.01	1.12	0.16	0.16	0.48	5.6693	7.787e-13	9.23212e-14	PREDICTED: L-ascorbate oxidase homolog [Vigna radiata var. radiata]	K19791//iron transport multicopper oxidase	GO:0005507//copper ion binding;GO:0043169//cation binding;GO:0003824//catalytic activity;GO:0043167//ion binding;GO:0005488//binding;GO:0016491//oxidoreductase activity;GO:0046872//metal ion binding;GO:0046914//transition metal ion binding;
Arahy.07Q55L	0	0	0	0	0.09	0.28	0.33	0.233	5.66791	6.92217e-07	1.39126e-07	splicing factor U2af small subunit B [Arachis duranensis]	K12836//splicing factor U2AF 35 kDa subunit+ko03040//Spliceosome	GO:0010467//gene expression;GO:0006807//nitrogen compound metabolic process;GO:0006397//mRNA processing;GO:0016071//mRNA metabolic process;GO:1901360//organic cyclic compound metabolic process;GO:0044238//primary metabolic process;GO:0008152//metabolic process;GO:0044237//cellular metabolic process;GO:0008380//RNA splicing;GO:0044260//cellular macromolecule metabolic process;GO:0009987//cellular …
Arahy.718DXV	0.07	0.03	0.06	0.053	6.99	0.09	0	2.36	5.58278	6.66465e-63	1.84688e-64	laccase-17-like [Cajanus cajan]	K05909//laccase [EC:1.10.3.2]	GO:1901360//organic cyclic compound metabolic process;GO:0009808//lignin metabolic process;GO:0046274//lignin catabolic process;GO:0009698//phenylpropanoid metabolic process;GO:0071704//organic substance metabolic process;GO:0044237//cellular metabolic process;GO:0019439//aromatic compound catabolic process;GO:0009987//cellular process;GO:0009056//catabolic process;GO:0008152//metabolic process;G…
Arahy.QV24KU	0	0	0.04	0.013	1.65	0.04	0	0.563	5.57863	4.22982e-12	5.27733e-13	O-acyltransferase WSD1 [Arachis duranensis]	K20098//DNA excision repair protein ERCC-6-like 2 [EC:3.6.4.-];K15406//wax-ester synthase / diacylglycerol O-acyltransferase [EC:2.3.1.75 2.3.1.20]+ko00073//Cutin, suberine and wax biosynthesis;K20098//DNA excision repair protein ERCC-6-like 2 [EC:3.6.4.-];K15406//wax-ester synthase / diacylglycerol O-acyltransferase [EC:2.3.1.75 2.3.1.20]+ko00073//Cutin, suberine and wax biosynthesis	GO:0044238//primary metabolic process;GO:1901576//organic substance biosynthetic process;GO:0009987//cellular process;GO:0044237//cellular metabolic process;GO:0046486//glycerolipid metabolic process;GO:0044255//cellular lipid metabolic process;GO:0045017//glycerolipid biosynthetic process;GO:0071704//organic substance metabolic process;GO:0008610//lipid biosynthetic process;GO:0006629//lipid met…
Arahy.V3YXUH	0	0	0	0	0.66	0	0	0.22	5.57148	1.68162e-06	3.56145e-07	protein DETOXIFICATION 55 [Arachis duranensis]	K03327//multidrug resistance protein, MATE family	GO:0006810//transport;GO:0042221//response to chemical;GO:0042493//response to drug;GO:0051179//localization;GO:0015893//drug transport;GO:0055085//transmembrane transport;GO:0050896//response to stimulus;GO:0051234//establishment of localization;GO:0006855//drug transmembrane transport;GO:0016020//membrane;GO:0031224//intrinsic component of membrane;GO:0016021//integral component of membrane;GO:…
Arahy.5I1UYP	0	0	0	0	0	0	0.72	0.24	5.56189	1.83151e-06	3.899e-07	protein ANTI-SILENCING 1 isoform X1 [Arachis duranensis]
Arahy.70B03Z	0	0	0	0	1.27	0	0	0.423	5.56189	1.83151e-06	3.899e-07	WEB family protein At2g17940 [Arachis duranensis]		GO:0019750//chloroplast localization;GO:0051656//establishment of organelle localization;GO:0009987//cellular process;GO:0009904//chloroplast accumulation movement;GO:0016043//cellular component organization;GO:0009658//chloroplast organization;GO:0051179//localization;GO:0051649//establishment of localization in cell;GO:0051667//establishment of plastid localization;GO:0009902//chloroplast reloc…
Arahy.9T2B0R	0	0	0	0	3.81	0.3	0	1.37	5.56069	1.85046e-06	3.94341e-07	hypothetical protein PHAVU_008G191400g, partial [Phaseolus vulgaris]		GO:0005515//protein binding;GO:0046983//protein dimerization activity;GO:0005488//binding;
Arahy.VY09I5	0	0	0	0	0.32	0.25	0.18	0.25	5.56009	1.86015e-06	3.9658e-07	calcium uniporter protein 5, mitochondrial isoform X1 [Arachis ipaensis]	K20858//calcium uniporter protein, mitochondrial	GO:0016020//membrane;GO:0044425//membrane part;GO:0016021//integral component of membrane;GO:0031224//intrinsic component of membrane;GO:0005215//transporter activity;GO:0022857//transmembrane transporter activity;GO:0015292//uniporter activity;GO:0022804//active transmembrane transporter activity;GO:0015291//secondary active transmembrane transporter activity;
Arahy.44R5YK	0	0	0	0	0	0	0.88	0.293	5.53275	2.37027e-06	5.11875e-07	pentatricopeptide repeat-containing protein At5g59600-like isoform X2 [Arachis ipaensis]	K06180//23S rRNA pseudouridine1911/1915/1917 synthase [EC:5.4.99.23];K19090//CRISPR-associated protein Cas5t;K15271//ATP-dependent DNA helicase HFM1/MER3 [EC:3.6.4.12]
Arahy.GE1SV7	0	0	0	0	0.55	0.08	0	0.21	5.53275	2.37027e-06	5.11875e-07	PREDICTED: probable L-gulonolactone oxidase 6 [Lupinus angustifolius]	K00225//L-galactono-1,4-lactone dehydrogenase [EC:1.3.2.3]+ko01100//Metabolic pathways+ko00053//Ascorbate and aldarate metabolism+ko01110//Biosynthesis of secondary metabolites;K00594//alditol oxidase [EC:1.1.3.41]+ko00040//Pentose and glucuronate interconversions+ko01100//Metabolic pathways+ko00051//Fructose and mannose metabolism	GO:0016020//membrane;GO:0003885//D-arabinono-1,4-lactone oxidase activity;GO:0016614//oxidoreductase activity, acting on CH-OH group of donors;GO:1901363//heterocyclic compound binding;GO:0003824//catalytic activity;GO:0050660//flavin adenine dinucleotide binding;GO:0000166//nucleotide binding;GO:0050662//coenzyme binding;GO:0005488//binding;GO:0043167//ion binding;GO:0036094//small molecule bind…
Arahy.RC7A8X	0	0	0	0	0.15	1.14	0.43	0.573	5.52722	2.48558e-06	5.38725e-07	uncharacterized protein LOC107616482 [Arachis ipaensis]	K18328//lariat debranching enzyme [EC:3.1.-.-]
Arahy.4EKW8A	0	0	0.02	0.006	0.04	1.02	0.12	0.393	5.49803	1.08165e-11	1.39224e-12	alkane hydroxylase MAH1-like [Arachis ipaensis]	K15405//midchain alkane hydroxylase+ko01110//Biosynthesis of secondary metabolites+ko00073//Cutin, suberine and wax biosynthesis
Arahy.F9AFLL	0	0	0	0	3.79	0	0	1.263	5.4961	3.24924e-06	7.16057e-07	prohibitin-1, mitochondrial-like [Arachis duranensis]	K17081//prohibitin 2	GO:0016020//membrane;
Arahy.ARZ52S	0.2	0	0.26	0.153	17.38	1.81	0.1	6.43	5.46577	4.42483e-190	3.70355e-192	subtilisin-like protease SBT4.14 isoform X2 [Arachis duranensis]	K15333//tRNA guanosine-2'-O-methyltransferase [EC:2.1.1.34];K12619//5'-3' exoribonuclease 2 [EC:3.1.13.-]+ko03018//RNA degradation+ko03008//Ribosome biogenesis in eukaryotes;K14568//rRNA small subunit pseudouridine methyltransferase Nep1 [EC:2.1.1.260]+ko03008//Ribosome biogenesis in eukaryotes;K15333//tRNA guanosine-2'-O-methyltransferase [EC:2.1.1.34];K12619//5'-3' exoribonuclease 2 [EC:3.1.13.…	GO:0017171//serine hydrolase activity;GO:0070011//peptidase activity, acting on L-amino acid peptides;GO:0016787//hydrolase activity;GO:0008236//serine-type peptidase activity;GO:0003824//catalytic activity;GO:0140096//catalytic activity, acting on a protein;GO:0004252//serine-type endopeptidase activity;GO:0008233//peptidase activity;GO:0004175//endopeptidase activity;
Arahy.WR02GX	0	0	0	0	0.37	0.1	0	0.156	5.43702	5.3303e-06	1.2116e-06	protein SIEVE ELEMENT OCCLUSION B [Arachis duranensis]
Arahy.RY4U98	0	0	0	0	0.49	0.21	0.34	0.346	5.43636	5.35947e-06	1.21857e-06	magnesium transporter NIPA2-like protein [Medicago truncatula]		GO:0031982//vesicle;GO:0044444//cytoplasmic part;GO:0005737//cytoplasm;GO:0043227//membrane-bounded organelle;GO:0012505//endomembrane system;GO:0005622//intracellular;GO:0031224//intrinsic component of membrane;GO:0005886//plasma membrane;GO:0044464//cell part;GO:0043226//organelle;GO:0044425//membrane part;GO:0031410//cytoplasmic vesicle;GO:0044424//intracellular part;GO:0005769//early endosome…
Arahy.X5Q10C	0	0	0	0	0.1	0.25	0.27	0.206	5.43505	5.41607e-06	1.23262e-06	auxin response factor 18-like isoform X2 [Arachis ipaensis]	K14486//auxin response factor+ko04075//Plant hormone signal transduction		ARF
Arahy.3L3XV6	0	0.08	0.2	0.093	9.77	1.37	0.47	3.87	5.42712	4.69087e-85	9.51409e-87	uncharacterized vacuolar membrane protein YML018C [Arachis ipaensis]	K15289//solute carrier family 35, member F5	GO:0006810//transport;GO:0051179//localization;GO:0051234//establishment of localization;GO:0016020//membrane;GO:0016021//integral component of membrane;GO:0031224//intrinsic component of membrane;GO:0044425//membrane part;
Arahy.CIN1QH	0	0	0	0	1.03	0.3	0.56	0.63	5.36925	9.24047e-06	2.16615e-06	thaumatin-like protein 1 [Arachis ipaensis]	K04733//interleukin-1 receptor-associated kinase 4 [EC:2.7.11.1]
Arahy.TESV9W	0	0	0	0	0.67	0	0	0.223	5.36167	9.81229e-06	2.3082e-06	uncharacterized protein LOC107477324 [Arachis duranensis]
Arahy.RA61TQ	0	0	0	0	1.9	0.62	1.32	1.28	5.34779	1.09389e-05	2.59106e-06	uncharacterized protein LOC107608710 isoform X4 [Arachis ipaensis]
Arahy.50AH1U	0	0	0.39	0.13	11.97	1.65	2.18	5.266	5.34762	1.40962e-14	1.49844e-15	auxin-induced protein 15A-like [Arachis ipaensis]	K14488//SAUR family protein+ko04075//Plant hormone signal transduction
Arahy.WB0D1L	0	0	0	0	0.98	0	0.12	0.366	5.32672	1.28809e-05	3.08255e-06	vignain [Arachis ipaensis]	K16292//KDEL-tailed cysteine endopeptidase [EC:3.4.22.-]	GO:0071704//organic substance metabolic process;GO:0044237//cellular metabolic process;GO:0030163//protein catabolic process;GO:0044248//cellular catabolic process;GO:0044265//cellular macromolecule catabolic process;GO:0044238//primary metabolic process;GO:0009056//catabolic process;GO:0044257//cellular protein catabolic process;GO:0051603//proteolysis involved in cellular protein catabolic proc…
Arahy.B91BB5	0	0	0	0	0	0.59	0	0.196	5.32034	1.35195e-05	3.24765e-06	receptor like protein kinase S.2 [Arachis duranensis]	K13416//brassinosteroid insensitive 1-associated receptor kinase 1 [EC:2.7.10.1 2.7.11.1]+ko04626//Plant-pathogen interaction+ko04016//MAPK signaling pathway - plant+ko04075//Plant hormone signal transduction;K04733//interleukin-1 receptor-associated kinase 4 [EC:2.7.11.1]	GO:0032553//ribonucleotide binding;GO:0097159//organic cyclic compound binding;GO:0016740//transferase activity;GO:0004674//protein serine/threonine kinase activity;GO:0032555//purine ribonucleotide binding;GO:1901363//heterocyclic compound binding;GO:0036094//small molecule binding;GO:1901265//nucleoside phosphate binding;GO:0097367//carbohydrate derivative binding;GO:0005488//binding;GO:0008144…
Arahy.IEIY3V	0	0	0.08	0.026	1.93	0.09	0.08	0.7	5.30096	2.30405e-10	3.27117e-11	beta-glucosidase 12-like [Arachis duranensis]	K01188//beta-glucosidase [EC:3.2.1.21]+ko01100//Metabolic pathways+ko00500//Starch and sucrose metabolism+ko01110//Biosynthesis of secondary metabolites+ko00460//Cyanoamino acid metabolism+ko00940//Phenylpropanoid biosynthesis;K01188//beta-glucosidase [EC:3.2.1.21]+ko01100//Metabolic pathways+ko00500//Starch and sucrose metabolism+ko01110//Biosynthesis of secondary metabolites+ko00460//Cyanoamino…	GO:0005975//carbohydrate metabolic process;GO:0071704//organic substance metabolic process;GO:0044238//primary metabolic process;GO:0008152//metabolic process;GO:0004553//hydrolase activity, hydrolyzing O-glycosyl compounds;GO:0003824//catalytic activity;GO:0016798//hydrolase activity, acting on glycosyl bonds;GO:0016787//hydrolase activity;
Arahy.9K6AGR	0	0	0	0	3.12	0	0	1.04	5.29886	1.5909e-05	3.86547e-06	transmembrane protein, putative [Medicago truncatula]		GO:0031224//intrinsic component of membrane;GO:0044425//membrane part;GO:0016020//membrane;GO:0016021//integral component of membrane;
Arahy.9Z42U5	0	0.09	0.09	0.06	2.21	2.8	2.15	2.386	5.29886	3.02831e-19	2.53562e-20	uncharacterized protein LOC107647952 [Arachis ipaensis]
Arahy.9WD8WJ	0	0	0	0	0.36	0.46	0.5	0.44	5.2938	1.65118e-05	4.02599e-06	uncharacterized protein LOC107634084 [Arachis ipaensis]
Arahy.5L22XG	0	0	0	0	0.88	0	0.29	0.39	5.29018	1.69728e-05	4.14476e-06	uncharacterized protein LOC107461075 [Arachis duranensis]
Arahy.X1MFIF	0.76	0	0.57	0.443	46.4	0.5	1.71	16.203	5.28767	1.92172e-248	1.22291e-250	expansin-A6 [Arachis duranensis]	K20628//expansin	GO:0009664//plant-type cell wall organization;GO:0016043//cellular component organization;GO:0045229//external encapsulating structure organization;GO:0009987//cellular process;GO:0071555//cell wall organization;GO:0071840//cellular component organization or biogenesis;GO:0071554//cell wall organization or biogenesis;GO:0071669//plant-type cell wall organization or biogenesis;GO:0071944//cell per…
Arahy.7G246T	0	0	0	0	0.28	0	0.26	0.18	5.22865	2.66297e-05	6.72588e-06	uncharacterized protein LOC107472332 isoform X2 [Arachis duranensis]	K03878//NADH-ubiquinone oxidoreductase chain 1 [EC:1.6.5.3]+ko01100//Metabolic pathways+ko00190//Oxidative phosphorylation
Arahy.EK4G75	0	0	0	0	0	0	0.83	0.276	5.22486	2.73523e-05	6.92554e-06	7-methylxanthosine synthase 1 [Arachis ipaensis]	K21483//salicylate 1-O-methyltransferase [EC:2.1.1.274]
Arahy.G5UQVY	0	0	0	0	0	0	1.16	0.386	5.19803	3.31512e-05	8.50188e-06	N-acylphosphatidylethanolamine synthase [Arachis duranensis]	K13511//monolysocardiolipin acyltransferase [EC:2.3.1.-]+ko00564//Glycerophospholipid metabolism;K13511//monolysocardiolipin acyltransferase [EC:2.3.1.-]+ko00564//Glycerophospholipid metabolism;K13511//monolysocardiolipin acyltransferase [EC:2.3.1.-]+ko00564//Glycerophospholipid metabolism	GO:0044238//primary metabolic process;GO:0006796//phosphate-containing compound metabolic process;GO:0006629//lipid metabolic process;GO:0006644//phospholipid metabolic process;GO:0071704//organic substance metabolic process;GO:0009987//cellular process;GO:0008152//metabolic process;GO:0019637//organophosphate metabolic process;GO:0044237//cellular metabolic process;GO:0006793//phosphorus metabol…
Arahy.383HND	0	0	0	0	0	2.24	4.32	2.186	5.19028	3.50179e-05	9.01576e-06	uncharacterized protein LOC107640295 [Arachis ipaensis]
Arahy.S620LQ	0	0	0	0	0.52	0	0.45	0.323	5.16834	4.0883e-05	1.06283e-05	uncharacterized protein LOC107624877 isoform X5 [Arachis ipaensis]	K13459//disease resistance protein RPS2+ko04626//Plant-pathogen interaction;K13459//disease resistance protein RPS2+ko04626//Plant-pathogen interaction;K13459//disease resistance protein RPS2+ko04626//Plant-pathogen interaction
Arahy.AAGX57	0	0	0	0	1.15	0	0	0.383	5.15485	4.48505e-05	1.17469e-05	malate dehydrogenase, cytoplasmic isoform X2 [Arachis duranensis]	K00025//malate dehydrogenase [EC:1.1.1.37]+ko00020//Citrate cycle (TCA cycle)+ko01100//Metabolic pathways+ko01110//Biosynthesis of secondary metabolites+ko00710//Carbon fixation in photosynthetic organisms+ko00620//Pyruvate metabolism+ko00270//Cysteine and methionine metabolism+ko01200//Carbon metabolism+ko00630//Glyoxylate and dicarboxylate metabolism	GO:0071704//organic substance metabolic process;GO:0005975//carbohydrate metabolic process;GO:0009987//cellular process;GO:0055114//oxidation-reduction process;GO:0006099//tricarboxylic acid cycle;GO:0043648//dicarboxylic acid metabolic process;GO:0019752//carboxylic acid metabolic process;GO:0009060//aerobic respiration;GO:0044238//primary metabolic process;GO:0045333//cellular respiration;GO:00…
Arahy.GN2S36	0	0	0.05	0.016	1.82	0	0.08	0.633	5.15425	2.09191e-17	1.90895e-18	Putative beta-D-xylosidase 2 [Glycine soja]	K15920//xylan 1,4-beta-xylosidase [EC:3.2.1.37]+ko00520//Amino sugar and nucleotide sugar metabolism+ko01100//Metabolic pathways	GO:0044238//primary metabolic process;GO:0008152//metabolic process;GO:0005975//carbohydrate metabolic process;GO:0071704//organic substance metabolic process;GO:0016798//hydrolase activity, acting on glycosyl bonds;GO:0016787//hydrolase activity;GO:0003824//catalytic activity;GO:0004553//hydrolase activity, hydrolyzing O-glycosyl compounds;
Arahy.2H1FTD	0	0	0	0	1.01	0	0.14	0.383	5.15246	4.55956e-05	1.19563e-05	uncharacterized protein LOC107473371 [Arachis duranensis]	K10406//kinesin family member C2/C3
Arahy.V0CC5T	0	0	0	0	0.38	0.67	0.21	0.42	5.14686	4.73628e-05	1.24598e-05	SNF1-related protein kinase regulatory subunit gamma-1 isoform X3 [Arachis ipaensis]
Arahy.W5KZ3V	0	0	0	0	0	0.2	0.28	0.16	5.14686	4.73628e-05	1.24598e-05	zinc finger MYM-type protein 1-like [Arachis duranensis]	K02925//large subunit ribosomal protein L3e+ko03010//Ribosome;K12524//bifunctional aspartokinase / homoserine dehydrogenase 1 [EC:2.7.2.4 1.1.1.3]+ko00300//Lysine biosynthesis+ko01230//Biosynthesis of amino acids+ko01100//Metabolic pathways+ko01110//Biosynthesis of secondary metabolites+ko00261//Monobactam biosynthesis+ko00260//Glycine, serine and threonine metabolism+ko00270//Cysteine and methio…
Arahy.40MJVR	0	0	0	0	0.71	0	0	0.236	5.1283	5.37207e-05	1.42705e-05	thaumatin-like protein [Arachis ipaensis]	K04733//interleukin-1 receptor-associated kinase 4 [EC:2.7.11.1];K12173//BRCA1-A complex subunit BRE+ko03440//Homologous recombination
Arahy.4L2VPC	0	0	0	0	0.46	0	0.1	0.186	5.12668	5.43224e-05	1.444e-05	BnaA02g28910D [Brassica napus]	K01728//pectate lyase [EC:4.2.2.2]+ko00040//Pentose and glucuronate interconversions
Arahy.11M5G4	0	0	0	0	0.74	0.11	0	0.283	5.12179	5.62071e-05	1.4961e-05	transcription factor MYB62-like [Arachis ipaensis]	K09422//transcription factor MYB, plant	GO:1901363//heterocyclic compound binding;GO:0003676//nucleic acid binding;GO:0097159//organic cyclic compound binding;GO:0005488//binding;GO:0003677//DNA binding;	MYB
Arahy.6TKF7G	0	0	0	0	0.29	0.31	0.32	0.306	5.09546	6.71053e-05	1.80785e-05	hypothetical protein PHAVU_010G087900g [Phaseolus vulgaris]	K09264//MADS-box transcription factor, plant;K09264//MADS-box transcription factor, plant	GO:1903506//regulation of nucleic acid-templated transcription;GO:0034645//cellular macromolecule biosynthetic process;GO:0006357//regulation of transcription from RNA polymerase II promoter;GO:0019222//regulation of metabolic process;GO:0065007//biological regulation;GO:0043170//macromolecule metabolic process;GO:0045944//positive regulation of transcription from RNA polymerase II promoter;GO:00…	MADS
Arahy.BVFH3V	0	0	0	0	4.07	0.47	0	1.513	5.09296	6.8213e-05	1.84026e-05	indole-3-acetic acid-induced protein ARG7-like [Arachis duranensis]	K14488//SAUR family protein+ko04075//Plant hormone signal transduction
Arahy.8WED6E	0	0	0	0	0.61	0	0.05	0.22	5.05844	8.55552e-05	2.347e-05	probable ethanolamine kinase [Arachis ipaensis]	K00894//ethanolamine kinase [EC:2.7.1.82]+ko01100//Metabolic pathways+ko00564//Glycerophospholipid metabolism
Arahy.BQTJ0Y	0	0	0	0	2.33	1.34	2.13	1.933	5.05503	8.74234e-05	2.40346e-05	calcium-transporting ATPase 8, plasma membrane-type isoform X4 [Arachis ipaensis]	K01537//Ca2+-transporting ATPase [EC:3.6.3.8]
Arahy.NAIG2Q	0	0	0	0	0.78	0	0	0.26	5.03698	9.81268e-05	2.72325e-05	chitinase 10 [Arachis ipaensis]	K20547//basic endochitinase B [EC:3.2.1.14]+ko04016//MAPK signaling pathway - plant+ko00520//Amino sugar and nucleotide sugar metabolism+ko01100//Metabolic pathways
Arahy.5RNV4H	0	0	0	0	0	0	3.4	1.133	5.03091	0.000101969	2.83917e-05	uncharacterized protein LOC110264204 [Arachis ipaensis]	K22020//mucin-19
Arahy.1026BX	0	0.07	0	0.023	1.83	0.07	0	0.633	5.02023	7.57269e-16	7.50623e-17	bifunctional 3-dehydroquinate dehydratase/shikimate dehydrogenase, chloroplastic isoform X1 [Arachis ipaensis]	K13832//3-dehydroquinate dehydratase / shikimate dehydrogenase [EC:4.2.1.10 1.1.1.25]+ko01230//Biosynthesis of amino acids+ko01100//Metabolic pathways+ko01110//Biosynthesis of secondary metabolites+ko00400//Phenylalanine, tyrosine and tryptophan biosynthesis;K13832//3-dehydroquinate dehydratase / shikimate dehydrogenase [EC:4.2.1.10 1.1.1.25]+ko01230//Biosynthesis of amino acids+ko01100//Metaboli…
Arahy.A7HWYK	0	0	0	0	0	1.26	0	0.42	5.01782	0.000110646	3.10467e-05	probable S-adenosylmethionine-dependent methyltransferase At5g38780 [Arachis ipaensis]	K15397//3-ketoacyl-CoA synthase [EC:2.3.1.199]+ko01110//Biosynthesis of secondary metabolites+ko00062//Fatty acid elongation;K18848//indole-3-acetate O-methyltransferase [EC:2.1.1.278]
Arahy.328G2I	0	0	0	0	3.98	0	0	1.326	5.01695	0.000111221	3.12324e-05	auxin-induced protein 15A-like [Arachis duranensis]	K14488//SAUR family protein+ko04075//Plant hormone signal transduction
Arahy.G73SPJ	0.11	0.06	0.09	0.086	7.25	0.52	0.05	2.606	5.0165	1.86152e-65	4.89015e-67	L-ascorbate oxidase homolog [Arachis ipaensis]	K19791//iron transport multicopper oxidase	GO:0046872//metal ion binding;GO:0043169//cation binding;GO:0016491//oxidoreductase activity;GO:0005507//copper ion binding;GO:0005488//binding;GO:0043167//ion binding;GO:0046914//transition metal ion binding;GO:0003824//catalytic activity;
Arahy.Z1CSCG	0	0	0	0	2.23	0	0	0.743	5.01519	0.000112417	3.16072e-05	pathogenesis-related protein 2-like [Arachis ipaensis]
Arahy.0V0RDL	0	0	0	0	0.92	0	0.09	0.336	4.99396	0.000128362	3.64767e-05	40S ribosomal protein SA-like isoform X1 [Arachis duranensis]	K02998//small subunit ribosomal protein SAe+ko03010//Ribosome
Arahy.E4PXPM	0	0	0	0	0.77	0	0.25	0.34	4.98771	0.000133391	3.80354e-05	ras-related protein RABA3 [Arachis ipaensis]	K07904//Ras-related protein Rab-11A+ko04144//Endocytosis	GO:0044424//intracellular part;GO:0043231//intracellular membrane-bounded organelle;GO:0005623//cell;GO:0005768//endosome;GO:0005622//intracellular;GO:0043229//intracellular organelle;GO:0012505//endomembrane system;GO:0031410//cytoplasmic vesicle;GO:0044444//cytoplasmic part;GO:0044464//cell part;GO:0097708//intracellular vesicle;GO:0031982//vesicle;GO:0005737//cytoplasm;GO:0043227//membrane-bou…
Arahy.48P6NN	0	0	0	0	0.17	0.1	0.46	0.243	4.97693	0.000142473	4.08661e-05	short-chain dehydrogenase reductase 2a-like [Arachis ipaensis]	K09841//xanthoxin dehydrogenase [EC:1.1.1.288]+ko00906//Carotenoid biosynthesis+ko01100//Metabolic pathways+ko01110//Biosynthesis of secondary metabolites
Arahy.KPS8UW	0	0	0	0	2.68	1.34	0.52	1.513	4.97603	0.000143172	4.11114e-05	auxin-induced protein 6B-like [Arachis ipaensis]	K14488//SAUR family protein+ko04075//Plant hormone signal transduction	GO:0009725//response to hormone;GO:0050896//response to stimulus;GO:0042221//response to chemical;GO:0009719//response to endogenous stimulus;GO:0010033//response to organic substance;GO:0009733//response to auxin;
Arahy.0G8G64	0	0	0	0	0.33	0	0	0.11	4.96061	0.000157332	4.55179e-05	uncharacterized protein LOC107628764 [Arachis ipaensis]	K01181//endo-1,4-beta-xylanase [EC:3.2.1.8];K01181//endo-1,4-beta-xylanase [EC:3.2.1.8]	GO:0044238//primary metabolic process;GO:0071704//organic substance metabolic process;GO:0005975//carbohydrate metabolic process;GO:0008152//metabolic process;GO:0004553//hydrolase activity, hydrolyzing O-glycosyl compounds;GO:0016787//hydrolase activity;GO:0003824//catalytic activity;GO:0016798//hydrolase activity, acting on glycosyl bonds;
Arahy.1N8WRQ	1.62	0	0.17	0.596	47.91	0.32	2.89	17.04	4.95692	1.22892e-276	6.93435e-279	expansin-A10 [Arachis duranensis]	K20628//expansin	GO:0071554//cell wall organization or biogenesis;GO:0071669//plant-type cell wall organization or biogenesis;GO:0009664//plant-type cell wall organization;GO:0009987//cellular process;GO:0016043//cellular component organization;GO:0071840//cellular component organization or biogenesis;GO:0071555//cell wall organization;GO:0045229//external encapsulating structure organization;GO:0005618//cell wal…
Arahy.ULX5CX	0	0	0	0	0.16	0.13	0.09	0.126	4.95329	0.000164527	4.77543e-05	AP2-like ethylene-responsive transcription factor ANT [Arachis ipaensis]	K09285//AP2-like factor, ANT lineage	GO:0006807//nitrogen compound metabolic process;GO:0009987//cellular process;GO:0006139//nucleobase-containing compound metabolic process;GO:0009058//biosynthetic process;GO:0044260//cellular macromolecule metabolic process;GO:0090304//nucleic acid metabolic process;GO:1901362//organic cyclic compound biosynthetic process;GO:1901360//organic cyclic compound metabolic process;GO:0008152//metabolic…	AP2-EREBP
Arahy.EK7MW8	0	0	0	0	1.43	0.2	0	0.543	4.8915	0.00023705	7.10185e-05	pathogenesis-related protein 2-like [Arachis ipaensis]
Arahy.Y26Y18	0	0	0	0	2.39	0	0	0.796	4.88958	0.000239726	7.18802e-05	uncharacterized protein LOC100306416 [Glycine max]	K11253//histone H3	GO:0065003//macromolecular complex assembly;GO:0034728//nucleosome organization;GO:0022607//cellular component assembly;GO:0006996//organelle organization;GO:0006325//chromatin organization;GO:0043933//macromolecular complex subunit organization;GO:0006334//nucleosome assembly;GO:0051276//chromosome organization;GO:0071824//protein-DNA complex subunit organization;GO:0006323//DNA packaging;GO:000…
Arahy.3M3X8M	0	0	0	0	1.37	0	2.66	1.343	4.87804	0.000256492	7.72773e-05	LRR receptor-like serine/threonine-protein kinase GSO1 [Arachis duranensis]	K03163//DNA topoisomerase I [EC:5.99.1.2]	GO:0044425//membrane part;GO:0016021//integral component of membrane;GO:0016020//membrane;GO:0031224//intrinsic component of membrane;GO:0043168//anion binding;GO:0035639//purine ribonucleoside triphosphate binding;GO:0016740//transferase activity;GO:0017076//purine nucleotide binding;GO:0004672//protein kinase activity;GO:0016772//transferase activity, transferring phosphorus-containing groups;G…
Arahy.D2UWE4	0	0.13	0	0.043	2.63	0	0.69	1.106	4.87725	0.000639151	0.000209858	auxin-induced protein 15A-like [Arachis ipaensis]	K14488//SAUR family protein+ko04075//Plant hormone signal transduction
Arahy.EBZQ4K	3.16	0.3	0.55	1.336	102.46	0.98	4.63	36.023	4.87434	0	0	expansin-A8 [Arachis ipaensis]	K20628//expansin	GO:0009987//cellular process;GO:0071840//cellular component organization or biogenesis;GO:0071554//cell wall organization or biogenesis;GO:0009664//plant-type cell wall organization;GO:0016043//cellular component organization;GO:0045229//external encapsulating structure organization;GO:0071555//cell wall organization;GO:0071669//plant-type cell wall organization or biogenesis;GO:0016020//membrane…
Arahy.BIF85U	0	0	0	0	2.13	0.2	0.19	0.84	4.86835	0.000271076	8.20877e-05	uncharacterized protein LOC107644766 isoform X1 [Arachis ipaensis]
Arahy.H8Z18X	0	0	0	0	0.13	0.27	0.09	0.163	4.86835	0.000271076	8.20877e-05	uncharacterized protein LOC107489989 [Arachis duranensis]		GO:0016787//hydrolase activity;GO:0003824//catalytic activity;
Arahy.6NV05N	0	0	0	0	0.23	0.23	0.14	0.2	4.8664	0.000274116	8.30856e-05	xyloglucan endotransglucosylase/hydrolase protein 9 [Arachis ipaensis]	K08235//xyloglucan:xyloglucosyl transferase [EC:2.4.1.207]	GO:0044085//cellular component biogenesis;GO:0042546//cell wall biogenesis;GO:0044042//glucan metabolic process;GO:0071554//cell wall organization or biogenesis;GO:0044260//cellular macromolecule metabolic process;GO:0044036//cell wall macromolecule metabolic process;GO:0071840//cellular component organization or biogenesis;GO:0005975//carbohydrate metabolic process;GO:0043170//macromolecule meta…
Arahy.1W91VF	0	0	0	0	0.46	0	0.09	0.183	4.86543	0.000275549	8.35892e-05	dof zinc finger protein DOF5.6 [Arachis duranensis]	K09326//homeobox protein OTX1;K20043//clathrin coat assembly protein AP180;K16222//Dof zinc finger protein DOF5.5+ko04712//Circadian rhythm - plant	GO:0031326//regulation of cellular biosynthetic process;GO:0006355//regulation of transcription, DNA-templated;GO:0009889//regulation of biosynthetic process;GO:0019219//regulation of nucleobase-containing compound metabolic process;GO:0050794//regulation of cellular process;GO:0051252//regulation of RNA metabolic process;GO:2001141//regulation of RNA biosynthetic process;GO:0060255//regulation o…	C2C2-Dof
Arahy.FR9TUN	0.18	0	0	0.06	1.15	2	2.14	1.763	4.86101	2.67871e-13	3.07758e-14	uncharacterized protein LOC107478786 isoform X1 [Arachis duranensis]	K03036//26S proteasome regulatory subunit N6+ko03050//Proteasome
Arahy.LY00QK	0	0	0	0	0.31	0.16	0.58	0.35	4.85762	0.000288278	8.77307e-05	late embryogenesis abundant protein D-34 [Arachis duranensis]
Arahy.2QGA82	4.41	0.36	0.62	1.796	137.35	3.84	1.14	47.443	4.84917	0	0	probable xyloglucan endotransglucosylase/hydrolase protein 7 [Arachis duranensis]	K08235//xyloglucan:xyloglucosyl transferase [EC:2.4.1.207]	GO:0044238//primary metabolic process;GO:0071555//cell wall organization;GO:0005976//polysaccharide metabolic process;GO:0071840//cellular component organization or biogenesis;GO:0071554//cell wall organization or biogenesis;GO:0010383//cell wall polysaccharide metabolic process;GO:0044262//cellular carbohydrate metabolic process;GO:0044264//cellular polysaccharide metabolic process;GO:0044085//c…
Arahy.4H7469	4.41	0.36	0.62	1.796	137.35	3.84	1.14	47.443	4.84917	0	0	probable xyloglucan endotransglucosylase/hydrolase protein 7 [Arachis duranensis]	K08235//xyloglucan:xyloglucosyl transferase [EC:2.4.1.207]	GO:0045229//external encapsulating structure organization;GO:0071840//cellular component organization or biogenesis;GO:0044264//cellular polysaccharide metabolic process;GO:0010410//hemicellulose metabolic process;GO:0071704//organic substance metabolic process;GO:0010383//cell wall polysaccharide metabolic process;GO:0044085//cellular component biogenesis;GO:0042546//cell wall biogenesis;GO:0016…
Arahy.ZS6XNI	0	0	0	0	0.41	0.18	0	0.196	4.84285	0.000313663	9.60655e-05	homeobox-leucine zipper protein HAT7 isoform X1 [Arachis duranensis]	K09338//homeobox-leucine zipper protein	GO:0044424//intracellular part;GO:0005622//intracellular;GO:0043227//membrane-bounded organelle;GO:0043226//organelle;GO:0044464//cell part;GO:0005634//nucleus;GO:0043229//intracellular organelle;GO:0043231//intracellular membrane-bounded organelle;GO:0005623//cell;GO:0140110//transcription regulator activity;GO:1901363//heterocyclic compound binding;GO:0003700//DNA binding transcription factor a…
Arahy.CV66AJ	0	0	0	0	0.4	0	0.09	0.163	4.83392	0.000329784	0.000101447	BTB/POZ and MATH domain-containing protein 3 isoform X1 [Arachis duranensis]	K10523//speckle-type POZ protein
Arahy.DEQ3WR	0.15	0	0	0.05	3.8	0.07	0	1.29	4.79842	5.35947e-28	3.25433e-29	multi-copper oxidase-like protein [Medicago truncatula]	K19791//iron transport multicopper oxidase;K19791//iron transport multicopper oxidase	GO:0005623//cell;GO:0030312//external encapsulating structure;GO:0009506//plasmodesma;GO:0071944//cell periphery;GO:0044464//cell part;GO:0005911//cell-cell junction;GO:0030054//cell junction;GO:0005618//cell wall;GO:0009505//plant-type cell wall;GO:0055044//symplast;GO:0016722//oxidoreductase activity, oxidizing metal ions;GO:0005488//binding;GO:0043169//cation binding;GO:0046914//transition met…
Arahy.V4B8PK	0	0.01	0.05	0.02	1.57	0.1	0	0.556	4.78186	3.31252e-10	4.75798e-11	peamaclein [Arachis duranensis]	K03860//phosphatidylinositol glycan, class Q+ko01100//Metabolic pathways+ko00563//Glycosylphosphatidylinositol (GPI)-anchor biosynthesis;K20887//xyloglucan glycosyltransferase 4 [EC:2.4.1.-]
Arahy.I4EX6M	0	0	0	0	0	0	0.47	0.156	4.77705	0.000450655	0.000142543	midasin [Arachis ipaensis]	K14572//midasin+ko03008//Ribosome biogenesis in eukaryotes
Arahy.6BPU6D	0	0	0	0	0.01	0.44	0.21	0.22	4.77498	0.00045586	0.000144289	7-deoxyloganetin glucosyltransferase [Arachis duranensis]	K21374//7-deoxyloganetin glucosyltransferase [EC:2.4.1.324]
Arahy.DZKI8U	0.04	0	0	0.013	1.01	0.04	0.04	0.363	4.77284	2.36511e-14	2.54528e-15	inactive protein kinase SELMODRAFT_444075 [Arachis ipaensis]	K04733//interleukin-1 receptor-associated kinase 4 [EC:2.7.11.1]	GO:0036094//small molecule binding;GO:0016301//kinase activity;GO:0043167//ion binding;GO:0043168//anion binding;GO:0003824//catalytic activity;GO:0016772//transferase activity, transferring phosphorus-containing groups;GO:0097367//carbohydrate derivative binding;GO:0017076//purine nucleotide binding;GO:0016740//transferase activity;GO:0097159//organic cyclic compound binding;GO:0032559//adenyl r…
Arahy.L1PEYH	0	0	0	0	0.36	0	0.55	0.303	4.7677	0.000473838	0.000150574	annexin A13 [Arachis ipaensis]	K17098//annexin D	GO:0008289//lipid binding;GO:0043169//cation binding;GO:0005509//calcium ion binding;GO:0043167//ion binding;GO:0005544//calcium-dependent phospholipid binding;GO:0046872//metal ion binding;GO:0005543//phospholipid binding;GO:0043168//anion binding;GO:0005488//binding;
Arahy.NWIK25	0.3	0	0	0.1	6.67	0.64	0.3	2.536	4.7675	2.08966e-07	3.9743e-08	indole-3-acetic acid-induced protein ARG7-like [Arachis duranensis]	K14488//SAUR family protein+ko04075//Plant hormone signal transduction
Arahy.ZL8YIT	0	0	0	0	0.4	0.33	0.3	0.343	4.76143	0.000489889	0.000156181	protein YLS3 isoform X2 [Arachis duranensis]
Arahy.H5U02Q	0	0	0	0	0.41	0	0	0.136	4.71678	0.000617398	0.000201845	laccase-14 [Arachis duranensis]	K05909//laccase [EC:1.10.3.2]	GO:0019439//aromatic compound catabolic process;GO:1901360//organic cyclic compound metabolic process;GO:0009056//catabolic process;GO:0009987//cellular process;GO:1901361//organic cyclic compound catabolic process;GO:0009808//lignin metabolic process;GO:0044248//cellular catabolic process;GO:0008152//metabolic process;GO:0009698//phenylpropanoid metabolic process;GO:0071704//organic substance me…
Arahy.UA0Z8F	0.15	0.17	0	0.106	3.81	3.72	0.57	2.7	4.69618	1.2533e-15	1.2533e-16	auxin transporter-like protein 1 [Arachis ipaensis]	K13946//auxin influx carrier (AUX1 LAX family)+ko04075//Plant hormone signal transduction;K10999//cellulose synthase A [EC:2.4.1.12]	GO:0071840//cellular component organization or biogenesis;GO:0005976//polysaccharide metabolic process;GO:0034637//cellular carbohydrate biosynthetic process;GO:0043170//macromolecule metabolic process;GO:0009987//cellular process;GO:0034645//cellular macromolecule biosynthetic process;GO:0044260//cellular macromolecule metabolic process;GO:0006073//cellular glucan metabolic process;GO:0045229//e…
Arahy.S816BA	0	0	0	0	0	0.43	0	0.143	4.69173	0.000702434	0.000232376	dolichyl-diphosphooligosaccharide--protein glycosyltransferase subunit 1A [Arachis ipaensis]	K12666//oligosaccharyltransferase complex subunit alpha (ribophorin I)+ko04141//Protein processing in endoplasmic reticulum+ko00510//N-Glycan biosynthesis+ko01100//Metabolic pathways;K12666//oligosaccharyltransferase complex subunit alpha (ribophorin I)+ko04141//Protein processing in endoplasmic reticulum+ko00510//N-Glycan biosynthesis+ko01100//Metabolic pathways
Arahy.V5WQ77	0	0	0	0	0.21	0.31	0.22	0.246	4.68401	0.000730543	0.000242568	myb family transcription factor PHL7-like isoform X1 [Arachis ipaensis]	K06236//collagen, type I, alpha+ko04933//AGE-RAGE signaling pathway in diabetic complications;K12741//heterogeneous nuclear ribonucleoprotein A1/A3+ko03040//Spliceosome;K01940//argininosuccinate synthase [EC:6.3.4.5]+ko00250//Alanine, aspartate and glutamate metabolism+ko00220//Arginine biosynthesis+ko01230//Biosynthesis of amino acids+ko01100//Metabolic pathways+ko01110//Biosynthesis of secondar…		G2-like
Arahy.PQ97EC	0	0	0	0	0.31	0.31	0	0.206	4.6818	0.000738098	0.000245563	spermidine coumaroyl-CoA acyltransferase-like [Arachis ipaensis]	K20240//spermidine dicoumaroyl transferase [EC:2.3.1.249]
Arahy.R5LUMW	0	0	0	0	0.91	0.09	0	0.333	4.67737	0.000754237	0.000251665	uncharacterized protein LOC107489602 isoform X1 [Arachis duranensis]
Arahy.SXC6IH	0.06	0	0.27	0.11	7.9	0	0.04	2.646	4.67455	3.76977e-70	9.2649e-72	laccase-12 [Arachis duranensis]	K05909//laccase [EC:1.10.3.2];K05909//laccase [EC:1.10.3.2]	GO:0009056//catabolic process;GO:0071704//organic substance metabolic process;GO:0046271//phenylpropanoid catabolic process;GO:0009987//cellular process;GO:0044248//cellular catabolic process;GO:0008152//metabolic process;GO:0009698//phenylpropanoid metabolic process;GO:0019439//aromatic compound catabolic process;GO:0046274//lignin catabolic process;GO:1901360//organic cyclic compound metabolic …
Arahy.EER8WF	0	0	0	0	0.46	0	0.52	0.326	4.67292	0.00077103	0.000257921	cytochrome P450 93A2 [Arachis ipaensis]	K07408//cytochrome P450 family 1 subfamily A polypeptide 1 [EC:1.14.14.1]+ko00380//Tryptophan metabolism+ko01100//Metabolic pathways	GO:0044550//secondary metabolite biosynthetic process;GO:0009058//biosynthetic process;GO:0008152//metabolic process;GO:0019748//secondary metabolic process;GO:0016020//membrane;GO:0031224//intrinsic component of membrane;GO:0044425//membrane part;GO:0016021//integral component of membrane;GO:0016709//oxidoreductase activity, acting on paired donors, with incorporation or reduction of molecular o…
Arahy.0KE6L8	0	0	0.08	0.026	1.81	0.17	0.09	0.69	4.67011	9.31848e-13	1.10887e-13	binding partner of ACD11 1 [Arachis duranensis]
Arahy.2X5BV9	0	0	0.16	0.053	0.12	2.04	2.2	1.453	4.65149	1.3542e-19	1.11647e-20	CRAL-TRIO domain-containing protein C3H8.02 [Arachis ipaensis]	K19996//phosphatidylinositol transfer protein SFH5;K14399//polyribonucleotide 5'-hydroxyl-kinase [EC:2.7.1.78]+ko03015//mRNA surveillance pathway
Arahy.27Q2VK	0	0.07	0.06	0.043	2.91	0.21	0	1.04	4.65105	1.42346e-06	2.98705e-07	transcription repressor OFP8 isoform X1 [Arachis duranensis]	K01870//isoleucyl-tRNA synthetase [EC:6.1.1.5]+ko00970//Aminoacyl-tRNA biosynthesis		OFP
Arahy.10Y1BA	0	0	0	0	0.19	0.01	0.24	0.146	4.64028	0.00090547	0.000308257	amino acid permease 8-like [Arachis ipaensis]	K14209//solute carrier family 36 (proton-coupled amino acid transporter)
Arahy.80E1MB	0	0.22	0	0.073	4.75	0	0	1.583	4.63416	5.15479e-05	1.36432e-05	auxin-induced protein X10A-like [Arachis duranensis]	K14488//SAUR family protein+ko04075//Plant hormone signal transduction
Arahy.RDE8KJ	0	0	0	0	0	1.77	0	0.59	4.63114	0.000946921	0.000323824	60S ribosomal protein L7-2 isoform X1 [Arachis ipaensis]	K02937//large subunit ribosomal protein L7e+ko03010//Ribosome
Arahy.PVL51W	0	0	0	0	0.33	0	0.24	0.19	4.6277	0.000962293	0.000329865	uncharacterized protein LOC107612206 [Arachis ipaensis]
Arahy.VES4LD	0.98	0.46	0.53	0.656	36.65	4.73	4.03	15.136	4.61576	7.58735e-249	4.80453e-251	peamaclein [Arachis duranensis]	K03860//phosphatidylinositol glycan, class Q+ko01100//Metabolic pathways+ko00563//Glycosylphosphatidylinositol (GPI)-anchor biosynthesis;K20887//xyloglucan glycosyltransferase 4 [EC:2.4.1.-]
Arahy.G7F5HX	0.05	0	0.07	0.04	2.67	0.05	0.03	0.916	4.605	3.6449e-28	2.19837e-29	PREDICTED: probable beta-D-xylosidase 2 [Cicer arietinum]	K15920//xylan 1,4-beta-xylosidase [EC:3.2.1.37]+ko00520//Amino sugar and nucleotide sugar metabolism+ko01100//Metabolic pathways	GO:0008152//metabolic process;GO:0071704//organic substance metabolic process;GO:0005975//carbohydrate metabolic process;GO:0044238//primary metabolic process;GO:0016787//hydrolase activity;GO:0004553//hydrolase activity, hydrolyzing O-glycosyl compounds;GO:0016798//hydrolase activity, acting on glycosyl bonds;GO:0003824//catalytic activity;
Arahy.YZ918W	8.73	0.42	1.16	3.436	222.26	3.14	3.35	76.25	4.60072	0	0	uncharacterized protein LOC107495361 [Arachis duranensis]	K03097//casein kinase II subunit alpha [EC:2.7.11.1]+ko04712//Circadian rhythm - plant+ko03008//Ribosome biogenesis in eukaryotes
Arahy.KKXH73	0	0	0.27	0.09	5	1.16	0.38	2.18	4.59458	2.47742e-06	5.36568e-07	auxin-induced protein 15A-like [Arachis ipaensis]	K14488//SAUR family protein+ko04075//Plant hormone signal transduction
Arahy.K5M1L6	0	0.03	0	0.01	0.51	0.13	0	0.213	4.59164	0.00034083	0.000105146	probable 2-oxoglutarate-dependent dioxygenase At5g05600 [Arachis duranensis]	K05278//flavonol synthase [EC:1.14.11.23]+ko01100//Metabolic pathways+ko01110//Biosynthesis of secondary metabolites+ko00941//Flavonoid biosynthesis
Arahy.392SEK	0.81	0.32	0.23	0.453	28.98	0.06	0.44	9.826	4.56947	5.87878e-274	3.37247e-276	PREDICTED: LOW QUALITY PROTEIN: probable pectate lyase 8 [Ricinus communis]	K01728//pectate lyase [EC:4.2.2.2]+ko00040//Pentose and glucuronate interconversions	GO:0045490//pectin catabolic process;GO:0043170//macromolecule metabolic process;GO:1901575//organic substance catabolic process;GO:0009057//macromolecule catabolic process;GO:0009987//cellular process;GO:0045488//pectin metabolic process;GO:0000272//polysaccharide catabolic process;GO:0044238//primary metabolic process;GO:0071704//organic substance metabolic process;GO:0044248//cellular cataboli…
Arahy.13ZWE0	0.22	0.09	0.36	0.223	13.76	1.01	0.12	4.963	4.56131	4.94592e-110	7.58168e-112	probable arabinosyltransferase ARAD1 [Arachis ipaensis]	K01228//mannosyl-oligosaccharide glucosidase [EC:3.2.1.106]+ko04141//Protein processing in endoplasmic reticulum+ko00510//N-Glycan biosynthesis+ko01100//Metabolic pathways;K01738//cysteine synthase A [EC:2.5.1.47]+ko00920//Sulfur metabolism+ko01230//Biosynthesis of amino acids+ko01100//Metabolic pathways+ko01110//Biosynthesis of secondary metabolites+ko00270//Cysteine and methionine metabolism+ko…
Arahy.6F8CQC	9.38	0.27	0.55	3.4	213.57	1.74	1.73	72.346	4.54775	0	0	uncharacterized protein LOC107495361 [Arachis duranensis]	K03097//casein kinase II subunit alpha [EC:2.7.11.1]+ko04712//Circadian rhythm - plant+ko03008//Ribosome biogenesis in eukaryotes
Arahy.D8KFXQ	0.06	0.13	0	0.063	1.43	1.31	1.44	1.393	4.53765	2.13808e-16	2.05632e-17	uncharacterized protein LOC107478976 [Arachis duranensis]	K00026//malate dehydrogenase [EC:1.1.1.37]+ko00020//Citrate cycle (TCA cycle)+ko01100//Metabolic pathways+ko01110//Biosynthesis of secondary metabolites+ko00710//Carbon fixation in photosynthetic organisms+ko00620//Pyruvate metabolism+ko00270//Cysteine and methionine metabolism+ko01200//Carbon metabolism+ko00630//Glyoxylate and dicarboxylate metabolism
Arahy.7473D5	2.3	0.1	0.35	0.916	55.18	0.72	1.29	19.063	4.50756	2.25006e-299	1.15677e-301	expansin-A8 [Arachis ipaensis]	K20628//expansin	GO:0009664//plant-type cell wall organization;GO:0071554//cell wall organization or biogenesis;GO:0071840//cellular component organization or biogenesis;GO:0009987//cellular process;GO:0071555//cell wall organization;GO:0071669//plant-type cell wall organization or biogenesis;GO:0045229//external encapsulating structure organization;GO:0016043//cellular component organization;GO:0016020//membrane…
Arahy.GX90LB	0.14	0	0.03	0.056	3.45	0	0.09	1.18	4.50738	3.78568e-26	2.44942e-27	hypothetical protein GLYMA_03G101700 [Glycine max]	K15404//aldehyde decarbonylase [EC:4.1.99.5]+ko01110//Biosynthesis of secondary metabolites+ko00073//Cutin, suberine and wax biosynthesis	GO:1901576//organic substance biosynthetic process;GO:0044238//primary metabolic process;GO:0006629//lipid metabolic process;GO:0008152//metabolic process;GO:0008610//lipid biosynthetic process;GO:0071704//organic substance metabolic process;GO:0009058//biosynthetic process;GO:0016021//integral component of membrane;GO:0044425//membrane part;GO:0016020//membrane;GO:0031224//intrinsic component of…
Arahy.CT3EY6	0	0.3	0.28	0.193	6.03	2.23	4	4.086	4.44583	1.60895e-11	2.10677e-12	dicer-like protein 4 [Arachis duranensis]	K11592//endoribonuclease Dicer [EC:3.1.26.-]
Arahy.U7ZH7G	0.13	0	0	0.043	2.35	0.21	0.05	0.87	4.4185	3.54604e-20	2.86018e-21	uncharacterized protein LOC107634174 isoform X2 [Arachis ipaensis]
Arahy.PKUR8D	0.42	0	0	0.14	6.43	0.64	1	2.69	4.3923	3.50125e-07	6.81593e-08	auxin-induced protein 15A-like [Arachis ipaensis]	K14488//SAUR family protein+ko04075//Plant hormone signal transduction
Arahy.4L4LDY	0.03	0	0.03	0.02	1.1	0.1	0	0.4	4.37781	5.2944e-10	7.73746e-11	PREDICTED: probable pectate lyase 5 [Glycine max]	K01728//pectate lyase [EC:4.2.2.2]+ko00040//Pentose and glucuronate interconversions	GO:0044248//cellular catabolic process;GO:0010393//galacturonan metabolic process;GO:1901575//organic substance catabolic process;GO:0045488//pectin metabolic process;GO:0009057//macromolecule catabolic process;GO:0016052//carbohydrate catabolic process;GO:0044238//primary metabolic process;GO:0009987//cellular process;GO:0005975//carbohydrate metabolic process;GO:0071704//organic substance metab…
Arahy.GR2U56	3.22	0.35	0.29	1.286	62.01	5.71	5.8	24.506	4.36178	4.32096e-255	2.65489e-257	MLP-like protein 423 [Arachis duranensis]	K10745//ribonuclease H2 subunit C+ko03030//DNA replication;K14496//abscisic acid receptor PYR/PYL family+ko04016//MAPK signaling pathway - plant+ko04075//Plant hormone signal transduction	GO:0006952//defense response;GO:0006950//response to stress;GO:0009607//response to biotic stimulus;GO:0050896//response to stimulus;
Arahy.DQ4RIU	0.05	0	0	0.016	0.74	0.11	0.1	0.316	4.32843	2.8469e-05	7.22614e-06	inactive protein RESTRICTED TEV MOVEMENT 2 [Arachis ipaensis]	K13412//calcium-dependent protein kinase [EC:2.7.11.1]+ko04626//Plant-pathogen interaction;K01534//Cd2+/Zn2+-exporting ATPase [EC:3.6.3.3 3.6.3.5]	GO:0046872//metal ion binding;GO:0043169//cation binding;GO:0043167//ion binding;GO:0005509//calcium ion binding;GO:0005488//binding;
Arahy.S1I4M2	0	0.57	0	0.19	8.07	0.62	1.67	3.453	4.32601	1.23948e-09	1.87554e-10	auxin-induced protein X10A-like [Arachis ipaensis]	K14488//SAUR family protein+ko04075//Plant hormone signal transduction
Arahy.5322V3	0.13	0.05	0.27	0.15	6.44	1.36	0.15	2.65	4.31328	1.57471e-48	5.56331e-50	uncharacterized protein At1g04910-like [Arachis ipaensis]		GO:0016020//membrane;GO:0044425//membrane part;GO:0031224//intrinsic component of membrane;GO:0016021//integral component of membrane;
Arahy.FJ610L	0.65	0	0.42	0.356	19.25	0.09	0.36	6.566	4.31192	1.91523e-70	4.671e-72	gibberellin-regulated protein 4 [Arachis ipaensis]	K03860//phosphatidylinositol glycan, class Q+ko01100//Metabolic pathways+ko00563//Glycosylphosphatidylinositol (GPI)-anchor biosynthesis;K20887//xyloglucan glycosyltransferase 4 [EC:2.4.1.-];K03860//phosphatidylinositol glycan, class Q+ko01100//Metabolic pathways+ko00563//Glycosylphosphatidylinositol (GPI)-anchor biosynthesis;K20887//xyloglucan glycosyltransferase 4 [EC:2.4.1.-]
Arahy.2P25JP	0	0	0.1	0.033	1.74	0.15	0	0.63	4.30307	1.62017e-07	3.04226e-08	uncharacterized protein LOC107621628 [Arachis ipaensis]
Arahy.HHCD19	0.37	0	0	0.123	6.56	0	0	2.186	4.28906	1.4672e-06	3.08297e-07	auxin-induced protein X10A-like [Arachis ipaensis]	K14488//SAUR family protein+ko04075//Plant hormone signal transduction
Arahy.1FZS4Y	0.45	0	0	0.15	5.38	0	2.87	2.75	4.28821	1.10899e-06	2.29239e-07	uncharacterized protein LOC107625950 isoform X3 [Arachis ipaensis]	K10669//2'-phosphotransferase [EC:2.7.1.160]
Arahy.9P32AD	1.05	0.04	0.38	0.49	25.34	0.29	0.54	8.723	4.26802	1.16423e-230	7.88321e-233	PREDICTED: LOW QUALITY PROTEIN: probable pectate lyase 8 [Ricinus communis]	K01728//pectate lyase [EC:4.2.2.2]+ko00040//Pentose and glucuronate interconversions	GO:0016052//carbohydrate catabolic process;GO:0071704//organic substance metabolic process;GO:0005975//carbohydrate metabolic process;GO:0044237//cellular metabolic process;GO:0043170//macromolecule metabolic process;GO:0009987//cellular process;GO:0005976//polysaccharide metabolic process;GO:0009056//catabolic process;GO:0042737//drug catabolic process;GO:0009057//macromolecule catabolic process…
Arahy.PFWX3N	0	0.06	0	0.02	0.42	0.5	0.24	0.386	4.26529	4.2386e-05	1.10576e-05	secretory carrier-associated membrane protein 1-like [Arachis ipaensis]	K19995//secretory carrier-associated membrane protein
Arahy.RZ2030	0.07	0	0	0.023	0.91	0.07	0.18	0.386	4.26529	4.2386e-05	1.10576e-05	3,7-dimethylxanthine N-methyltransferase-like, partial [Arachis ipaensis]	K21483//salicylate 1-O-methyltransferase [EC:2.1.1.274]
Arahy.JAAI7L	0.22	0	0	0.073	0.1	4.34	0	1.48	4.26233	3.40343e-09	5.3484e-10	vacuolar iron transporter homolog 4 [Arachis duranensis]	K00430//peroxidase [EC:1.11.1.7]+ko01100//Metabolic pathways+ko01110//Biosynthesis of secondary metabolites+ko00940//Phenylpropanoid biosynthesis	GO:0016020//membrane;GO:0044425//membrane part;GO:0031224//intrinsic component of membrane;GO:0016021//integral component of membrane;
Arahy.B1R1KQ	2.35	0.57	1.49	1.47	74.06	1.67	2.85	26.193	4.25623	0	0	expansin-A6 [Arachis duranensis]	K20628//expansin	GO:0071554//cell wall organization or biogenesis;GO:0045229//external encapsulating structure organization;GO:0071555//cell wall organization;GO:0009664//plant-type cell wall organization;GO:0071840//cellular component organization or biogenesis;GO:0071669//plant-type cell wall organization or biogenesis;GO:0016043//cellular component organization;GO:0009987//cellular process;GO:0030312//external…
Arahy.X2XLI1	0	0	0.04	0.013	0.24	0.37	0.25	0.286	4.24864	1.80436e-09	2.76707e-10	golgin subfamily A member 6-like protein 22 [Arachis duranensis]	K10352//myosin heavy chain;K20283//golgin subfamily A member 4;K10352//myosin heavy chain;K20283//golgin subfamily A member 4
Arahy.TM67C6	0	0	0.04	0.013	0.76	0.05	0	0.27	4.23545	5.3158e-05	1.4111e-05	protein NETWORKED 1D-like isoform X1 [Arachis duranensis]		GO:0003779//actin binding;GO:0008092//cytoskeletal protein binding;GO:0005488//binding;GO:0005515//protein binding;
Arahy.NJP72Z	0.61	0.05	0.57	0.41	21.24	0.41	0.05	7.233	4.23242	7.33975e-106	1.17114e-107	spermidine coumaroyl-CoA acyltransferase [Arachis duranensis]	K20240//spermidine dicoumaroyl transferase [EC:2.3.1.249]
Arahy.FI1JAT	0	0.07	0.11	0.06	2.93	0.28	0	1.07	4.22218	1.2752e-06	2.65834e-07	uncharacterized protein LOC107470293 [Arachis duranensis]
Arahy.KE6Z0K	0	0.14	0	0.046	2.21	0	0	0.736	4.20772	4.19056e-07	8.23137e-08	expansin-A6 [Arachis duranensis]	K20628//expansin	GO:0071555//cell wall organization;GO:0071554//cell wall organization or biogenesis;GO:0009664//plant-type cell wall organization;GO:0016043//cellular component organization;GO:0045229//external encapsulating structure organization;GO:0071840//cellular component organization or biogenesis;GO:0009987//cellular process;GO:0071669//plant-type cell wall organization or biogenesis;GO:0044464//cell par…
Arahy.D1K4B8	0	0.01	0	0.003	0.48	0.02	0.02	0.173	4.1856	7.72104e-05	2.09872e-05	UPF0481 protein At3g47200-like [Arachis ipaensis]	K07393//glutathionyl-hydroquinone reductase [EC:1.8.5.7];K01193//beta-fructofuranosidase [EC:3.2.1.26]+ko01100//Metabolic pathways+ko00052//Galactose metabolism+ko00500//Starch and sucrose metabolism;K07393//glutathionyl-hydroquinone reductase [EC:1.8.5.7];K01193//beta-fructofuranosidase [EC:3.2.1.26]+ko01100//Metabolic pathways+ko00052//Galactose metabolism+ko00500//Starch and sucrose metabolism…
Arahy.J18N96	0	0	0.06	0.02	0.55	0.16	0.45	0.386	4.18326	7.84497e-05	2.13757e-05	secretory carrier-associated membrane protein 1-like [Arachis duranensis]	K19995//secretory carrier-associated membrane protein
Arahy.VHG0QP	0	0	0.16	0.053	2.8	0.09	0	0.963	4.18052	1.16411e-08	1.92937e-09	ethylene-responsive transcription factor ERF003-like [Arachis duranensis]	K09286//EREBP-like factor	GO:0090304//nucleic acid metabolic process;GO:0010467//gene expression;GO:1901360//organic cyclic compound metabolic process;GO:0019438//aromatic compound biosynthetic process;GO:0006807//nitrogen compound metabolic process;GO:0006139//nucleobase-containing compound metabolic process;GO:0071704//organic substance metabolic process;GO:0006351//transcription, DNA-templated;GO:0044271//cellular nitr…	AP2-EREBP
Arahy.J7GT2L	0.35	0	0.12	0.156	7.48	0.15	0.19	2.606	4.17959	6.72326e-30	3.84006e-31	BAG family molecular chaperone regulator 2-like [Arachis duranensis]	K09555//BCL2-associated athanogene 1+ko04141//Protein processing in endoplasmic reticulum
Arahy.ZLNV7B	0.11	0.06	0.21	0.126	0.55	6.88	0.2	2.543	4.17307	6.89245e-28	4.20461e-29	vacuolar iron transporter homolog 3 [Arachis duranensis]	K00430//peroxidase [EC:1.11.1.7]+ko01100//Metabolic pathways+ko01110//Biosynthesis of secondary metabolites+ko00940//Phenylpropanoid biosynthesis
Arahy.E2F1QZ	0	0	0.1	0.033	1.39	0.38	0	0.59	4.17014	4.38889e-10	6.36596e-11	GDSL esterase/lipase At5g45950 [Arachis duranensis]	K00679//phospholipid:diacylglycerol acyltransferase [EC:2.3.1.158]+ko00561//Glycerolipid metabolism;K10691//E3 ubiquitin-protein ligase UBR4 [EC:2.3.2.27];K14209//solute carrier family 36 (proton-coupled amino acid transporter);K01188//beta-glucosidase [EC:3.2.1.21]+ko01100//Metabolic pathways+ko00500//Starch and sucrose metabolism+ko01110//Biosynthesis of secondary metabolites+ko00460//Cyanoamin…	GO:0003824//catalytic activity;GO:0016787//hydrolase activity;GO:0016788//hydrolase activity, acting on ester bonds;
Arahy.M08FD2	0.72	0	0.4	0.373	18.14	0.09	0.26	6.163	4.13991	3.92847e-49	1.37189e-50	heavy metal-associated isoprenylated plant protein 47-like [Arachis duranensis]	K19307//25S rRNA (uracil2634-N3)-methyltransferase [EC:2.1.1.313];K10523//speckle-type POZ protein	GO:0051179//localization;GO:0006810//transport;GO:0006811//ion transport;GO:0030001//metal ion transport;GO:0006812//cation transport;GO:0051234//establishment of localization;GO:0043169//cation binding;GO:0043167//ion binding;GO:0046872//metal ion binding;GO:0005488//binding;
Arahy.MXM7CG	0	0.05	0	0.016	0.41	0.22	0.11	0.246	4.12668	0.000117074	3.3013e-05	transcription factor bHLH87-like [Arachis duranensis]	K10863//aprataxin [EC:3.1.11.7 3.1.11.8 3.1.12.2];K16189//phytochrome-interacting factor 4+ko04075//Plant hormone signal transduction;K12126//phytochrome-interacting factor 3+ko04712//Circadian rhythm - plant+ko04075//Plant hormone signal transduction;K13422//transcription factor MYC2+ko04016//MAPK signaling pathway - plant+ko04075//Plant hormone signal transduction	GO:0005515//protein binding;GO:0005488//binding;GO:0046983//protein dimerization activity;	bHLH
Arahy.U2VVDT	0	0.08	0	0.026	0.65	0.18	0.48	0.436	4.11677	4.70925e-14	5.16099e-15	probable LRR receptor-like serine/threonine-protein kinase At3g47570 [Arachis duranensis]	K20181//vacuolar protein sorting-associated protein 18;K13428//LRR receptor-like serine/threonine-protein kinase EFR [EC:2.7.11.1]+ko04626//Plant-pathogen interaction	GO:0016020//membrane;GO:0031224//intrinsic component of membrane;GO:0044425//membrane part;GO:0016021//integral component of membrane;GO:1901265//nucleoside phosphate binding;GO:0032553//ribonucleotide binding;GO:0004674//protein serine/threonine kinase activity;GO:0043168//anion binding;GO:0097367//carbohydrate derivative binding;GO:0043167//ion binding;GO:0004672//protein kinase activity;GO:000…
Arahy.YUA0Y6	6.02	1.31	2.02	3.116	133.5	11.96	4.75	50.07	4.10908	1.82007e-177	1.66032e-179	14 kDa proline-rich protein DC2.15 [Arachis ipaensis]	K11855//ubiquitin carboxyl-terminal hydrolase 36/42 [EC:3.4.19.12]
Arahy.CEWT6L	0.26	0.21	0.19	0.22	8.71	1.58	0.46	3.583	4.09101	7.11804e-95	1.31873e-96	trifunctional UDP-glucose 4,6-dehydratase/UDP-4-keto-6-deoxy-D-glucose 3,5-epimerase/UDP-4-keto-L-rhamnose-reductase RHM1 [Arachis duranensis]	K12450//UDP-glucose 4,6-dehydratase [EC:4.2.1.76]+ko00520//Amino sugar and nucleotide sugar metabolism;K12450//UDP-glucose 4,6-dehydratase [EC:4.2.1.76]+ko00520//Amino sugar and nucleotide sugar metabolism
Arahy.G4VJTK	0.09	0	0.13	0.073	3.17	0.19	0.21	1.19	4.08685	7.06085e-15	7.39509e-16	uncharacterized protein LOC107478943 isoform X1 [Arachis duranensis]	K01246//DNA-3-methyladenine glycosylase I [EC:3.2.2.20]+ko03410//Base excision repair	GO:0006950//response to stress;GO:0044260//cellular macromolecule metabolic process;GO:0050896//response to stimulus;GO:0006807//nitrogen compound metabolic process;GO:0051716//cellular response to stimulus;GO:0006281//DNA repair;GO:1901360//organic cyclic compound metabolic process;GO:0009987//cellular process;GO:0008152//metabolic process;GO:0044238//primary metabolic process;GO:0033554//cellul…
Arahy.DC1G4E	0.02	0	0.04	0.02	0.74	0.09	0.05	0.293	4.06468	1.84902e-11	2.43329e-12	uncharacterized protein LOC107484653 [Arachis duranensis]
Arahy.606BFT	6.84	0.39	1.92	3.05	128.62	2.14	7.46	46.073	4.02993	0	0	PREDICTED: probable pectate lyase 5 [Glycine max]	K01728//pectate lyase [EC:4.2.2.2]+ko00040//Pentose and glucuronate interconversions	GO:0017144//drug metabolic process;GO:0000272//polysaccharide catabolic process;GO:0071704//organic substance metabolic process;GO:0008152//metabolic process;GO:0016052//carbohydrate catabolic process;GO:0044237//cellular metabolic process;GO:0044248//cellular catabolic process;GO:1901575//organic substance catabolic process;GO:0045490//pectin catabolic process;GO:0043170//macromolecule metabolic…
Arahy.I6Q85W	0.21	0	0	0.07	2.55	0.67	0	1.073	4.02132	1.05179e-07	1.93313e-08	uncharacterized protein LOC107624652 [Arachis ipaensis]
Arahy.H2EMZS	0.02	0	0	0.006	0.27	0	0.1	0.123	4.00638	0.000261627	7.89884e-05	leucine-rich repeat receptor-like protein kinase PXC1 [Arachis duranensis]	K04733//interleukin-1 receptor-associated kinase 4 [EC:2.7.11.1]	GO:0031224//intrinsic component of membrane;GO:0016021//integral component of membrane;GO:0016020//membrane;GO:0044425//membrane part;GO:1901265//nucleoside phosphate binding;GO:0017076//purine nucleotide binding;GO:0097159//organic cyclic compound binding;GO:0035639//purine ribonucleoside triphosphate binding;GO:0030554//adenyl nucleotide binding;GO:0016740//transferase activity;GO:0003824//cata…
Arahy.WK9SX4	0	0.39	0.84	0.41	15.22	3.9	0	6.373	4.00346	3.33799e-16	3.24278e-17	auxin-induced protein 15A-like [Arachis ipaensis]	K14488//SAUR family protein+ko04075//Plant hormone signal transduction
Arahy.254A05	4.82	1.8	4.47	3.696	148.13	13.35	5.55	55.676	3.99759	9.53347e-88	1.88578e-89	14 kDa proline-rich protein DC2.15 [Arachis ipaensis]
Arahy.FUN63W	0.17	0.06	0.11	0.113	4.7	0.19	0.23	1.706	3.9947	1.86777e-40	7.91021e-42	GDSL esterase/lipase EXL3 isoform X2 [Arachis duranensis]	K00679//phospholipid:diacylglycerol acyltransferase [EC:2.3.1.158]+ko00561//Glycerolipid metabolism;K14209//solute carrier family 36 (proton-coupled amino acid transporter);K10691//E3 ubiquitin-protein ligase UBR4 [EC:2.3.2.27];K01188//beta-glucosidase [EC:3.2.1.21]+ko01100//Metabolic pathways+ko00500//Starch and sucrose metabolism+ko01110//Biosynthesis of secondary metabolites+ko00460//Cyanoamin…
Arahy.8WRD93	0	0	0.14	0.046	1.2	0.54	0.5	0.746	3.99214	1.37682e-06	2.88312e-07	putative uncharacterized protein DDB_G0287975 [Arachis ipaensis]	K11270//chromosome transmission fidelity protein 8	GO:0009987//cellular process;GO:0007062//sister chromatid cohesion;GO:0016043//cellular component organization;GO:0071840//cellular component organization or biogenesis;GO:0022402//cell cycle process;GO:0007049//cell cycle;GO:1903047//mitotic cell cycle process;GO:0007064//mitotic sister chromatid cohesion;GO:0006996//organelle organization;GO:0000278//mitotic cell cycle;GO:0007059//chromosome se…
Arahy.ZFHV8M	0.24	0	0	0.08	3.17	0.14	0.14	1.15	3.97806	1.69063e-24	1.14953e-25	pectin acetylesterase 12 [Arachis duranensis]	K19882//O-palmitoleoyl-L-serine hydrolase [EC:3.1.1.98];K19882//O-palmitoleoyl-L-serine hydrolase [EC:3.1.1.98];K19882//O-palmitoleoyl-L-serine hydrolase [EC:3.1.1.98]	GO:0009987//cellular process;GO:0071554//cell wall organization or biogenesis;GO:0071555//cell wall organization;GO:0016043//cellular component organization;GO:0071840//cellular component organization or biogenesis;GO:0045229//external encapsulating structure organization;GO:0030312//external encapsulating structure;GO:0005576//extracellular region;GO:0005623//cell;GO:0071944//cell periphery;GO:0…
Arahy.W3E9BL	0	0.24	0.22	0.153	6.12	0.25	0.46	2.276	3.97693	1.86289e-07	3.52197e-08	auxin-responsive protein SAUR50-like [Arachis duranensis]	K14488//SAUR family protein+ko04075//Plant hormone signal transduction	GO:0010033//response to organic substance;GO:0009719//response to endogenous stimulus;GO:0009733//response to auxin;GO:0009725//response to hormone;GO:0050896//response to stimulus;GO:0042221//response to chemical;
Arahy.J0SPDG	0.08	0	0	0.026	0.97	0.16	0	0.376	3.94831	0.000262628	7.93401e-05	cytochrome P450 81E8-like [Arachis ipaensis]	K00517//indol-3-yl-methylglucosinolate hydroxylase [EC:1.14.-.-];K07418//cytochrome P450 family 2 subfamily J [EC:1.14.14.1]+ko00591//Linoleic acid metabolism+ko00590//Arachidonic acid metabolism+ko01100//Metabolic pathways;K07408//cytochrome P450 family 1 subfamily A polypeptide 1 [EC:1.14.14.1]+ko00380//Tryptophan metabolism+ko01100//Metabolic pathways;K13260//isoflavone 2'-hydroxylase [EC:1.14…	GO:0016021//integral component of membrane;GO:0031224//intrinsic component of membrane;GO:0016020//membrane;GO:0044425//membrane part;GO:0097159//organic cyclic compound binding;GO:0046914//transition metal ion binding;GO:0048037//cofactor binding;GO:0043169//cation binding;GO:1901363//heterocyclic compound binding;GO:0043167//ion binding;GO:0016705//oxidoreductase activity, acting on paired dono…
Arahy.9449IW	0.78	0	0.29	0.356	11.92	1.83	1.81	5.186	3.93825	4.99456e-12	6.26122e-13	auxin-induced protein X10A-like [Arachis ipaensis]	K14488//SAUR family protein+ko04075//Plant hormone signal transduction
Arahy.WD2ETH	1.34	0	0.29	0.543	19.65	1.71	1.82	7.726	3.92324	1.7559e-75	3.99069e-77	MLP-like protein 423 [Arachis ipaensis]	K10745//ribonuclease H2 subunit C+ko03030//DNA replication;K14496//abscisic acid receptor PYR/PYL family+ko04016//MAPK signaling pathway - plant+ko04075//Plant hormone signal transduction	GO:0050896//response to stimulus;GO:0006952//defense response;GO:0009607//response to biotic stimulus;GO:0006950//response to stress;
Arahy.CYMD29	5.64	0.44	1.2	2.426	96.67	1.35	2.09	33.37	3.90451	0	0	DNA-damage-repair/toleration protein DRT100-like precursor [Glycine max]	K13420//LRR receptor-like serine/threonine-protein kinase FLS2 [EC:2.7.11.1]+ko04626//Plant-pathogen interaction+ko04016//MAPK signaling pathway - plant	GO:0016772//transferase activity, transferring phosphorus-containing groups;GO:0003824//catalytic activity;GO:0016740//transferase activity;GO:0016301//kinase activity;
Arahy.2C0WSA	2.78	0.17	0.36	1.103	44.07	0.63	0.59	15.096	3.90047	0	0	GDSL esterase/lipase At2g04570 [Arachis ipaensis]	K10691//E3 ubiquitin-protein ligase UBR4 [EC:2.3.2.27];K00679//phospholipid:diacylglycerol acyltransferase [EC:2.3.1.158]+ko00561//Glycerolipid metabolism;K14209//solute carrier family 36 (proton-coupled amino acid transporter);K01188//beta-glucosidase [EC:3.2.1.21]+ko01100//Metabolic pathways+ko00500//Starch and sucrose metabolism+ko01110//Biosynthesis of secondary metabolites+ko00460//Cyanoamin…	GO:0016787//hydrolase activity;GO:0016788//hydrolase activity, acting on ester bonds;GO:0003824//catalytic activity;
Arahy.X9WA5F	0.51	0	0.26	0.256	10.6	0.3	0	3.633	3.89712	3.18355e-37	1.45905e-38	PREDICTED: gibberellin-regulated protein 4 [Vitis vinifera]	K03860//phosphatidylinositol glycan, class Q+ko01100//Metabolic pathways+ko00563//Glycosylphosphatidylinositol (GPI)-anchor biosynthesis;K20887//xyloglucan glycosyltransferase 4 [EC:2.4.1.-];K03860//phosphatidylinositol glycan, class Q+ko01100//Metabolic pathways+ko00563//Glycosylphosphatidylinositol (GPI)-anchor biosynthesis;K20887//xyloglucan glycosyltransferase 4 [EC:2.4.1.-]
Arahy.G33APM	0	0.15	0	0.05	1.74	0.32	0	0.686	3.88574	0.000549195	0.000177275	hypothetical protein PHAVU_007G166400g [Phaseolus vulgaris]	K03006//DNA-directed RNA polymerase II subunit RPB1 [EC:2.7.7.6]+ko00230//Purine metabolism+ko03020//RNA polymerase+ko01100//Metabolic pathways+ko00240//Pyrimidine metabolism	GO:0016020//membrane;GO:0044425//membrane part;GO:0016021//integral component of membrane;GO:0031224//intrinsic component of membrane;
Arahy.0BLG9X	0.18	0.08	0.24	0.166	6.39	0.3	0.14	2.276	3.88406	4.84279e-49	1.6927e-50	basic leucine zipper 34 [Arachis ipaensis]	K04374//cyclic AMP-dependent transcription factor ATF-4+ko04141//Protein processing in endoplasmic reticulum;K20557//transcription factor VIP1+ko04016//MAPK signaling pathway - plant	GO:0140110//transcription regulator activity;GO:0003700//DNA binding transcription factor activity;GO:0097159//organic cyclic compound binding;GO:0005488//binding;GO:0003676//nucleic acid binding;GO:0003677//DNA binding;GO:1901363//heterocyclic compound binding;	bZIP
Arahy.8LN5UZ	7.69	0.19	1.89	3.256	128.9	2.06	1.91	44.29	3.88372	0	0	unknown [Glycine max]	K00679//phospholipid:diacylglycerol acyltransferase [EC:2.3.1.158]+ko00561//Glycerolipid metabolism;K10691//E3 ubiquitin-protein ligase UBR4 [EC:2.3.2.27];K14209//solute carrier family 36 (proton-coupled amino acid transporter);K01188//beta-glucosidase [EC:3.2.1.21]+ko01100//Metabolic pathways+ko00500//Starch and sucrose metabolism+ko01110//Biosynthesis of secondary metabolites+ko00460//Cyanoamin…	GO:0016788//hydrolase activity, acting on ester bonds;GO:0003824//catalytic activity;GO:0016787//hydrolase activity;
Arahy.667AB5	0.38	0.06	0.1	0.18	7.13	0.06	0	2.396	3.87068	1.08112e-27	6.64263e-29	germin-like protein subfamily 2 member 4 [Arachis ipaensis]	K00384//thioredoxin reductase (NADPH) [EC:1.8.1.9]+ko00450//Selenocompound metabolism	GO:0005576//extracellular region;GO:0005488//binding;GO:0046914//transition metal ion binding;GO:0043167//ion binding;GO:0046872//metal ion binding;GO:0043169//cation binding;GO:0045735//nutrient reservoir activity;GO:0030145//manganese ion binding;
Arahy.RL6C8W	0	0.19	0.17	0.12	4.79	0	0	1.596	3.86745	8.14064e-05	2.22171e-05	auxin-induced protein 15A-like [Arachis ipaensis]	K14488//SAUR family protein+ko04075//Plant hormone signal transduction
Arahy.QXTG4P	0.15	0	0	0.05	1.77	0.19	0	0.653	3.86677	3.6015e-08	6.28514e-09	GDSL esterase/lipase At5g18430 [Arachis ipaensis]	K00679//phospholipid:diacylglycerol acyltransferase [EC:2.3.1.158]+ko00561//Glycerolipid metabolism;K10691//E3 ubiquitin-protein ligase UBR4 [EC:2.3.2.27];K14209//solute carrier family 36 (proton-coupled amino acid transporter)
Arahy.E5ZLCP	0.37	0	0	0.123	4.65	0	0.26	1.636	3.86446	1.91208e-33	9.80616e-35	isoflavone 3'-hydroxylase [Arachis ipaensis]	K07408//cytochrome P450 family 1 subfamily A polypeptide 1 [EC:1.14.14.1]+ko00380//Tryptophan metabolism+ko01100//Metabolic pathways;K13260//isoflavone 2'-hydroxylase [EC:1.14.13.89]+ko01110//Biosynthesis of secondary metabolites+ko00943//Isoflavonoid biosynthesis	GO:0016021//integral component of membrane;GO:0016020//membrane;GO:0031224//intrinsic component of membrane;GO:0044425//membrane part;GO:0043167//ion binding;GO:0097159//organic cyclic compound binding;GO:0020037//heme binding;GO:0003824//catalytic activity;GO:0046872//metal ion binding;GO:0016705//oxidoreductase activity, acting on paired donors, with incorporation or reduction of molecular oxyg…
Arahy.8ZK1J8	0.37	0.3	0.71	0.46	10.29	0.52	8.36	6.39	3.83185	6.97844e-178	6.34404e-180	long-chain-alcohol oxidase FAO4A [Arachis ipaensis]	K17756//long-chain-alcohol oxidase [EC:1.1.3.20]	GO:0016020//membrane;GO:0044425//membrane part;GO:0016021//integral component of membrane;GO:0031224//intrinsic component of membrane;GO:0048037//cofactor binding;GO:0050660//flavin adenine dinucleotide binding;GO:0000166//nucleotide binding;GO:0050662//coenzyme binding;GO:0036094//small molecule binding;GO:0097159//organic cyclic compound binding;GO:0043167//ion binding;GO:0016614//oxidoreductas…
Arahy.LMG1BG	0.07	0	0.06	0.043	1.48	0	0.2	0.56	3.82716	5.46467e-12	6.86939e-13	rho GDP-dissociation inhibitor 1 isoform X1 [Arachis ipaensis]	K12462//Rho GDP-dissociation inhibitor	GO:0005622//intracellular;GO:0005737//cytoplasm;GO:0044464//cell part;GO:0005623//cell;GO:0044424//intracellular part;GO:0060589//nucleoside-triphosphatase regulator activity;GO:0005094//Rho GDP-dissociation inhibitor activity;GO:0098772//molecular function regulator;GO:0005092//GDP-dissociation inhibitor activity;GO:0030695//GTPase regulator activity;GO:0030234//enzyme regulator activity;
Arahy.YS5S6S	0.19	0.29	0.12	0.2	7.04	0.74	0.1	2.626	3.81544	4.9157e-52	1.62881e-53	acid beta-fructofuranosidase [Arachis duranensis]	K01193//beta-fructofuranosidase [EC:3.2.1.26]+ko01100//Metabolic pathways+ko00052//Galactose metabolism+ko00500//Starch and sucrose metabolism	GO:0071704//organic substance metabolic process;GO:0008152//metabolic process;GO:0005975//carbohydrate metabolic process;GO:0044238//primary metabolic process;GO:0016021//integral component of membrane;GO:0016020//membrane;GO:0044425//membrane part;GO:0031224//intrinsic component of membrane;GO:0004553//hydrolase activity, hydrolyzing O-glycosyl compounds;GO:0004564//beta-fructofuranosidase activ…
Arahy.VSRR5J	0.25	0.06	0.23	0.18	6.98	0	0.12	2.366	3.80791	1.3046e-13	1.47268e-14	disease resistance response protein 206 [Arachis duranensis]	K19027//zinc finger FYVE domain-containing protein 26;K01870//isoleucyl-tRNA synthetase [EC:6.1.1.5]+ko00970//Aminoacyl-tRNA biosynthesis
Arahy.P8IVA0	0.05	0	0	0.016	0.62	0	0.06	0.226	3.79558	0.000913803	0.000311438	glucan endo-1,3-beta-glucosidase, basic isoform [Arachis ipaensis]	K19892//glucan endo-1,3-beta-glucosidase 4 [EC:3.2.1.39]+ko00500//Starch and sucrose metabolism;K19891//glucan endo-1,3-beta-glucosidase 1/2/3 [EC:3.2.1.39]+ko00500//Starch and sucrose metabolism	GO:0071704//organic substance metabolic process;GO:0008152//metabolic process;GO:0005975//carbohydrate metabolic process;GO:0044238//primary metabolic process;GO:0016798//hydrolase activity, acting on glycosyl bonds;GO:0003824//catalytic activity;GO:0016787//hydrolase activity;GO:0004553//hydrolase activity, hydrolyzing O-glycosyl compounds;
Arahy.27E6QC	48.75	1.41	8.54	19.566	650.81	20.35	81.92	251.026	3.79071	0	0	expansin-A8 [Arachis ipaensis]	K20628//expansin	GO:0009987//cellular process;GO:0071554//cell wall organization or biogenesis;GO:0045229//external encapsulating structure organization;GO:0071555//cell wall organization;GO:0009664//plant-type cell wall organization;GO:0071669//plant-type cell wall organization or biogenesis;GO:0016043//cellular component organization;GO:0071840//cellular component organization or biogenesis;GO:0016020//membrane…
Arahy.I2ZHTU	0.06	0	0	0.02	0.66	0	0.12	0.26	3.78429	0.00097126	0.000333426	ethylene-responsive transcription factor ERF115 [Arachis ipaensis]	K12900//FUS-interacting serine-arginine-rich protein 1+ko03040//Spliceosome;K09286//EREBP-like factor		AP2-EREBP
Arahy.RRY0UC	0.43	0.13	0.29	0.283	8.99	0.53	1.31	3.61	3.76386	5.12705e-32	2.73068e-33	protein SODIUM POTASSIUM ROOT DEFECTIVE 2 [Arachis ipaensis]		GO:0051234//establishment of localization;GO:0006810//transport;GO:0051179//localization;GO:0006812//cation transport;GO:0006811//ion transport;GO:0030001//metal ion transport;GO:0005488//binding;GO:0046872//metal ion binding;GO:0043167//ion binding;GO:0043169//cation binding;
Arahy.VJ6NUA	0.28	0	1.88	0.72	27.43	0.56	0.27	9.42	3.75419	5.9124e-89	1.15468e-90	gibberellin-regulated protein 6 isoform X2 [Arachis ipaensis]	K03860//phosphatidylinositol glycan, class Q+ko01100//Metabolic pathways+ko00563//Glycosylphosphatidylinositol (GPI)-anchor biosynthesis
Arahy.9FKG6V	0.27	0.18	0.02	0.156	4.62	0.74	0.43	1.93	3.75034	4.9557e-52	1.64362e-53	cytochrome P450 71A1-like [Arachis duranensis]	K07418//cytochrome P450 family 2 subfamily J [EC:1.14.14.1]+ko00591//Linoleic acid metabolism+ko00590//Arachidonic acid metabolism+ko01100//Metabolic pathways
Arahy.RC1NFA	0.84	0.22	0.25	0.436	12.99	0.66	2.66	5.436	3.74693	1.15455e-17	1.03904e-18	organ-specific protein P4 [Arachis ipaensis]
Arahy.GG3QCC	0.22	0	0	0.073	1.87	0	0.85	0.906	3.74247	5.98825e-05	1.60144e-05	uncharacterized protein LOC107621563 [Arachis ipaensis]
Arahy.IWH7X5	8.45	0.59	1.86	3.633	128.9	3.71	1.67	44.76	3.74186	0	0	peroxidase 4 [Arachis duranensis]	K00430//peroxidase [EC:1.11.1.7]+ko01100//Metabolic pathways+ko01110//Biosynthesis of secondary metabolites+ko00940//Phenylpropanoid biosynthesis	GO:0044237//cellular metabolic process;GO:0042743//hydrogen peroxide metabolic process;GO:0042737//drug catabolic process;GO:0051186//cofactor metabolic process;GO:0072593//reactive oxygen species metabolic process;GO:0044248//cellular catabolic process;GO:0006950//response to stress;GO:0008152//metabolic process;GO:0042744//hydrogen peroxide catabolic process;GO:0050896//response to stimulus;GO:…
Arahy.CQ6V0L	0.06	0.18	0.14	0.126	2.08	2.25	0.73	1.686	3.73906	8.13876e-24	5.67928e-25	probable O-methyltransferase 3 [Arachis ipaensis]	K16040//trans-resveratrol di-O-methyltransferase [EC:2.1.1.240]+ko00945//Stilbenoid, diarylheptanoid and gingerol biosynthesis	GO:0006725//cellular aromatic compound metabolic process;GO:0008152//metabolic process;GO:0009058//biosynthetic process;GO:0044237//cellular metabolic process;GO:0044249//cellular biosynthetic process;GO:0019438//aromatic compound biosynthetic process;GO:0009987//cellular process;GO:0008168//methyltransferase activity;GO:0008757//S-adenosylmethionine-dependent methyltransferase activity;GO:000548…
Arahy.CWZU13	10.7	0.65	1.83	4.393	144.72	2.72	13.51	53.65	3.72675	0	0	PREDICTED: probable pectate lyase 5 [Glycine max]	K01728//pectate lyase [EC:4.2.2.2]+ko00040//Pentose and glucuronate interconversions	GO:0042737//drug catabolic process;GO:0044238//primary metabolic process;GO:0045488//pectin metabolic process;GO:0010393//galacturonan metabolic process;GO:0005976//polysaccharide metabolic process;GO:0044237//cellular metabolic process;GO:0009056//catabolic process;GO:0043170//macromolecule metabolic process;GO:0000272//polysaccharide catabolic process;GO:0044248//cellular catabolic process;GO:0…
Arahy.K2GRTX	0	0.38	0	0.126	4.4	0	0	1.466	3.70619	0.000410443	0.000128692	Auxin-induced protein X10A [Glycine soja]	K14488//SAUR family protein+ko04075//Plant hormone signal transduction
Arahy.XLU9KK	0	0.05	0.1	0.05	1.42	0	0.48	0.633	3.70424	8.86724e-16	8.81234e-17	protein SIEVE ELEMENT OCCLUSION B [Arachis duranensis]
Arahy.NACM2P	0.04	0.03	0.19	0.086	3.05	0.16	0.04	1.083	3.6838	3.76887e-23	2.69256e-24	probable pectinesterase/pectinesterase inhibitor 54 [Arachis ipaensis]	K01051//pectinesterase [EC:3.1.1.11]+ko00040//Pentose and glucuronate interconversions+ko01100//Metabolic pathways
Arahy.5IT4PV	3.03	0.49	1.51	1.676	53.48	3.43	2.38	19.763	3.65734	0	0	PREDICTED: glycerol-3-phosphate 2-O-acyltransferase 6-like [Glycine max]	K13508//glycerol-3-phosphate acyltransferase [EC:2.3.1.15 2.3.1.198]+ko01100//Metabolic pathways+ko01110//Biosynthesis of secondary metabolites+ko00564//Glycerophospholipid metabolism+ko00561//Glycerolipid metabolism	GO:0008152//metabolic process;GO:0043170//macromolecule metabolic process;GO:0010143//cutin biosynthetic process;GO:0044237//cellular metabolic process;GO:0071704//organic substance metabolic process;GO:0006793//phosphorus metabolic process;GO:0009059//macromolecule biosynthetic process;GO:0009058//biosynthetic process;GO:1901576//organic substance biosynthetic process;GO:0009987//cellular proces…
Arahy.JR680W	0	0	0.06	0.02	0.07	0.3	0.43	0.266	3.65042	0.000314195	9.62679e-05	LOW QUALITY PROTEIN: transcription factor MYB8 [Arachis duranensis]	K09422//transcription factor MYB, plant	GO:0006355//regulation of transcription, DNA-templated;GO:0030154//cell differentiation;GO:0060255//regulation of macromolecule metabolic process;GO:0080090//regulation of primary metabolic process;GO:0019222//regulation of metabolic process;GO:0009889//regulation of biosynthetic process;GO:2001141//regulation of RNA biosynthetic process;GO:0009987//cellular process;GO:0048869//cellular developme…	MYB
Arahy.1QH4LM	0.09	0.24	0.05	0.126	0.06	4.79	0.11	1.653	3.63671	2.80928e-27	1.74457e-28	glucose-6-phosphate/phosphate translocator 2, chloroplastic [Arachis ipaensis]	K15283//solute carrier family 35, member E1;K05350//beta-glucosidase [EC:3.2.1.21]+ko01100//Metabolic pathways+ko00500//Starch and sucrose metabolism+ko01110//Biosynthesis of secondary metabolites+ko00460//Cyanoamino acid metabolism+ko00940//Phenylpropanoid biosynthesis	GO:0044425//membrane part;GO:0016021//integral component of membrane;GO:0031224//intrinsic component of membrane;GO:0016020//membrane;GO:0005215//transporter activity;
Arahy.51RB73	0.03	0	0	0.01	0.23	0.05	0.02	0.1	3.63398	0.000313787	9.61135e-05	uncharacterized protein LOC107631775 isoform X1 [Arachis ipaensis]	K18207//protein O-mannose beta-1,4-N-acetylglucosaminyltransferase [EC:2.4.1.312]+ko00515//Mannose type O-glycan biosynthesis+ko01100//Metabolic pathways;K18134//protein O-GlcNAc transferase [EC:2.4.1.255]+ko00514//Other types of O-glycan biosynthesis
Arahy.DFA3IT	0.3	0.4	0	0.233	6.9	0.9	0	2.6	3.62899	1.45207e-39	6.29534e-41	alkane hydroxylase MAH1-like [Arachis ipaensis]	K15405//midchain alkane hydroxylase+ko01110//Biosynthesis of secondary metabolites+ko00073//Cutin, suberine and wax biosynthesis
Arahy.VLT6V3	1.49	0.47	0.84	0.933	29.01	1.76	1.4	10.723	3.62261	1.78636e-125	2.39675e-127	protein GAST1 [Arachis ipaensis]	K03860//phosphatidylinositol glycan, class Q+ko01100//Metabolic pathways+ko00563//Glycosylphosphatidylinositol (GPI)-anchor biosynthesis;K20887//xyloglucan glycosyltransferase 4 [EC:2.4.1.-]
Arahy.VAS4HN	0.19	0	0	0.063	0.96	0.58	0.72	0.753	3.62003	0.000136951	3.91148e-05	hypothetical protein PHAVU_003G125900g [Phaseolus vulgaris]	K16285//RING/U-box domain-containing protein [EC:2.3.2.27];K19041//E3 ubiquitin-protein ligase RNF38/44 [EC:2.3.2.27]	GO:0031224//intrinsic component of membrane;GO:0044425//membrane part;GO:0016021//integral component of membrane;GO:0016020//membrane;
Arahy.DS477V	0	0	0.15	0.05	1.29	0.53	0.13	0.65	3.6159	4.39476e-09	6.98065e-10	aspartic proteinase nepenthesin-1 [Arachis duranensis]	K01379//cathepsin D [EC:3.4.23.5];K01381//saccharopepsin [EC:3.4.23.25];K06002//pepsin A [EC:3.4.23.1];K02882//large subunit ribosomal protein L18Ae+ko03010//Ribosome	GO:0030163//protein catabolic process;GO:0009056//catabolic process;GO:1901564//organonitrogen compound metabolic process;GO:0006508//proteolysis;GO:0008152//metabolic process;GO:0009057//macromolecule catabolic process;GO:0019538//protein metabolic process;GO:0044238//primary metabolic process;GO:0006807//nitrogen compound metabolic process;GO:0043170//macromolecule metabolic process;GO:0071704/…
Arahy.HZU6G9	0.08	0.06	0.21	0.116	3.72	0	0.39	1.37	3.61563	7.31537e-16	7.24429e-17	early nodulin-like protein 1 [Arachis ipaensis]	K03006//DNA-directed RNA polymerase II subunit RPB1 [EC:2.7.7.6]+ko00230//Purine metabolism+ko03020//RNA polymerase+ko01100//Metabolic pathways+ko00240//Pyrimidine metabolism
Arahy.71E5Q9	3.92	0.55	1.5	1.99	62.06	3.98	1.93	22.656	3.61328	0	0	PREDICTED: glycerol-3-phosphate 2-O-acyltransferase 6-like [Glycine max]	K13508//glycerol-3-phosphate acyltransferase [EC:2.3.1.15 2.3.1.198]+ko01100//Metabolic pathways+ko01110//Biosynthesis of secondary metabolites+ko00564//Glycerophospholipid metabolism+ko00561//Glycerolipid metabolism	GO:0071704//organic substance metabolic process;GO:0009058//biosynthetic process;GO:0006793//phosphorus metabolic process;GO:0009987//cellular process;GO:0043170//macromolecule metabolic process;GO:0008152//metabolic process;GO:1901576//organic substance biosynthetic process;GO:0006796//phosphate-containing compound metabolic process;GO:0044237//cellular metabolic process;GO:0016311//dephosphoryl…
Arahy.38IWEY	0	0	0.29	0.096	3.4	0	0	1.133	3.60451	2.11875e-05	5.26231e-06	sodium/proton antiporter 1 [Arachis ipaensis]		GO:0006810//transport;GO:0051234//establishment of localization;GO:0055085//transmembrane transport;GO:0051179//localization;GO:0016021//integral component of membrane;GO:0031224//intrinsic component of membrane;GO:0016020//membrane;GO:0044425//membrane part;
Arahy.ZKR6CY	0.03	0.03	0	0.02	0.06	0.48	0.15	0.23	3.5959	7.17585e-08	1.29548e-08	putative disease resistance protein At3g14460 [Arachis duranensis]	K19613//leucine-rich repeat protein SHOC2;K12818//ATP-dependent RNA helicase DHX8/PRP22 [EC:3.6.4.13]+ko03040//Spliceosome;K15078//structure-specific endonuclease subunit SLX1 [EC:3.6.1.-]
Arahy.AGRZ5A	0	0	0.07	0.023	0.71	0.12	0.07	0.3	3.59055	0.000100469	2.79266e-05	uncharacterized GPI-anchored protein At3g06035 [Arachis duranensis]
Arahy.ASKZ5D	0	0.07	0.09	0.053	1.54	0.28	0.03	0.616	3.58574	1.00674e-06	2.06429e-07	hypothetical protein TSUD_25570 [Trifolium subterraneum]		GO:0044464//cell part;GO:0005623//cell;GO:0005622//intracellular;GO:0043167//ion binding;GO:0005488//binding;GO:0043169//cation binding;GO:0008270//zinc ion binding;GO:0046914//transition metal ion binding;GO:0046872//metal ion binding;
Arahy.ES7II1	0	0.07	0.09	0.053	1.54	0.28	0.03	0.616	3.58574	1.00674e-06	2.06429e-07	hypothetical protein TSUD_25570 [Trifolium subterraneum]		GO:0005622//intracellular;GO:0044464//cell part;GO:0005623//cell;GO:0043169//cation binding;GO:0008270//zinc ion binding;GO:0046914//transition metal ion binding;GO:0043167//ion binding;GO:0046872//metal ion binding;GO:0005488//binding;
Arahy.JJ9LSS	0.09	0	0	0.03	0.14	0.68	0.24	0.353	3.58225	0.000599767	0.000195517	glucose-6-phosphate 1-dehydrogenase, cytoplasmic isoform-like [Arachis ipaensis]	K00036//glucose-6-phosphate 1-dehydrogenase [EC:1.1.1.49 1.1.1.363]+ko00030//Pentose phosphate pathway+ko01100//Metabolic pathways+ko01110//Biosynthesis of secondary metabolites+ko01200//Carbon metabolism+ko00480//Glutathione metabolism	GO:0008152//metabolic process;GO:0006793//phosphorus metabolic process;GO:0006807//nitrogen compound metabolic process;GO:0006796//phosphate-containing compound metabolic process;GO:0006753//nucleoside phosphate metabolic process;GO:0019318//hexose metabolic process;GO:0006733//oxidoreduction coenzyme metabolic process;GO:0044281//small molecule metabolic process;GO:0071704//organic substance met…
Arahy.TBDY3T	0.18	0	0.19	0.123	3.98	0.06	0.2	1.413	3.57516	5.19252e-37	2.39605e-38	expansin-A1 [Arachis duranensis]	K20628//expansin
Arahy.D2JIWD	0.16	0	0.19	0.116	3.67	0.16	0.05	1.293	3.57451	2.74492e-27	1.70374e-28	laccase-17 [Arachis ipaensis]	K05909//laccase [EC:1.10.3.2]	GO:0071704//organic substance metabolic process;GO:0046274//lignin catabolic process;GO:0009056//catabolic process;GO:0044248//cellular catabolic process;GO:0019748//secondary metabolic process;GO:0006725//cellular aromatic compound metabolic process;GO:0046271//phenylpropanoid catabolic process;GO:0008152//metabolic process;GO:0009808//lignin metabolic process;GO:0044237//cellular metabolic proc…
Arahy.N8QUMN	0.71	0.31	0.13	0.383	10.7	1.48	0.53	4.236	3.57354	3.44366e-30	1.94961e-31	uncharacterized protein LOC107460530 isoform X2 [Arachis duranensis]
Arahy.H2TG86	0.06	0	0	0.02	0.18	0.32	0.21	0.236	3.57336	2.95438e-05	7.51747e-06	titin homolog [Arachis ipaensis]	K16812//targeting protein for Xklp2	GO:0042327//positive regulation of phosphorylation;GO:0051171//regulation of nitrogen compound metabolic process;GO:0045937//positive regulation of phosphate metabolic process;GO:0032886//regulation of microtubule-based process;GO:0033043//regulation of organelle organization;GO:0019220//regulation of phosphate metabolic process;GO:0048518//positive regulation of biological process;GO:0051247//po…
Arahy.UA6XT5	0.32	0.17	0.26	0.25	6.64	1.14	0.55	2.776	3.56067	3.60236e-50	1.23994e-51	uncharacterized vacuolar membrane protein YML018C [Arachis ipaensis]	K15289//solute carrier family 35, member F5	GO:0051179//localization;GO:0006810//transport;GO:0051234//establishment of localization;GO:0031224//intrinsic component of membrane;GO:0016021//integral component of membrane;GO:0044425//membrane part;GO:0016020//membrane;
Arahy.CEFU99	0	0	0.16	0.053	1.65	0.16	0.05	0.62	3.55731	2.24598e-13	2.56986e-14	laccase-17-like [Arachis duranensis]	K05909//laccase [EC:1.10.3.2]	GO:0009698//phenylpropanoid metabolic process;GO:0044237//cellular metabolic process;GO:0071704//organic substance metabolic process;GO:1901575//organic substance catabolic process;GO:0044248//cellular catabolic process;GO:0046271//phenylpropanoid catabolic process;GO:0046274//lignin catabolic process;GO:0006725//cellular aromatic compound metabolic process;GO:1901360//organic cyclic compound met…
Arahy.QLKH66	0	0.05	0.09	0.046	0.61	0.82	0.21	0.546	3.54348	4.2011e-08	7.37762e-09	probable O-methyltransferase 3 [Arachis duranensis]	K16040//trans-resveratrol di-O-methyltransferase [EC:2.1.1.240]+ko00945//Stilbenoid, diarylheptanoid and gingerol biosynthesis	GO:0019438//aromatic compound biosynthetic process;GO:0009987//cellular process;GO:0008152//metabolic process;GO:0009058//biosynthetic process;GO:0044249//cellular biosynthetic process;GO:0006725//cellular aromatic compound metabolic process;GO:0044237//cellular metabolic process;GO:0046983//protein dimerization activity;GO:0008168//methyltransferase activity;GO:0016740//transferase activity;GO:0…
Arahy.3C01L3	0	0	0.71	0.236	0	3.32	5.68	3	3.54022	8.68783e-06	2.02898e-06	transmembrane protein, putative [Medicago truncatula]	K14488//SAUR family protein+ko04075//Plant hormone signal transduction	GO:0050896//response to stimulus;GO:0009733//response to auxin;GO:0009719//response to endogenous stimulus;GO:0010033//response to organic substance;GO:0009725//response to hormone;GO:0042221//response to chemical;GO:0016020//membrane;GO:0016021//integral component of membrane;GO:0044425//membrane part;GO:0031224//intrinsic component of membrane;
Arahy.I3M5SU	0.38	0.12	0.21	0.236	6.33	0.74	0.65	2.573	3.53463	7.86786e-49	2.75992e-50	UDP-xylose transporter 1 [Arachis duranensis]	K15285//solute carrier family 35, member E3	GO:0016020//membrane;GO:0016021//integral component of membrane;GO:0031224//intrinsic component of membrane;GO:0044425//membrane part;
Arahy.HPH9DM	0.13	0	0	0.043	0.43	0.77	0.12	0.44	3.52925	1.36767e-06	2.86353e-07	casein kinase 1-like protein 3 [Arachis duranensis]	K08960//casein kinase 1, epsilon [EC:2.7.11.1];K08960//casein kinase 1, epsilon [EC:2.7.11.1]	GO:0000166//nucleotide binding;GO:0005488//binding;GO:0035639//purine ribonucleoside triphosphate binding;GO:0016740//transferase activity;GO:0003824//catalytic activity;GO:0032553//ribonucleotide binding;GO:0097367//carbohydrate derivative binding;GO:1901265//nucleoside phosphate binding;GO:0016773//phosphotransferase activity, alcohol group as acceptor;GO:0032559//adenyl ribonucleotide binding;…
Arahy.Y8NW7M	0	0	0.06	0.02	0.29	0.37	0.12	0.26	3.52363	0.000223438	6.65552e-05	cytochrome P450 76C2-like [Arachis duranensis]	K20556//cytochrome P450 family 76 subfamily C	GO:0016021//integral component of membrane;GO:0044425//membrane part;GO:0031224//intrinsic component of membrane;GO:0016020//membrane;GO:0020037//heme binding;GO:0003824//catalytic activity;GO:0016491//oxidoreductase activity;GO:0004497//monooxygenase activity;GO:0046872//metal ion binding;GO:0005488//binding;GO:0016705//oxidoreductase activity, acting on paired donors, with incorporation or redu…
Arahy.BVUT3K	0	0	0.93	0.31	10.42	0	0	3.473	3.52056	8.83561e-09	1.44713e-09	auxin-induced protein X10A-like [Arachis ipaensis]	K14488//SAUR family protein+ko04075//Plant hormone signal transduction
Arahy.VRRB4A	13.04	1.09	2.3	5.476	161.49	5.27	3.94	56.9	3.49998	0	0	expansin-A15 [Arachis duranensis]	K20628//expansin;K20628//expansin	GO:0071554//cell wall organization or biogenesis;GO:0009664//plant-type cell wall organization;GO:0009987//cellular process;GO:0071669//plant-type cell wall organization or biogenesis;GO:0016043//cellular component organization;GO:0045229//external encapsulating structure organization;GO:0071555//cell wall organization;GO:0071840//cellular component organization or biogenesis;GO:0044464//cell par…
Arahy.0BPN3L	0.07	0.07	0	0.046	0.36	0.64	0.53	0.51	3.49924	3.12391e-05	7.98214e-06	uncharacterized protein LOC110270807 [Arachis ipaensis]	K02218//casein kinase 1 [EC:2.7.11.1]
Arahy.BPE560	0	0.03	0.02	0.016	0.42	0.1	0	0.173	3.48916	3.42044e-05	8.78807e-06	beta-galactosidase 6-like [Arachis ipaensis]	K12309//beta-galactosidase [EC:3.2.1.23]+ko00600//Sphingolipid metabolism+ko00604//Glycosphingolipid biosynthesis - ganglio series+ko00531//Glycosaminoglycan degradation+ko00511//Other glycan degradation+ko01100//Metabolic pathways+ko00052//Galactose metabolism
Arahy.J2KR36	0.35	0.75	0.04	0.38	10.03	0.01	1.33	3.79	3.47932	5.18536e-09	8.28521e-10	auxin-induced protein 15A-like [Arachis ipaensis]	K14488//SAUR family protein+ko04075//Plant hormone signal transduction
Arahy.RLV4PD	0.01	0.09	0	0.033	0.45	0.09	0.44	0.326	3.47847	2.675e-09	4.16931e-10	ABC transporter B family member 1 [Arachis ipaensis]	K05658//ATP-binding cassette, subfamily B (MDR/TAP), member 1 [EC:3.6.3.44]+ko02010//ABC transporters;K05658//ATP-binding cassette, subfamily B (MDR/TAP), member 1 [EC:3.6.3.44]+ko02010//ABC transporters	GO:0016020//membrane;GO:0044425//membrane part;GO:0031224//intrinsic component of membrane;GO:0016021//integral component of membrane;GO:0043167//ion binding;GO:0022857//transmembrane transporter activity;GO:0003824//catalytic activity;GO:0017076//purine nucleotide binding;GO:0097367//carbohydrate derivative binding;GO:0015399//primary active transmembrane transporter activity;GO:0017111//nucleos…
Arahy.V31KAL	1.45	0.43	0.37	0.75	20.95	1.4	0.59	7.646	3.46892	1.26465e-145	1.44305e-147	GDSL esterase/lipase At2g04570 [Arachis duranensis]	K10691//E3 ubiquitin-protein ligase UBR4 [EC:2.3.2.27];K00679//phospholipid:diacylglycerol acyltransferase [EC:2.3.1.158]+ko00561//Glycerolipid metabolism;K14209//solute carrier family 36 (proton-coupled amino acid transporter);K01188//beta-glucosidase [EC:3.2.1.21]+ko01100//Metabolic pathways+ko00500//Starch and sucrose metabolism+ko01110//Biosynthesis of secondary metabolites+ko00460//Cyanoamin…	GO:0016788//hydrolase activity, acting on ester bonds;GO:0016787//hydrolase activity;GO:0003824//catalytic activity;
Arahy.B10GYL	0.17	0	0.39	0.186	5.21	0.5	0.33	2.013	3.46423	8.62625e-26	5.63276e-27	probable beta-1,4-xylosyltransferase IRX9 [Arachis duranensis]	K20869//putative beta-1,4-xylosyltransferase IRX9 [EC:2.4.2.-]	GO:0033692//cellular polysaccharide biosynthetic process;GO:0034645//cellular macromolecule biosynthetic process;GO:0000271//polysaccharide biosynthetic process;GO:0071840//cellular component organization or biogenesis;GO:0010417//glucuronoxylan biosynthetic process;GO:0005976//polysaccharide metabolic process;GO:0016051//carbohydrate biosynthetic process;GO:0044264//cellular polysaccharide metab…
Arahy.SC9D0X	0.48	0	0	0.16	2.71	1.99	0.39	1.696	3.43636	0.00053445	0.000172147	auxin-induced protein 15A-like [Arachis ipaensis]	K14488//SAUR family protein+ko04075//Plant hormone signal transduction	GO:0009719//response to endogenous stimulus;GO:0009725//response to hormone;GO:0009733//response to auxin;GO:0050896//response to stimulus;GO:0010033//response to organic substance;GO:0042221//response to chemical;
Arahy.STU076	0.12	0	0.14	0.086	2.71	0	0	0.903	3.42955	3.92678e-19	3.30392e-20	glycerol-3-phosphate dehydrogenase [NAD(+)] GPDHC1, cytosolic [Arachis duranensis]	K00006//glycerol-3-phosphate dehydrogenase (NAD+) [EC:1.1.1.8]+ko01110//Biosynthesis of secondary metabolites+ko00564//Glycerophospholipid metabolism;K00006//glycerol-3-phosphate dehydrogenase (NAD+) [EC:1.1.1.8]+ko01110//Biosynthesis of secondary metabolites+ko00564//Glycerophospholipid metabolism
Arahy.71MEN5	0	0	0.4	0.133	2.76	1.23	0.45	1.48	3.42878	2.36252e-60	6.79873e-62	probable LRR receptor-like serine/threonine-protein kinase IRK [Arachis duranensis]	K20718//LRR receptor-like serine/threonine-protein kinase ERECTA [EC:2.7.11.1]+ko04016//MAPK signaling pathway - plant	GO:0044425//membrane part;GO:0031224//intrinsic component of membrane;GO:0016021//integral component of membrane;GO:0016020//membrane;GO:0005488//binding;GO:0016740//transferase activity;GO:1901265//nucleoside phosphate binding;GO:0043167//ion binding;GO:0003824//catalytic activity;GO:0097367//carbohydrate derivative binding;GO:0140096//catalytic activity, acting on a protein;GO:0000166//nucleoti…
Arahy.JX1FK0	0.56	0	0.2	0.253	7.09	0.3	0.21	2.533	3.42439	6.46141e-23	4.65262e-24	uncharacterized protein LOC107622694 [Arachis ipaensis]		GO:0016021//integral component of membrane;GO:0044425//membrane part;GO:0016020//membrane;GO:0031224//intrinsic component of membrane;
Arahy.C0YWEX	0.05	0.1	0.17	0.106	1.38	0.65	1.35	1.126	3.3987	1.80264e-14	1.92978e-15	NAD(P)H-dependent 6'-deoxychalcone synthase [Arachis duranensis]	K00002//alcohol dehydrogenase (NADP+) [EC:1.1.1.2]+ko00010//Glycolysis / Gluconeogenesis+ko00040//Pentose and glucuronate interconversions+ko01100//Metabolic pathways+ko01110//Biosynthesis of secondary metabolites+ko00561//Glycerolipid metabolism
Arahy.EHHC5E	0.61	0.14	0.52	0.423	11.04	0.91	0.63	4.193	3.38558	4.50589e-57	1.39838e-58	hydroquinone glucosyltransferase-like [Arachis duranensis]	K08237//hydroquinone glucosyltransferase [EC:2.4.1.218]
Arahy.7QC79Z	0	0	0.03	0.01	0.16	0.14	0.08	0.126	3.37308	0.000494137	0.000157644	dynamin-related protein 5A [Arachis duranensis]	K01528//dynamin GTPase [EC:3.6.5.5]+ko04144//Endocytosis	GO:0043167//ion binding;GO:0016818//hydrolase activity, acting on acid anhydrides, in phosphorus-containing anhydrides;GO:0032561//guanyl ribonucleotide binding;GO:0032550//purine ribonucleoside binding;GO:0019001//guanyl nucleotide binding;GO:0003924//GTPase activity;GO:0097159//organic cyclic compound binding;GO:1901265//nucleoside phosphate binding;GO:0032549//ribonucleoside binding;GO:0036094…
Arahy.T07MCP	0.07	0.06	0	0.043	0	0.18	1.13	0.436	3.36623	2.90621e-05	7.38489e-06	cytokinin dehydrogenase 5 [Arachis duranensis]	K00279//cytokinin dehydrogenase [EC:1.5.99.12]+ko00908//Zeatin biosynthesis	GO:0044237//cellular metabolic process;GO:1901564//organonitrogen compound metabolic process;GO:0065007//biological regulation;GO:0009308//amine metabolic process;GO:0065008//regulation of biological quality;GO:0010817//regulation of hormone levels;GO:0008152//metabolic process;GO:0046483//heterocycle metabolic process;GO:0042445//hormone metabolic process;GO:0034754//cellular hormone metabolic p…
Arahy.2HZ4P1	0.46	0.12	0.83	0.47	12.24	1.54	0.23	4.67	3.36229	4.28873e-24	2.96044e-25	uncharacterized GPI-anchored protein At3g06035 [Arachis duranensis]
Arahy.8EVS5A	0	0.02	0.04	0.02	0.51	0	0.08	0.196	3.35544	0.000878126	0.00029782	uncharacterized protein LOC107618782 isoform X1 [Arachis ipaensis]
Arahy.KPK81W	0.14	0.07	0.41	0.206	5.85	0	0.06	1.97	3.35158	1.62888e-37	7.4142e-39	PREDICTED: L-ascorbate oxidase homolog [Glycine max]	K19791//iron transport multicopper oxidase	GO:0030054//cell junction;GO:0071944//cell periphery;GO:0044464//cell part;GO:0009505//plant-type cell wall;GO:0009506//plasmodesma;GO:0055044//symplast;GO:0005618//cell wall;GO:0005911//cell-cell junction;GO:0030312//external encapsulating structure;GO:0005623//cell;GO:0043167//ion binding;GO:0005488//binding;GO:0005507//copper ion binding;GO:0016722//oxidoreductase activity, oxidizing metal ion…
Arahy.WDCE6V	0.33	0.4	0	0.243	5.76	0.4	0.58	2.246	3.34815	1.02611e-29	5.91543e-31	expansin-B3 [Arachis duranensis]	K20628//expansin	GO:0000003//reproduction;GO:0022414//reproductive process;GO:0019953//sexual reproduction;GO:0051704//multi-organism process;GO:0044703//multi-organism reproductive process;GO:0005576//extracellular region;
Arahy.FZYM2W	0	0	0.06	0.02	0.36	0.18	0.1	0.213	3.3422	0.000117442	3.31377e-05	protein SIEVE ELEMENT OCCLUSION B [Arachis ipaensis]
Arahy.S633I3	0.13	0	0.21	0.113	0.46	3.08	0.16	1.233	3.33158	3.854e-09	6.09151e-10	(+)-neomenthol dehydrogenase isoform X1 [Arachis ipaensis]	K15095//(+)-neomenthol dehydrogenase [EC:1.1.1.208]+ko00902//Monoterpenoid biosynthesis+ko01110//Biosynthesis of secondary metabolites
Arahy.1SL9SW	0	0	0.07	0.023	0.45	0.07	0.09	0.203	3.32939	0.000222577	6.62568e-05	uncharacterized protein LOC107645070 isoform X1 [Arachis ipaensis]		GO:0031224//intrinsic component of membrane;GO:0016021//integral component of membrane;GO:0044425//membrane part;GO:0016020//membrane;
Arahy.MQ2MN7	1.89	0	0.83	0.906	21	3.81	1.15	8.653	3.32546	1.9536e-18	1.69394e-19	auxin-induced protein X10A-like [Arachis duranensis]	K14488//SAUR family protein+ko04075//Plant hormone signal transduction
Arahy.W79CCZ	0.37	0.11	0.4	0.293	7.13	0.72	0.51	2.786	3.32386	3.76847e-86	7.56057e-88	cellulose synthase A catalytic subunit 8 [UDP-forming] [Arachis ipaensis]	K10999//cellulose synthase A [EC:2.4.1.12]	GO:0071555//cell wall organization;GO:0030244//cellulose biosynthetic process;GO:0043170//macromolecule metabolic process;GO:0009832//plant-type cell wall biogenesis;GO:0044238//primary metabolic process;GO:0005975//carbohydrate metabolic process;GO:0044264//cellular polysaccharide metabolic process;GO:0061640//cytoskeleton-dependent cytokinesis;GO:0000278//mitotic cell cycle;GO:0022402//cell cyc…
Arahy.91FYJM	0.07	0.04	0.12	0.076	1.25	0.49	0.39	0.71	3.31805	1.3965e-11	1.81414e-12	protein trichome birefringence-like 31 [Arachis ipaensis]	K16573//gamma-tubulin complex component 6;K16573//gamma-tubulin complex component 6	GO:0016021//integral component of membrane;GO:0031224//intrinsic component of membrane;GO:0016020//membrane;GO:0044425//membrane part;
Arahy.ITV0VK	0	0.67	0	0.223	0	0	6.38	2.126	3.31266	1.77872e-07	3.35449e-08	floral homeotic protein AGAMOUS [Arachis duranensis]	K09264//MADS-box transcription factor, plant		MADS
Arahy.657ZKM	0.62	0.12	0.62	0.453	11.67	0.61	0.47	4.25	3.30476	7.37022e-22	5.55655e-23	uncharacterized GPI-anchored protein At3g06035 [Arachis ipaensis]
Arahy.3JX01Z	0.19	0	0.09	0.093	2.3	0.17	0.11	0.86	3.29968	2.38767e-13	2.73497e-14	myb-related protein Myb4 [Arachis ipaensis]	K09422//transcription factor MYB, plant		MYB
Arahy.RV6KDM	0.31	0	0	0.103	2.75	0	0	0.916	3.29886	2.9042e-06	6.35373e-07	glycine-rich protein DOT1 [Amborella trichopoda]	K05747//Wiskott-Aldrich syndrome protein+ko04144//Endocytosis
Arahy.1PW3JI	7.66	1.34	3.68	4.226	103.45	7.81	5.49	38.916	3.29875	6.10965e-117	8.88677e-119	14 kDa proline-rich protein DC2.15 [Arachis ipaensis]	K11855//ubiquitin carboxyl-terminal hydrolase 36/42 [EC:3.4.19.12]
Arahy.SY561U	0.46	6.06	0	2.173	49.79	7.56	0	19.116	3.28817	1.34975e-39	5.84752e-41	peamaclein [Arachis ipaensis]	K03860//phosphatidylinositol glycan, class Q+ko01100//Metabolic pathways+ko00563//Glycosylphosphatidylinositol (GPI)-anchor biosynthesis;K20887//xyloglucan glycosyltransferase 4 [EC:2.4.1.-]
Arahy.CM611Z	0.06	0.09	0.16	0.103	1.33	1.02	0.67	1.006	3.28456	4.52165e-27	2.83064e-28	uncharacterized protein LOC107630715 [Arachis ipaensis]	K10352//myosin heavy chain;K20283//golgin subfamily A member 4;K10352//myosin heavy chain;K20283//golgin subfamily A member 4
Arahy.ZE5M4X	0.28	0	0	0.093	1.86	0.4	0.34	0.866	3.28337	1.95192e-09	3.00559e-10	GDSL esterase/lipase At5g45670 [Arachis duranensis]	K00679//phospholipid:diacylglycerol acyltransferase [EC:2.3.1.158]+ko00561//Glycerolipid metabolism;K17604//zinc finger SWIM domain-containing protein 3;K10691//E3 ubiquitin-protein ligase UBR4 [EC:2.3.2.27];K01969//3-methylcrotonyl-CoA carboxylase beta subunit [EC:6.4.1.4]+ko00280//Valine, leucine and isoleucine degradation+ko01100//Metabolic pathways;K14209//solute carrier family 36 (proton-cou…
Arahy.ZR12M9	0.26	0	0.09	0.116	2.34	0.61	0.32	1.09	3.28108	1.80759e-09	2.77316e-10	rac-like GTP-binding protein RAC13 [Arachis duranensis]	K04392//Ras-related C3 botulinum toxin substrate 1+ko04145//Phagosome+ko04933//AGE-RAGE signaling pathway in diabetic complications	GO:0007165//signal transduction;GO:0023052//signaling;GO:0007154//cell communication;GO:0035556//intracellular signal transduction;GO:0007264//small GTPase mediated signal transduction;GO:0050896//response to stimulus;GO:0050789//regulation of biological process;GO:0009987//cellular process;GO:0051716//cellular response to stimulus;GO:0050794//regulation of cellular process;GO:0065007//biological…
Arahy.T9RE2C	0.07	0.61	0.31	0.33	7.95	0.42	0.54	2.97	3.27433	3.77213e-29	2.20297e-30	uncharacterized protein LOC107605886 isoform X1 [Arachis ipaensis]
Arahy.037YNN	0.18	0	0	0.06	1.16	0.32	0.13	0.536	3.25956	1.36592e-14	1.45027e-15	probable LRR receptor-like serine/threonine-protein kinase At5g48740 isoform X2 [Arachis duranensis]	K04733//interleukin-1 receptor-associated kinase 4 [EC:2.7.11.1]	GO:0016020//membrane;GO:0031224//intrinsic component of membrane;GO:0016021//integral component of membrane;GO:0044425//membrane part;GO:0017076//purine nucleotide binding;GO:0035639//purine ribonucleoside triphosphate binding;GO:0032559//adenyl ribonucleotide binding;GO:0097159//organic cyclic compound binding;GO:0008144//drug binding;GO:0004672//protein kinase activity;GO:0043167//ion binding;G…
Arahy.PVQF0C	0	0.06	0.05	0.036	0.32	0.06	0.66	0.346	3.25937	0.000221799	6.60183e-05	3,7-dimethylxanthine N-methyltransferase-like, partial [Arachis ipaensis]	K21483//salicylate 1-O-methyltransferase [EC:2.1.1.274]
Arahy.X0G347	0	0.31	1.5	0.603	10.74	4.4	2.28	5.806	3.25813	6.81736e-12	8.65741e-13	auxin-induced protein 15A-like [Arachis ipaensis]	K14488//SAUR family protein+ko04075//Plant hormone signal transduction
Arahy.QS7QR3	1.12	0.25	0.46	0.61	12.53	1.56	2.45	5.513	3.25727	3.75694e-18	3.31176e-19	auxin-responsive protein SAUR50 [Arachis duranensis]	K14488//SAUR family protein+ko04075//Plant hormone signal transduction	GO:0009719//response to endogenous stimulus;GO:0010033//response to organic substance;GO:0009733//response to auxin;GO:0042221//response to chemical;GO:0050896//response to stimulus;GO:0009725//response to hormone;
Arahy.8MUI2Y	0	0.04	0	0.013	0.27	0.05	0	0.106	3.25704	3.4234e-06	7.56905e-07	PREDICTED: ABC transporter C family member 10-like [Glycine max]	K05666//ATP-binding cassette, subfamily C (CFTR/MRP), member 2+ko02010//ABC transporters	GO:0006810//transport;GO:0051179//localization;GO:0055085//transmembrane transport;GO:0051234//establishment of localization;GO:0000325//plant-type vacuole;GO:0098588//bounding membrane of organelle;GO:0005622//intracellular;GO:0044464//cell part;GO:0031090//organelle membrane;GO:0043227//membrane-bounded organelle;GO:0044446//intracellular organelle part;GO:0005737//cytoplasm;GO:0044437//vacuola…
Arahy.DSQC6N	1.15	0	1.07	0.74	18.84	0.81	0.37	6.673	3.24995	4.42867e-11	5.98496e-12	uncharacterized protein LOC107628127 [Arachis ipaensis]		GO:0044425//membrane part;GO:0016021//integral component of membrane;GO:0016020//membrane;GO:0031224//intrinsic component of membrane;
Arahy.NGA4LK	0.9	0.16	0	0.353	6.88	0.26	2.12	3.086	3.24548	1.1024e-33	5.63297e-35	reticulon-like protein B14 [Arachis duranensis]	K20720//reticulon-4	GO:0044424//intracellular part;GO:0005622//intracellular;GO:0043227//membrane-bounded organelle;GO:0031224//intrinsic component of membrane;GO:0044446//intracellular organelle part;GO:0044425//membrane part;GO:0098827//endoplasmic reticulum subcompartment;GO:0044464//cell part;GO:0005737//cytoplasm;GO:0005623//cell;GO:0031984//organelle subcompartment;GO:0005789//endoplasmic reticulum membrane;GO…
Arahy.M1NLX7	0.26	0	0	0.086	0.47	1.43	0.61	0.836	3.23997	2.62707e-09	4.09296e-10	aldose 1-epimerase [Arachis ipaensis]	K01785//aldose 1-epimerase [EC:5.1.3.3]+ko00010//Glycolysis / Gluconeogenesis+ko01100//Metabolic pathways+ko00052//Galactose metabolism+ko01110//Biosynthesis of secondary metabolites	GO:0005996//monosaccharide metabolic process;GO:0005975//carbohydrate metabolic process;GO:0044281//small molecule metabolic process;GO:0071704//organic substance metabolic process;GO:0008152//metabolic process;GO:0019318//hexose metabolic process;GO:0044238//primary metabolic process;GO:0030246//carbohydrate binding;GO:0016854//racemase and epimerase activity;GO:0016857//racemase and epimerase a…
Arahy.0ME6H4	0.07	0.07	0.08	0.073	1.61	0.28	0.1	0.663	3.23095	1.33957e-09	2.03372e-10	laccase-4 isoform X1 [Arachis ipaensis]	K05909//laccase [EC:1.10.3.2]	GO:0046274//lignin catabolic process;GO:0009808//lignin metabolic process;GO:0009698//phenylpropanoid metabolic process;GO:0009056//catabolic process;GO:0044237//cellular metabolic process;GO:0071704//organic substance metabolic process;GO:0046271//phenylpropanoid catabolic process;GO:0006725//cellular aromatic compound metabolic process;GO:0009987//cellular process;GO:1901575//organic substance …
Arahy.LZLE9S	1.95	0	0.41	0.786	15.61	4.4	1.09	7.033	3.22971	3.48129e-15	3.57405e-16	auxin-induced protein X10A-like [Arachis ipaensis]	K14488//SAUR family protein+ko04075//Plant hormone signal transduction
Arahy.KSBN30	0.03	0	0.03	0.02	0.5	0	0	0.166	3.226	0.000294523	8.97513e-05	uncharacterized protein LOC107477470 [Arachis duranensis]	K14611//solute carrier family 23 (nucleobase transporter), member 1/2;K08234//glyoxylase I family protein	GO:0003824//catalytic activity;GO:0016829//lyase activity;
Arahy.FV3N2Z	0	0	0.18	0.06	0.06	1.39	0.4	0.616	3.22404	1.05526e-11	1.35728e-12	uncharacterized protein LOC107614105 [Arachis ipaensis]	K08819//cyclin-dependent kinase 12/13 [EC:2.7.11.22 2.7.11.23]
Arahy.Q9WPYW	0	0.88	0	0.293	3.89	1.55	2.26	2.566	3.22204	7.72342e-06	1.78995e-06	auxin-induced protein X10A-like [Arachis duranensis]	K14488//SAUR family protein+ko04075//Plant hormone signal transduction
Arahy.3F07X6	0.07	0	0.04	0.036	0.55	0.37	0.11	0.343	3.21746	1.59877e-08	2.68633e-09	kinesin-like protein KIN-13B [Arachis duranensis]	K10393//kinesin family member 2/24	GO:0007017//microtubule-based process;GO:0007018//microtubule-based movement;GO:0006928//movement of cell or subcellular component;GO:0009987//cellular process;GO:0043226//organelle;GO:0043229//intracellular organelle;GO:0044446//intracellular organelle part;GO:0015630//microtubule cytoskeleton;GO:0044464//cell part;GO:0044422//organelle part;GO:0043232//intracellular non-membrane-bounded organel…
Arahy.9W3900	0	0.7	0.85	0.516	7	1.26	5.77	4.676	3.21091	2.47574e-12	3.04306e-13	chaperone protein dnaJ 11, chloroplastic [Arachis ipaensis]	K03686//molecular chaperone DnaJ
Arahy.8GH509	0.25	0	0	0.083	1.68	0	0.4	0.693	3.21077	2.13573e-12	2.61644e-13	protein trichome birefringence-like 39 [Cajanus cajan]	K16573//gamma-tubulin complex component 6;K16573//gamma-tubulin complex component 6	GO:0071554//cell wall organization or biogenesis;GO:0009987//cellular process;GO:0043229//intracellular organelle;GO:0044464//cell part;GO:0005737//cytoplasm;GO:0005622//intracellular;GO:0044424//intracellular part;GO:0043227//membrane-bounded organelle;GO:0012505//endomembrane system;GO:0043231//intracellular membrane-bounded organelle;GO:0044444//cytoplasmic part;GO:0005794//Golgi apparatus;GO:…
Arahy.2IZ1HG	0	0.2	0	0.066	0.65	0.7	0.44	0.596	3.1911	4.62022e-08	8.15564e-09	uncharacterized protein LOC107634772 [Arachis ipaensis]		GO:0005488//binding;GO:0097159//organic cyclic compound binding;GO:1901363//heterocyclic compound binding;GO:0003676//nucleic acid binding;	C2H2
Arahy.01BY0R	1.14	0.39	0.88	0.803	19.24	0.6	0.65	6.83	3.18338	2.48344e-42	9.94932e-44	fasciclin-like arabinogalactan protein 12 [Arachis ipaensis]	K19519//transforming growth factor-beta-induced protein	GO:0016020//membrane;GO:0016021//integral component of membrane;GO:0044425//membrane part;GO:0031224//intrinsic component of membrane;
Arahy.CRB5RV	0	0	0.28	0.093	2.3	0.16	0.08	0.846	3.17532	9.90547e-07	2.02798e-07	uncharacterized protein LOC107615753, partial [Arachis ipaensis]
Arahy.5L2UNJ	0.49	0.48	1.04	0.67	13.29	2.96	1.23	5.826	3.16937	4.38781e-36	2.08662e-37	LOW QUALITY PROTEIN: 36.4 kDa proline-rich protein [Arachis ipaensis]	K11855//ubiquitin carboxyl-terminal hydrolase 36/42 [EC:3.4.19.12];K00430//peroxidase [EC:1.11.1.7]+ko01100//Metabolic pathways+ko01110//Biosynthesis of secondary metabolites+ko00940//Phenylpropanoid biosynthesis	GO:0044425//membrane part;GO:0016021//integral component of membrane;GO:0031224//intrinsic component of membrane;GO:0016020//membrane;
Arahy.U5CWIV	0.73	0	0	0.243	5.26	0	0.71	1.99	3.16239	5.3335e-07	1.06001e-07	auxin-induced protein X10A-like [Arachis ipaensis]	K14488//SAUR family protein+ko04075//Plant hormone signal transduction
Arahy.N5YDJK	0.31	0.03	0.08	0.14	2.1	1.1	0.45	1.216	3.16164	3.39724e-18	2.98297e-19	cytochrome P450 83B1-like [Arachis duranensis]	K20617//cytochrome P450 family 71 subfamily A;K11818//aromatic aldoxime N-monooxygenase [EC:1.14.14.45]+ko00380//Tryptophan metabolism+ko00966//Glucosinolate biosynthesis+ko01110//Biosynthesis of secondary metabolites+ko01210//2-Oxocarboxylic acid metabolism
Arahy.AE21JM	0.15	0.08	0.01	0.08	1.36	0.3	0.36	0.673	3.15926	4.40471e-14	4.81619e-15	hypothetical protein PHAVU_007G101600g [Phaseolus vulgaris]	K17422//large subunit ribosomal protein L41
Arahy.9PQ9XF	0.08	0	0	0.026	0.53	0	0.09	0.206	3.15597	4.33265e-06	9.73693e-07	uncharacterized protein LOC107625138 [Arachis ipaensis]
Arahy.EPH7QX	0.19	0.06	0.11	0.12	2.78	0	0.21	0.996	3.15241	2.48186e-13	2.84597e-14	aldose 1-epimerase isoform X1 [Arachis duranensis]	K01785//aldose 1-epimerase [EC:5.1.3.3]+ko00010//Glycolysis / Gluconeogenesis+ko01100//Metabolic pathways+ko00052//Galactose metabolism+ko01110//Biosynthesis of secondary metabolites;K01785//aldose 1-epimerase [EC:5.1.3.3]+ko00010//Glycolysis / Gluconeogenesis+ko01100//Metabolic pathways+ko00052//Galactose metabolism+ko01110//Biosynthesis of secondary metabolites	GO:0005975//carbohydrate metabolic process;GO:0008152//metabolic process;GO:0005996//monosaccharide metabolic process;GO:0044238//primary metabolic process;GO:0044281//small molecule metabolic process;GO:0019318//hexose metabolic process;GO:0071704//organic substance metabolic process;GO:0016857//racemase and epimerase activity, acting on carbohydrates and derivatives;GO:0004034//aldose 1-epimera…
Arahy.YK8N2P	0.05	0.06	0.1	0.07	1.37	0.36	0	0.576	3.14966	4.4569e-07	8.77828e-08	uncharacterized protein LOC107630399 [Arachis ipaensis]		GO:0050896//response to stimulus;GO:0006950//response to stress;
Arahy.KXJ4AK	0.06	0.12	0.07	0.083	1.38	0.62	0.14	0.713	3.14829	8.70243e-08	1.58444e-08	unknown seed protein USP [Arachis ipaensis]
Arahy.P5X76A	0.71	0	0	0.236	4.56	1.2	0.12	1.96	3.14634	1.01171e-05	2.38624e-06	subtilisin-like protease SBT4.14 isoform X2 [Arachis duranensis]	K14568//rRNA small subunit pseudouridine methyltransferase Nep1 [EC:2.1.1.260]+ko03008//Ribosome biogenesis in eukaryotes
Arahy.ZIW1BH	0.19	0	0.12	0.103	2.02	0.31	0.22	0.85	3.14606	2.82982e-16	2.7349e-17	PREDICTED: pectin acetylesterase 10-like [Lupinus angustifolius]	K19882//O-palmitoleoyl-L-serine hydrolase [EC:3.1.1.98]	GO:0071840//cellular component organization or biogenesis;GO:0009987//cellular process;GO:0016043//cellular component organization;GO:0045229//external encapsulating structure organization;GO:0071554//cell wall organization or biogenesis;GO:0071555//cell wall organization;GO:0071944//cell periphery;GO:0044464//cell part;GO:0030312//external encapsulating structure;GO:0005618//cell wall;GO:0009505…
Arahy.33Y05A	0.06	0	0	0.02	0.39	0.07	0	0.153	3.13531	0.000242648	7.28401e-05	UPF0481 protein At3g47200-like [Arachis ipaensis]	K07393//glutathionyl-hydroquinone reductase [EC:1.8.5.7];K01193//beta-fructofuranosidase [EC:3.2.1.26]+ko01100//Metabolic pathways+ko00052//Galactose metabolism+ko00500//Starch and sucrose metabolism
Arahy.4BS23W	0.16	0	0	0.053	0.94	0.22	0.16	0.44	3.13476	5.50142e-10	8.05381e-11	mini-chromosome maintenance complex-binding protein isoform X2 [Arachis duranensis]
Arahy.CP70Z4	0	0.12	0	0.04	0.57	0.28	0.15	0.333	3.1323	1.25955e-05	3.01029e-06	probable vacuolar amino acid transporter YPQ1 isoform X1 [Arachis ipaensis]		GO:0016021//integral component of membrane;GO:0031224//intrinsic component of membrane;GO:0044425//membrane part;GO:0016020//membrane;GO:0015075//ion transmembrane transporter activity;GO:0046943//carboxylic acid transmembrane transporter activity;GO:0015171//amino acid transmembrane transporter activity;GO:0005342//organic acid transmembrane transporter activity;GO:0008514//organic anion transme…
Arahy.V67U6Z	0.05	0.1	0.29	0.146	3.47	0	0.18	1.216	3.12837	1.25201e-20	9.89445e-22	basic leucine zipper 34 [Arachis duranensis]	K04374//cyclic AMP-dependent transcription factor ATF-4+ko04141//Protein processing in endoplasmic reticulum;K20557//transcription factor VIP1+ko04016//MAPK signaling pathway - plant	GO:0097159//organic cyclic compound binding;GO:0005488//binding;GO:1901363//heterocyclic compound binding;GO:0003676//nucleic acid binding;GO:0003700//DNA binding transcription factor activity;GO:0003677//DNA binding;GO:0140110//transcription regulator activity;	bZIP
Arahy.DHJ6J2	0.21	0.09	0	0.1	2.07	0.33	0	0.8	3.12806	3.10824e-06	6.83326e-07	BAG family molecular chaperone regulator 2-like [Arachis ipaensis]	K09555//BCL2-associated athanogene 1+ko04141//Protein processing in endoplasmic reticulum
Arahy.408BM2	1	0.27	0.43	0.566	11.56	1.74	0.56	4.62	3.11328	5.8965e-60	1.7135e-61	expansin-A4 [Arachis ipaensis]	K20628//expansin	GO:0016043//cellular component organization;GO:0045229//external encapsulating structure organization;GO:0071840//cellular component organization or biogenesis;GO:0071554//cell wall organization or biogenesis;GO:0009664//plant-type cell wall organization;GO:0071669//plant-type cell wall organization or biogenesis;GO:0071555//cell wall organization;GO:0009987//cellular process;GO:0005576//extracel…
Arahy.EYNG7S	0.96	0.05	0.44	0.483	9.36	1.87	0.8	4.01	3.1097	4.82062e-60	1.39632e-61	uncharacterized protein LOC107629338 [Arachis ipaensis]
Arahy.C06U18	0.05	0	0	0.016	0.04	0.44	0	0.16	3.108	0.000235426	7.04802e-05	probable copper-transporting ATPase HMA5 [Arachis duranensis]	K17686//Cu+-exporting ATPase [EC:3.6.3.54]+ko04016//MAPK signaling pathway - plant	GO:0005886//plasma membrane;GO:0016021//integral component of membrane;GO:0071944//cell periphery;GO:0043227//membrane-bounded organelle;GO:0031224//intrinsic component of membrane;GO:0016020//membrane;GO:0044459//plasma membrane part;GO:0043226//organelle;GO:0044464//cell part;GO:0043229//intracellular organelle;GO:0043231//intracellular membrane-bounded organelle;GO:0044425//membrane part;GO:00…
Arahy.MM4RHI	0.7	0	0.22	0.306	3.31	1.95	2.49	2.583	3.10621	8.06899e-07	1.63226e-07
Arahy.P93ESD	0.05	0	0.04	0.03	0.62	0	0.09	0.236	3.10374	0.00065885	0.000216822	uncharacterized protein LOC107612085 [Arachis ipaensis]		GO:0044425//membrane part;GO:0031224//intrinsic component of membrane;GO:0016020//membrane;GO:0016021//integral component of membrane;
Arahy.YKN4RA	0	0.75	0	0.25	1.91	1.75	2.43	2.03	3.09453	2.99638e-06	6.56763e-07	cytochrome P450 CYP82D47 [Arachis ipaensis]	K07408//cytochrome P450 family 1 subfamily A polypeptide 1 [EC:1.14.14.1]+ko00380//Tryptophan metabolism+ko01100//Metabolic pathways;K17961//cytochrome P450 family 82 subfamily G polypeptide 1 [EC:1.14.-.-]+ko00904//Diterpenoid biosynthesis
Arahy.S70B5X	0.21	0.19	0.15	0.183	2.86	0	1.51	1.456	3.09231	2.13016e-09	3.29141e-10	aquaporin TIP2-1 [Arachis ipaensis]	K09873//aquaporin TIP	GO:0006811//ion transport;GO:0034220//ion transmembrane transport;GO:0051179//localization;GO:0051234//establishment of localization;GO:0006810//transport;GO:0055085//transmembrane transport;GO:0016020//membrane;GO:0098805//whole membrane;GO:0031090//organelle membrane;GO:0071944//cell periphery;GO:0044437//vacuolar part;GO:0031224//intrinsic component of membrane;GO:0005887//integral component o…
Arahy.2QAD3K	0	0.08	0.07	0.05	0.93	0.08	0.14	0.383	3.08462	0.000746182	0.000248673	probable transmembrane ascorbate ferrireductase 3 [Arachis duranensis]	K08360//cytochrome b-561 [EC:1.16.5.1]	GO:0055114//oxidation-reduction process;GO:0008152//metabolic process;GO:0016021//integral component of membrane;GO:0016020//membrane;GO:0044425//membrane part;GO:0031224//intrinsic component of membrane;
Arahy.CB3ZLT	0.07	0.1	0.19	0.12	1.39	1.28	0.38	1.016	3.07622	3.89939e-20	3.15252e-21	PREDICTED: probable methyltransferase PMT8 [Lupinus angustifolius]	K15449//tRNA wybutosine-synthesizing protein 1 [EC:4.1.3.44];K16302//metal transporter CNNM	GO:0032259//methylation;GO:0008152//metabolic process;GO:0031224//intrinsic component of membrane;GO:0044424//intracellular part;GO:0005622//intracellular;GO:0044425//membrane part;GO:0016020//membrane;GO:0005623//cell;GO:0016021//integral component of membrane;GO:0044464//cell part;GO:0005737//cytoplasm;GO:0008168//methyltransferase activity;GO:0016741//transferase activity, transferring one-car…
Arahy.794JCX	0.11	0	0	0.036	0.33	0.38	0.22	0.31	3.07594	1.52e-05	3.68183e-06	protein ALTERED XYLOGLUCAN 4-like [Arachis duranensis]	K16573//gamma-tubulin complex component 6	GO:0006073//cellular glucan metabolic process;GO:0044042//glucan metabolic process;GO:0010410//hemicellulose metabolic process;GO:0005976//polysaccharide metabolic process;GO:0010383//cell wall polysaccharide metabolic process;GO:0044264//cellular polysaccharide metabolic process;GO:0044237//cellular metabolic process;GO:0008152//metabolic process;GO:0044238//primary metabolic process;GO:0071704/…
Arahy.BCBY10	0	0.21	0	0.07	1.49	0	0.07	0.52	3.06665	3.39196e-05	8.70747e-06	uncharacterized protein LOC107634451 [Arachis ipaensis]		GO:0016020//membrane;GO:0044425//membrane part;GO:0016021//integral component of membrane;GO:0031224//intrinsic component of membrane;
Arahy.1SW4RN	0.08	0	0.07	0.05	0.89	0.32	0	0.403	3.06439	0.000848429	0.00028688	Golgi apparatus membrane protein-like protein ECHIDNA isoform X1 [Arachis duranensis]		GO:0048589//developmental growth;GO:0033036//macromolecule localization;GO:0016043//cellular component organization;GO:0009987//cellular process;GO:0071702//organic substance transport;GO:0006810//transport;GO:0032940//secretion by cell;GO:0009306//protein secretion;GO:0071840//cellular component organization or biogenesis;GO:0040007//growth;GO:0009653//anatomical structure morphogenesis;GO:00150…
Arahy.4E2B06	0	0	0.19	0.063	0.73	0.27	0.64	0.546	3.06439	1.38855e-06	2.91029e-07	probable pectinesterase 68 [Arachis duranensis]	K01051//pectinesterase [EC:3.1.1.11]+ko00040//Pentose and glucuronate interconversions+ko01100//Metabolic pathways	GO:0045229//external encapsulating structure organization;GO:0000272//polysaccharide catabolic process;GO:0071704//organic substance metabolic process;GO:0010393//galacturonan metabolic process;GO:0044237//cellular metabolic process;GO:0017144//drug metabolic process;GO:0043170//macromolecule metabolic process;GO:0044248//cellular catabolic process;GO:0008152//metabolic process;GO:0016052//carboh…
Arahy.SVL5FL	0.13	0	0	0.043	0.9	0.06	0.06	0.34	3.0611	1.84406e-07	3.48407e-08	transcription factor bHLH76 [Arachis duranensis]	K11253//histone H3;K04733//interleukin-1 receptor-associated kinase 4 [EC:2.7.11.1];K16189//phytochrome-interacting factor 4+ko04075//Plant hormone signal transduction	GO:0005515//protein binding;GO:0046983//protein dimerization activity;GO:0005488//binding;	bHLH
Arahy.XMS8ZM	0	0.06	0.12	0.06	1.16	0.17	0.09	0.473	3.05928	2.54773e-09	3.96455e-10	protein COBRA-like isoform X1 [Arachis ipaensis]		GO:0040007//growth;GO:0071554//cell wall organization or biogenesis;GO:0044085//cellular component biogenesis;GO:0009832//plant-type cell wall biogenesis;GO:0009987//cellular process;GO:0016043//cellular component organization;GO:0071668//plant-type cell wall assembly;GO:0071555//cell wall organization;GO:0070726//cell wall assembly;GO:0016049//cell growth;GO:0022607//cellular component assembly;…
Arahy.CKU6LG	0	0.13	0	0.043	0.16	0.42	0.46	0.346	3.0584	6.12315e-05	1.64001e-05	uncharacterized protein LOC110275247 [Arachis duranensis]	K02995//small subunit ribosomal protein S8e+ko03010//Ribosome
Arahy.NPC14S	0	0	0.04	0.013	0.29	0	0.04	0.11	3.05354	0.000801903	0.000269354	probable glucuronoxylan glucuronosyltransferase IRX7 isoform X1 [Arachis duranensis]	K20889//probable glucuronoxylan glucuronosyltransferase IRX7 [EC2.4.1.-]	GO:1901576//organic substance biosynthetic process;GO:1901137//carbohydrate derivative biosynthetic process;GO:0009058//biosynthetic process;GO:0009059//macromolecule biosynthetic process;GO:0006807//nitrogen compound metabolic process;GO:1901566//organonitrogen compound biosynthetic process;GO:0008152//metabolic process;GO:0044260//cellular macromolecule metabolic process;GO:0044249//cellular bi…
Arahy.51GAHG	0.22	0	0	0.073	0.83	0.27	0.66	0.586	3.04675	3.4943e-10	5.02895e-11	uncharacterized protein LOC107469268 [Arachis duranensis]	K15277//solute carrier family 35 (adenosine 3'-phospho 5'-phosphosulfate transporter), member B3
Arahy.V8HTKV	0.05	0.09	0.05	0.063	0.87	0.49	0.12	0.493	3.04514	4.52363e-10	6.56565e-11	laccase-2 [Arachis duranensis]	K05909//laccase [EC:1.10.3.2]	GO:0009698//phenylpropanoid metabolic process;GO:0044237//cellular metabolic process;GO:0019748//secondary metabolic process;GO:0009056//catabolic process;GO:0046271//phenylpropanoid catabolic process;GO:1901360//organic cyclic compound metabolic process;GO:0046274//lignin catabolic process;GO:0019439//aromatic compound catabolic process;GO:0044248//cellular catabolic process;GO:1901575//organic …
Arahy.8P32VS	0.11	0	0.13	0.08	1.72	0.15	0	0.623	3.04456	8.96987e-06	2.0985e-06	lamin-like protein [Arachis duranensis]	K01426//amidase [EC:3.5.1.4]+ko00380//Tryptophan metabolism+ko00330//Arginine and proline metabolism+ko00360//Phenylalanine metabolism	GO:0071944//cell periphery;GO:0044459//plasma membrane part;GO:0005623//cell;GO:0044464//cell part;GO:0016021//integral component of membrane;GO:0016020//membrane;GO:0031225//anchored component of membrane;GO:0031226//intrinsic component of plasma membrane;GO:0031224//intrinsic component of membrane;GO:0046658//anchored component of plasma membrane;GO:0044425//membrane part;GO:0005886//plasma mem…
Arahy.DWJ5NI	0.07	0	0.07	0.046	1.08	0	0	0.36	3.04388	0.000965023	0.000330923	probable transmembrane ascorbate ferrireductase 3 [Arachis duranensis]	K08360//cytochrome b-561 [EC:1.16.5.1]	GO:0008152//metabolic process;GO:0055114//oxidation-reduction process;GO:0044425//membrane part;GO:0031224//intrinsic component of membrane;GO:0016021//integral component of membrane;GO:0016020//membrane;
Arahy.U64HFE	0	0.15	0.05	0.066	0.87	0.18	0.28	0.443	3.03582	4.55101e-05	1.19311e-05	uncharacterized protein LOC107635160 [Arachis ipaensis]
Arahy.IPQJ9D	0.1	0.05	0	0.05	0.94	0.09	0.15	0.393	3.03178	4.72636e-05	1.24278e-05	uncharacterized protein LOC107471886 [Arachis duranensis]		GO:0006950//response to stress;GO:0050896//response to stimulus;
Arahy.6G8285	0.79	0.57	1.13	0.83	13.2	4.7	1.9	6.6	3.0266	1.25527e-117	1.80224e-119	laccase-4-like [Cajanus cajan]	K05909//laccase [EC:1.10.3.2]	GO:0009056//catabolic process;GO:1901361//organic cyclic compound catabolic process;GO:1901575//organic substance catabolic process;GO:0006725//cellular aromatic compound metabolic process;GO:0019439//aromatic compound catabolic process;GO:0044237//cellular metabolic process;GO:0046271//phenylpropanoid catabolic process;GO:0071704//organic substance metabolic process;GO:0009987//cellular process;…
Arahy.MKLC0K	0.4	0.12	0.56	0.36	6.68	0.8	0.9	2.793	3.01183	1.67258e-38	7.47681e-40	uncharacterized protein LOC107646023 [Arachis ipaensis]
Arahy.QR5LTI	0.54	0	0	0.18	3.41	0.32	0.26	1.33	2.99902	0.000354087	0.000109534	auxin-induced protein 15A-like [Arachis ipaensis]	K14488//SAUR family protein+ko04075//Plant hormone signal transduction
Arahy.QVUM6X	0.04	0	0.05	0.03	0.68	0	0	0.226	2.99183	6.6451e-05	1.78876e-05	transcription factor MYB46 [Arachis duranensis]	K09422//transcription factor MYB, plant	GO:0009891//positive regulation of biosynthetic process;GO:0050794//regulation of cellular process;GO:0009889//regulation of biosynthetic process;GO:1903508//positive regulation of nucleic acid-templated transcription;GO:0031328//positive regulation of cellular biosynthetic process;GO:0031323//regulation of cellular metabolic process;GO:0019219//regulation of nucleobase-containing compound metabo…	MYB
Arahy.UU3TWJ	0.08	0.84	2.31	1.076	17.02	2.09	6.09	8.4	2.98929	4.47435e-118	6.38192e-120	protein STRICTOSIDINE SYNTHASE-LIKE 10 [Arachis duranensis]	K21407//adipocyte plasma membrane-associated protein	GO:0008152//metabolic process;GO:0009058//biosynthetic process;GO:0005623//cell;GO:0005783//endoplasmic reticulum;GO:0005737//cytoplasm;GO:0043231//intracellular membrane-bounded organelle;GO:0043227//membrane-bounded organelle;GO:0044464//cell part;GO:0044424//intracellular part;GO:0016020//membrane;GO:0043229//intracellular organelle;GO:0044444//cytoplasmic part;GO:0043226//organelle;GO:0012505…
Arahy.ID0B6N	0.49	0.2	0.41	0.366	7.24	0.41	0.52	2.723	2.98447	1.71178e-35	8.2745e-37	LOW QUALITY PROTEIN: peroxidase 3-like [Arachis duranensis]	K00430//peroxidase [EC:1.11.1.7]+ko01100//Metabolic pathways+ko01110//Biosynthesis of secondary metabolites+ko00940//Phenylpropanoid biosynthesis	GO:0044248//cellular catabolic process;GO:0042743//hydrogen peroxide metabolic process;GO:0042737//drug catabolic process;GO:0006979//response to oxidative stress;GO:0017144//drug metabolic process;GO:0044237//cellular metabolic process;GO:0009056//catabolic process;GO:0042744//hydrogen peroxide catabolic process;GO:0050896//response to stimulus;GO:0009987//cellular process;GO:0051186//cofactor m…
Arahy.CBA0IH	3.97	0.79	2.94	2.566	49.2	6.05	2.37	19.206	2.97995	3.80407e-285	2.0511e-287	chitinase-like protein 2 [Arachis ipaensis]	K20547//basic endochitinase B [EC:3.2.1.14]+ko04016//MAPK signaling pathway - plant+ko00520//Amino sugar and nucleotide sugar metabolism+ko01100//Metabolic pathways	GO:0006040//amino sugar metabolic process;GO:0046348//amino sugar catabolic process;GO:1901136//carbohydrate derivative catabolic process;GO:0044237//cellular metabolic process;GO:1901135//carbohydrate derivative metabolic process;GO:0042737//drug catabolic process;GO:0071704//organic substance metabolic process;GO:0006026//aminoglycan catabolic process;GO:0006022//aminoglycan metabolic process;G…
Arahy.X5MG7Q	0.75	0.31	0.21	0.423	8.54	0.56	0.15	3.083	2.97693	6.40439e-23	4.60956e-24	protein EXORDIUM [Arachis ipaensis]	K14299//nucleoporin SEH1+ko03013//RNA transport
Arahy.K91ZD2	0.05	0.09	0.26	0.133	2.48	0.33	0.29	1.033	2.97099	4.94691e-13	5.78897e-14	probable xyloglucan endotransglucosylase/hydrolase protein 28 [Arachis ipaensis]	K08235//xyloglucan:xyloglucosyl transferase [EC:2.4.1.207];K08235//xyloglucan:xyloglucosyl transferase [EC:2.4.1.207]	GO:0008152//metabolic process;GO:0043170//macromolecule metabolic process;GO:0009987//cellular process;GO:0044262//cellular carbohydrate metabolic process;GO:0044036//cell wall macromolecule metabolic process;GO:0071840//cellular component organization or biogenesis;GO:0006073//cellular glucan metabolic process;GO:0044264//cellular polysaccharide metabolic process;GO:0044085//cellular component b…
Arahy.S4Y3WA	0	0.21	0.02	0.076	0.57	1.04	0.1	0.57	2.96648	0.000167079	4.85683e-05	auxin response factor 5 isoform X2 [Arachis duranensis]	K14486//auxin response factor+ko04075//Plant hormone signal transduction	GO:0006351//transcription, DNA-templated;GO:0050789//regulation of biological process;GO:0019219//regulation of nucleobase-containing compound metabolic process;GO:0044237//cellular metabolic process;GO:0009734//auxin-activated signaling pathway;GO:0080090//regulation of primary metabolic process;GO:0050896//response to stimulus;GO:0031323//regulation of cellular metabolic process;GO:0034645//cel…
Arahy.RTQ5D3	0.18	0	0	0.06	0.5	0.79	0.08	0.456	2.96162	1.29246e-05	3.0946e-06	protein ALP1-like isoform X1 [Arachis duranensis]	K02218//casein kinase 1 [EC:2.7.11.1]
Arahy.XJJ2Y4	0	0	0.11	0.036	0.08	0	0.79	0.29	2.95809	2.76386e-07	5.32672e-08	pre-mRNA-splicing factor ATP-dependent RNA helicase DEAH7 [Arachis ipaensis]	K12815//pre-mRNA-splicing factor ATP-dependent RNA helicase DHX38/PRP16 [EC:3.6.4.13]+ko03040//Spliceosome
Arahy.Q03LIP	0	0	0.06	0.02	0.21	0.21	0.06	0.16	2.94572	0.000129309	3.67699e-05	uncharacterized protein LOC107479944 [Arachis duranensis]
Arahy.AN7RS9	0.2	0	0.04	0.08	1.08	0.46	0.29	0.61	2.94472	4.60854e-09	7.32744e-10	protein trichome birefringence-like 3 [Arachis duranensis]	K16573//gamma-tubulin complex component 6	GO:0016021//integral component of membrane;GO:0031224//intrinsic component of membrane;GO:0044425//membrane part;GO:0016020//membrane;
Arahy.C0ENLW	0.16	0.07	0.17	0.133	2.58	0.09	0.18	0.95	2.94077	1.60916e-22	1.17837e-23	expansin-A1 [Arachis ipaensis]	K20628//expansin	GO:0071554//cell wall organization or biogenesis;GO:0016043//cellular component organization;GO:0045229//external encapsulating structure organization;GO:0009987//cellular process;GO:0071840//cellular component organization or biogenesis;GO:0009664//plant-type cell wall organization;GO:0071555//cell wall organization;GO:0071669//plant-type cell wall organization or biogenesis;GO:0016020//membrane…
Arahy.LK9X6D	0	0.48	0.65	0.376	0.83	7.08	1.36	3.09	2.9404	3.70027e-07	7.22075e-08	uncharacterized protein LOC110272979 [Arachis duranensis]
Arahy.G5D8G6	0.54	0	0	0.18	2.96	0	0.86	1.273	2.93444	5.96083e-05	1.59336e-05	aldehyde dehydrogenase family 2 member C4 [Arachis duranensis]	K12355//coniferyl-aldehyde dehydrogenase [EC:1.2.1.68]+ko00940//Phenylpropanoid biosynthesis
Arahy.B2GHU0	0	0.5	0.14	0.213	0	5.05	0.14	1.73	2.93413	5.23292e-17	4.88351e-18	ferritin-2, chloroplastic [Arachis ipaensis]	K00522//ferritin heavy chain [EC:1.16.3.2];K00522//ferritin heavy chain [EC:1.16.3.2]
Arahy.BFRG35	0.28	0	0.29	0.19	1.26	1.52	1.7	1.493	2.93103	1.68139e-18	1.45316e-19	probable WRKY transcription factor 13 [Arachis ipaensis]	K18835//WRKY transcription factor 2+ko04626//Plant-pathogen interaction;K13424//WRKY transcription factor 33+ko04626//Plant-pathogen interaction+ko04016//MAPK signaling pathway - plant	GO:0009059//macromolecule biosynthetic process;GO:0034645//cellular macromolecule biosynthetic process;GO:0034654//nucleobase-containing compound biosynthetic process;GO:0044271//cellular nitrogen compound biosynthetic process;GO:0044237//cellular metabolic process;GO:1901360//organic cyclic compound metabolic process;GO:0046483//heterocycle metabolic process;GO:0043170//macromolecule metabolic p…	WRKY
Arahy.E8WPL7	1.38	0.32	0	0.566	5.97	4.79	1.8	4.186	2.92864	2.63422e-08	4.51699e-09	auxin-induced protein 6B-like [Arachis ipaensis]	K14488//SAUR family protein+ko04075//Plant hormone signal transduction
Arahy.USIX8K	0.1	0.06	0.03	0.063	0.51	0.8	0.15	0.486	2.9237	1.30601e-08	2.17642e-09	PREDICTED: uncharacterized protein LOC109354922 [Lupinus angustifolius]	K01487//guanine deaminase [EC:3.5.4.3]+ko00230//Purine metabolism+ko01100//Metabolic pathways;K11806//WD repeat and SOF domain-containing protein 1
Arahy.RW8FUD	0.28	0	0	0.093	1.09	0.28	0.62	0.663	2.92362	0.000184004	5.38746e-05	heavy metal-associated isoprenylated plant protein 21 [Arachis duranensis]	K10752//histone-binding protein RBBP4;K07213//copper chaperone	GO:0051234//establishment of localization;GO:0051179//localization;GO:0006812//cation transport;GO:0030001//metal ion transport;GO:0006810//transport;GO:0006811//ion transport;GO:0043169//cation binding;GO:0005488//binding;GO:0043167//ion binding;GO:0046872//metal ion binding;
Arahy.6DE6RN	38.5	14.14	20.98	24.54	459.25	46.67	15.52	173.813	2.92074	0	0	proline-rich protein 2 [Arachis duranensis]	K00703//starch synthase [EC:2.4.1.21]+ko01100//Metabolic pathways+ko00500//Starch and sucrose metabolism+ko01110//Biosynthesis of secondary metabolites	GO:0016020//membrane;GO:0031224//intrinsic component of membrane;GO:0016021//integral component of membrane;GO:0044425//membrane part;
Arahy.5YJ9DX	1.85	2.3	1.87	2.006	19.84	13.07	11.84	14.916	2.91773	2.46714e-197	1.9567e-199	serine carboxypeptidase II-2 isoform X1 [Arachis duranensis]	K16297//serine carboxypeptidase-like clade II [EC:3.4.16.-]
Arahy.2031JR	0.24	0	0.13	0.123	1.35	0.82	0.6	0.923	2.90811	6.65165e-10	9.81276e-11	transcription factor PRE6 [Arachis duranensis]	K17693//DNA-binding protein inhibitor ID2	GO:0046983//protein dimerization activity;GO:0005488//binding;GO:0005515//protein binding;	bHLH
Arahy.0Y1AJC	0	0	0.35	0.116	1.54	0	1.1	0.88	2.90633	4.86096e-06	1.09867e-06	uncharacterized protein LOC110270496 [Arachis ipaensis]	K00430//peroxidase [EC:1.11.1.7]+ko01100//Metabolic pathways+ko01110//Biosynthesis of secondary metabolites+ko00940//Phenylpropanoid biosynthesis;K09833//homogentisate phytyltransferase / homogentisate geranylgeranyltransferase [EC:2.5.1.115 2.5.1.116]+ko00130//Ubiquinone and other terpenoid-quinone biosynthesis+ko01100//Metabolic pathways+ko01110//Biosynthesis of secondary metabolites;K20667//be…
Arahy.LWGP6Z	0.07	0	0.05	0.04	0.63	0.15	0.13	0.303	2.90467	1.04548e-06	2.15029e-07	LOW QUALITY PROTEIN: putative cyclic nucleotide-gated ion channel 7 [Arachis duranensis]	K05391//cyclic nucleotide gated channel, plant+ko04626//Plant-pathogen interaction	GO:0016020//membrane;GO:0031224//intrinsic component of membrane;GO:0044425//membrane part;GO:0016021//integral component of membrane;GO:0022803//passive transmembrane transporter activity;GO:0015075//ion transmembrane transporter activity;GO:0022838//substrate-specific channel activity;GO:0022857//transmembrane transporter activity;GO:0005215//transporter activity;GO:0005216//ion channel activit…
Arahy.JBZ72W	0.65	0	0.04	0.23	3.86	0.86	0	1.573	2.89195	0.000904383	0.000307831	auxin-induced protein 15A-like [Arachis ipaensis]	K14488//SAUR family protein+ko04075//Plant hormone signal transduction
Arahy.R363IF	0.65	0	0.04	0.23	3.86	0.86	0	1.573	2.89195	0.000904383	0.000307831	auxin-induced protein 15A-like [Arachis ipaensis]	K14488//SAUR family protein+ko04075//Plant hormone signal transduction
Arahy.MV0Z6Q	1.01	0.08	0.53	0.54	10.39	0.71	0.2	3.766	2.88877	5.18531e-67	1.33778e-68	laccase-2 [Arachis duranensis]	K05909//laccase [EC:1.10.3.2]
Arahy.NLN73P	0.27	0.12	0.42	0.27	4.63	0.85	0.43	1.97	2.88452	1.05716e-36	4.91797e-38	protein YLS7 [Arachis ipaensis]	K16573//gamma-tubulin complex component 6;K16573//gamma-tubulin complex component 6;K16573//gamma-tubulin complex component 6	GO:0071554//cell wall organization or biogenesis;GO:0009987//cellular process;GO:0005794//Golgi apparatus;GO:0044425//membrane part;GO:0043229//intracellular organelle;GO:0005622//intracellular;GO:0005737//cytoplasm;GO:0044424//intracellular part;GO:0012505//endomembrane system;GO:0016020//membrane;GO:0016021//integral component of membrane;GO:0043226//organelle;GO:0044464//cell part;GO:0043227//…
Arahy.249XAA	0	0.08	0	0.026	0.33	0.08	0.12	0.176	2.87744	0.00025959	7.8292e-05	protein NETWORKED 2D-like [Arachis ipaensis]	K20478//golgin subfamily B member 1
Arahy.A49LR8	0.1	0	0.05	0.05	0.93	0.13	0	0.353	2.87608	6.92217e-07	1.39138e-07	laccase-2 [Arachis duranensis]	K05909//laccase [EC:1.10.3.2]
Arahy.Y2PW8U	0.2	0	0.08	0.093	1.24	0.42	0.38	0.68	2.87605	7.14473e-08	1.28941e-08	salicylate carboxymethyltransferase [Arachis duranensis]	K21483//salicylate 1-O-methyltransferase [EC:2.1.1.274];K21483//salicylate 1-O-methyltransferase [EC:2.1.1.274]
Arahy.ZSH83N	0.16	1.09	0	0.416	1.64	4.7	2.72	3.02	2.87242	1.69182e-13	1.922e-14	uncharacterized protein LOC107467609 [Arachis duranensis]	K01513//ectonucleotide pyrophosphatase/phosphodiesterase family member 1/3 [EC:3.1.4.1 3.6.1.9]+ko00740//Riboflavin metabolism+ko00230//Purine metabolism+ko00770//Pantothenate and CoA biosynthesis+ko01100//Metabolic pathways+ko00760//Nicotinate and nicotinamide metabolism+ko00500//Starch and sucrose metabolism+ko00240//Pyrimidine metabolism	GO:0044425//membrane part;GO:0031224//intrinsic component of membrane;GO:0016020//membrane;GO:0016021//integral component of membrane;
Arahy.U3KQD4	3.7	1.02	2.21	2.31	40.83	4.9	1.95	15.893	2.86785	2.91185e-225	2.00817e-227	chitinase-like protein 2 [Arachis duranensis]	K20547//basic endochitinase B [EC:3.2.1.14]+ko04016//MAPK signaling pathway - plant+ko00520//Amino sugar and nucleotide sugar metabolism+ko01100//Metabolic pathways	GO:1901135//carbohydrate derivative metabolic process;GO:0006032//chitin catabolic process;GO:1901072//glucosamine-containing compound catabolic process;GO:0071554//cell wall organization or biogenesis;GO:0006040//amino sugar metabolic process;GO:1901071//glucosamine-containing compound metabolic process;GO:1901136//carbohydrate derivative catabolic process;GO:0044237//cellular metabolic process;…
Arahy.48UGBA	0.99	0.45	0.88	0.773	9.68	5.77	1.15	5.533	2.86526	3.85338e-92	7.29607e-94	laccase-4-like [Cajanus cajan]	K05909//laccase [EC:1.10.3.2]	GO:0044248//cellular catabolic process;GO:0019748//secondary metabolic process;GO:0009987//cellular process;GO:0046271//phenylpropanoid catabolic process;GO:0019439//aromatic compound catabolic process;GO:0008152//metabolic process;GO:0009056//catabolic process;GO:0009698//phenylpropanoid metabolic process;GO:0046274//lignin catabolic process;GO:0044237//cellular metabolic process;GO:0071704//org…
Arahy.PLPB1B	0.06	0.03	0	0.03	0.59	0	0.04	0.21	2.86446	2.38911e-06	5.16318e-07	leucine-rich repeat receptor-like protein kinase PXC2 [Arachis ipaensis]	K20718//LRR receptor-like serine/threonine-protein kinase ERECTA [EC:2.7.11.1]+ko04016//MAPK signaling pathway - plant	GO:0016021//integral component of membrane;GO:0031224//intrinsic component of membrane;GO:0016020//membrane;GO:0044425//membrane part;GO:0008144//drug binding;GO:0043168//anion binding;GO:0003824//catalytic activity;GO:0017076//purine nucleotide binding;GO:0016740//transferase activity;GO:0032555//purine ribonucleotide binding;GO:0097159//organic cyclic compound binding;GO:0016301//kinase activit…
Arahy.B54T9L	0.15	0	0	0.05	0.18	0.25	0.64	0.356	2.85925	0.000213782	6.33774e-05	probable RNA-binding protein ARP1 [Arachis ipaensis]	K12741//heterogeneous nuclear ribonucleoprotein A1/A3+ko03040//Spliceosome
Arahy.QEIN6U	0.27	0	0.28	0.183	2.29	1.75	0	1.346	2.85844	4.25473e-07	8.36143e-08	uncharacterized protein LOC107647522 [Arachis ipaensis]
Arahy.4G75Y2	0.41	0.07	0.06	0.18	2.9	0.21	0.53	1.213	2.85811	1.6088e-05	3.91407e-06	transcription repressor OFP8 isoform X1 [Arachis duranensis]	K01870//isoleucyl-tRNA synthetase [EC:6.1.1.5]+ko00970//Aminoacyl-tRNA biosynthesis		OFP
Arahy.NYCY7R	0.08	0.19	0	0.09	0.82	0.36	0.45	0.543	2.85782	1.01058e-05	2.38295e-06	uncharacterized protein LOC107459405 isoform X2 [Arachis duranensis]	K11407//histone deacetylase 6 [EC:3.5.1.98];K11407//histone deacetylase 6 [EC:3.5.1.98]
Arahy.33FPJE	0.22	0.12	0.14	0.16	2.42	0.52	0.33	1.09	2.84983	1.49984e-07	2.80362e-08	putative uncharacterized protein DDB_G0277255 [Arachis duranensis]
Arahy.V8SIZD	0.1	0	0.13	0.076	1.31	0	0.28	0.53	2.84179	0.000477941	0.000151982	4-coumarate--CoA ligase 2-like [Arachis duranensis]	K01904//4-coumarate--CoA ligase [EC:6.2.1.12]+ko00130//Ubiquinone and other terpenoid-quinone biosynthesis+ko01100//Metabolic pathways+ko01110//Biosynthesis of secondary metabolites+ko00940//Phenylpropanoid biosynthesis+ko00360//Phenylalanine metabolism
Arahy.C1QDUR	0.19	0	0	0.063	0.96	0.36	0	0.44	2.84076	0.000267736	8.09924e-05	kinase-interacting family protein [Arachis ipaensis]	K20478//golgin subfamily B member 1
Arahy.MEWG3I	0.26	0.45	0	0.236	0.84	0.84	3.15	1.61	2.82055	8.83218e-05	2.42927e-05	cytokinin dehydrogenase 5 [Arachis duranensis]	K00279//cytokinin dehydrogenase [EC:1.5.99.12]+ko00908//Zeatin biosynthesis
Arahy.J42BJ7	0.27	0.05	0.3	0.206	3.91	0	0.23	1.38	2.81405	9.24969e-15	9.73683e-16	probable 6-phosphogluconolactonase 4, chloroplastic [Arachis duranensis]	K01057//6-phosphogluconolactonase [EC:3.1.1.31]+ko00030//Pentose phosphate pathway+ko01100//Metabolic pathways+ko01110//Biosynthesis of secondary metabolites+ko01200//Carbon metabolism
Arahy.JQI30Y	0.08	0.07	0	0.05	0.82	0.09	0.06	0.323	2.80526	4.12139e-06	9.22597e-07	putative beta-D-xylosidase 2 [Cajanus cajan]	K15920//xylan 1,4-beta-xylosidase [EC:3.2.1.37]+ko00520//Amino sugar and nucleotide sugar metabolism+ko01100//Metabolic pathways
Arahy.ILAK6E	0.1	0	0.05	0.05	0.58	0.07	0.4	0.35	2.79707	9.66806e-05	2.681e-05	putative glucose-6-phosphate 1-epimerase isoform X1 [Arachis ipaensis]	K01792//glucose-6-phosphate 1-epimerase [EC:5.1.3.15]+ko00010//Glycolysis / Gluconeogenesis+ko01100//Metabolic pathways+ko01110//Biosynthesis of secondary metabolites
Arahy.YT5F2Q	0.2	0.08	0	0.093	1.34	0.26	0.15	0.583	2.79588	4.63032e-06	1.04422e-06	inactive receptor-like serine/threonine-protein kinase At2g40270 [Arachis duranensis]	K04733//interleukin-1 receptor-associated kinase 4 [EC:2.7.11.1]	GO:0016310//phosphorylation;GO:0036211//protein modification process;GO:0009987//cellular process;GO:1901564//organonitrogen compound metabolic process;GO:0007154//cell communication;GO:0043412//macromolecule modification;GO:0007166//cell surface receptor signaling pathway;GO:0019538//protein metabolic process;GO:0050896//response to stimulus;GO:0044267//cellular protein metabolic process;GO:0050…
Arahy.5AIV52	0.64	0	0.17	0.27	1.4	2.74	1.5	1.88	2.78904	1.86758e-06	3.9828e-07	pyruvate decarboxylase 1 [Arachis duranensis]	K01568//pyruvate decarboxylase [EC:4.1.1.1]+ko00010//Glycolysis / Gluconeogenesis+ko01100//Metabolic pathways+ko01110//Biosynthesis of secondary metabolites
Arahy.FZ7LA7	0.82	0	0	0.273	4.28	0	0.9	1.726	2.78509	1.76901e-25	1.16955e-26	protein NRT1/ PTR FAMILY 5.6-like [Arachis duranensis]	K14638//solute carrier family 15 (peptide/histidine transporter), member 3/4
Arahy.ZA5GY6	1.39	0.53	0.26	0.726	9.88	1.35	2.78	4.67	2.78465	4.1992e-31	2.30496e-32	PREDICTED: uncharacterized protein LOC109359140 [Lupinus angustifolius]		GO:0065007//biological regulation;GO:2000026//regulation of multicellular organismal development;GO:0048580//regulation of post-embryonic development;GO:0051240//positive regulation of multicellular organismal process;GO:0050793//regulation of developmental process;GO:0050789//regulation of biological process;GO:2000123//positive regulation of stomatal complex development;GO:0048518//positive reg…
Arahy.4A1U07	0	0.26	0.19	0.15	1.48	0.77	0.79	1.013	2.78106	5.31083e-05	1.40962e-05	uncharacterized protein LOC107622066 [Arachis ipaensis]
Arahy.PGE1MU	0.09	0	0.14	0.076	1.39	0.09	0	0.493	2.75205	0.000816507	0.000274925	organ-specific protein P4 [Arachis ipaensis]
Arahy.H0C812	0.43	0	2.9	1.11	12.39	8.66	2.11	7.72	2.75064	2.57167e-33	1.32453e-34	snakin-2 [Arachis ipaensis]	K20887//xyloglucan glycosyltransferase 4 [EC:2.4.1.-];K03860//phosphatidylinositol glycan, class Q+ko01100//Metabolic pathways+ko00563//Glycosylphosphatidylinositol (GPI)-anchor biosynthesis
Arahy.X885L6	0.16	0.07	0	0.076	0.68	0.49	0.42	0.53	2.74224	8.88983e-05	2.44652e-05	aquaporin-1-like [Arachis ipaensis]	K09866//aquaporin-4;K09866//aquaporin-4
Arahy.SE6XPK	0.55	0.82	0.9	0.756	12.37	0.88	0.98	4.743	2.74081	1.22827e-49	4.25852e-51	acid beta-fructofuranosidase [Arachis duranensis]	K01193//beta-fructofuranosidase [EC:3.2.1.26]+ko01100//Metabolic pathways+ko00052//Galactose metabolism+ko00500//Starch and sucrose metabolism
Arahy.B05ZQA	0.23	0	0	0.076	0.62	0.51	0.35	0.493	2.7322	1.54267e-06	3.25025e-07	heavy metal-associated isoprenylated plant protein 3-like [Arachis ipaensis]	K07213//copper chaperone	GO:0006810//transport;GO:0006812//cation transport;GO:0051234//establishment of localization;GO:0051179//localization;GO:0006811//ion transport;GO:0030001//metal ion transport;GO:0043169//cation binding;GO:0005488//binding;GO:0046872//metal ion binding;GO:0043167//ion binding;
Arahy.5Q8BGE	0.07	0	0.03	0.033	0.29	0.23	0.07	0.196	2.72915	9.37769e-05	2.59224e-05	probable trehalose-phosphate phosphatase F isoform X1 [Arachis ipaensis]	K01087//trehalose 6-phosphate phosphatase [EC:3.1.3.12]+ko01100//Metabolic pathways+ko00500//Starch and sucrose metabolism;K01087//trehalose 6-phosphate phosphatase [EC:3.1.3.12]+ko01100//Metabolic pathways+ko00500//Starch and sucrose metabolism
Arahy.Z5K2W9	0	0.13	0.16	0.096	0.76	1.04	0.17	0.656	2.72558	9.84297e-07	2.01395e-07	uncharacterized protein LOC107457631 isoform X2 [Arachis duranensis]
Arahy.68Z3SV	0.42	0.11	0.27	0.266	4.03	0.68	0.28	1.663	2.7204	2.9871e-31	1.63401e-32	protein YLS7 [Arachis duranensis]	K16573//gamma-tubulin complex component 6	GO:0071554//cell wall organization or biogenesis;GO:0009987//cellular process;GO:0043229//intracellular organelle;GO:0005622//intracellular;GO:0031224//intrinsic component of membrane;GO:0044424//intracellular part;GO:0005737//cytoplasm;GO:0043231//intracellular membrane-bounded organelle;GO:0044425//membrane part;GO:0044444//cytoplasmic part;GO:0043226//organelle;GO:0044464//cell part;GO:0005623…
Arahy.151STP	0	0.09	0.14	0.076	1.39	0	0	0.463	2.71932	0.000747348	0.000249132	probable pectinesterase/pectinesterase inhibitor 40 [Arachis ipaensis]	K01051//pectinesterase [EC:3.1.1.11]+ko00040//Pentose and glucuronate interconversions+ko01100//Metabolic pathways
Arahy.P3SZXY	5.41	0.56	0.53	2.166	31.85	3.22	4.67	13.246	2.7162	3.97648e-23	2.84711e-24	auxin-induced protein X10A-like [Arachis duranensis]	K14488//SAUR family protein+ko04075//Plant hormone signal transduction
Arahy.MAQ2UP	0.38	0	0	0.126	0.11	2.54	0	0.883	2.71486	9.39026e-10	1.40295e-10	ferritin-2, chloroplastic isoform X2 [Arachis duranensis]	K00522//ferritin heavy chain [EC:1.16.3.2]
Arahy.N9L63V	0.03	0.06	0.07	0.053	0.71	0.19	0.12	0.34	2.70925	3.01154e-06	6.60239e-07	PREDICTED: probable rhamnogalacturonate lyase C [Cicer arietinum]	K18195//rhamnogalacturonan endolyase [EC:4.2.2.23]	GO:0030246//carbohydrate binding;GO:0016829//lyase activity;GO:0005488//binding;GO:0003824//catalytic activity;
Arahy.V9CU8J	0.06	0	0.12	0.06	1.07	0	0.04	0.37	2.70594	9.11511e-07	1.85788e-07	putative pectinesterase/pectinesterase inhibitor 22 [Arachis ipaensis]	K01051//pectinesterase [EC:3.1.1.11]+ko00040//Pentose and glucuronate interconversions+ko01100//Metabolic pathways	GO:0009987//cellular process;GO:0008152//metabolic process;GO:0045490//pectin catabolic process;GO:0010393//galacturonan metabolic process;GO:0071555//cell wall organization;GO:0017144//drug metabolic process;GO:1901575//organic substance catabolic process;GO:0071554//cell wall organization or biogenesis;GO:0044237//cellular metabolic process;GO:0042545//cell wall modification;GO:0045488//pectin …
Arahy.EU5UPI	0.2	0.29	0.2	0.23	2.68	1.03	0.65	1.453	2.70575	1.16952e-12	1.40232e-13	probable glutathione peroxidase 5 [Arachis ipaensis]	K00432//glutathione peroxidase [EC:1.11.1.9]+ko00590//Arachidonic acid metabolism+ko00480//Glutathione metabolism
Arahy.PDVV0K	0.15	0	0.28	0.143	2.62	0	0	0.873	2.69282	0.000755552	0.000252246	uncharacterized protein LOC107637529 [Arachis ipaensis]
Arahy.W4CKNF	0.09	0.24	0.04	0.123	1.92	0.2	0.14	0.753	2.69228	1.37804e-08	2.30206e-09	ribonuclease 3 [Arachis duranensis]	K01166//ribonuclease T2 [EC:3.1.27.1]	GO:0016787//hydrolase activity;GO:0016894//endonuclease activity, active with either ribo- or deoxyribonucleic acids and producing 3'-phosphomonoesters;GO:0140098//catalytic activity, acting on RNA;GO:0004519//endonuclease activity;GO:0004521//endoribonuclease activity;GO:0097159//organic cyclic compound binding;GO:0016892//endoribonuclease activity, producing 3'-phosphomonoesters;GO:0003824//cat…
Arahy.2S3BSH	0.89	0	0	0.296	3.86	1.59	0	1.816	2.68774	0.00051065	0.000163552	auxin-induced protein 15A-like [Arachis ipaensis]	K14488//SAUR family protein+ko04075//Plant hormone signal transduction
Arahy.XE555B	0.11	0.15	0.15	0.136	0.5	1.37	0.83	0.9	2.68738	1.9368e-15	1.95623e-16	PREDICTED: shaggy-related protein kinase theta [Glycine max]	K00924//kinase [EC:2.7.1.-];K03083//glycogen synthase kinase 3 beta [EC:2.7.11.26]	GO:0016772//transferase activity, transferring phosphorus-containing groups;GO:0000166//nucleotide binding;GO:0004674//protein serine/threonine kinase activity;GO:0043167//ion binding;GO:0005488//binding;GO:0097367//carbohydrate derivative binding;GO:0032555//purine ribonucleotide binding;GO:0032559//adenyl ribonucleotide binding;GO:0032553//ribonucleotide binding;GO:0004672//protein kinase activ…
Arahy.B85EDH	1.28	0.25	0.26	0.596	9.92	0.47	0.24	3.543	2.68476	1.89729e-43	7.3691e-45	GDSL esterase/lipase At3g48460 [Arachis duranensis]	K21026//acetylajmaline esterase [EC:3.1.1.80]+ko00901//Indole alkaloid biosynthesis+ko01110//Biosynthesis of secondary metabolites	GO:0003824//catalytic activity;GO:0016788//hydrolase activity, acting on ester bonds;GO:0016787//hydrolase activity;
Arahy.29L1CF	1.06	0.61	1.41	1.026	15.76	1.23	1.75	6.246	2.6812	1.37021e-08	2.28769e-09	uncharacterized protein LOC107496200 [Arachis duranensis]		GO:0031224//intrinsic component of membrane;GO:0016021//integral component of membrane;GO:0016020//membrane;GO:0044425//membrane part;
Arahy.L3DN4L	2.84	0.52	1.71	1.69	23.91	2.59	4.43	10.31	2.68027	4.04884e-223	2.85577e-225	endoglucanase 6 [Arachis duranensis]	K01179//endoglucanase [EC:3.2.1.4]+ko01100//Metabolic pathways+ko00500//Starch and sucrose metabolism	GO:0005975//carbohydrate metabolic process;GO:0044237//cellular metabolic process;GO:0006073//cellular glucan metabolic process;GO:0016052//carbohydrate catabolic process;GO:0030245//cellulose catabolic process;GO:1901575//organic substance catabolic process;GO:0044042//glucan metabolic process;GO:0044262//cellular carbohydrate metabolic process;GO:0009056//catabolic process;GO:0009251//glucan ca…
Arahy.C2L54K	0.33	0.13	0.21	0.223	3.01	0.71	0.3	1.34	2.66881	3.09909e-25	2.06542e-26	interactor of constitutive active ROPs 2, chloroplastic isoform X1 [Arachis duranensis]	K10352//myosin heavy chain;K20283//golgin subfamily A member 4
Arahy.HJ42P8	0.33	0.13	0.21	0.223	3.01	0.71	0.3	1.34	2.66881	3.09909e-25	2.06542e-26	interactor of constitutive active ROPs 2, chloroplastic isoform X1 [Arachis duranensis]	K10352//myosin heavy chain;K20283//golgin subfamily A member 4
Arahy.S9LGGB	0.56	0.04	0.56	0.386	1.14	6.42	0.35	2.636	2.6625	8.55384e-29	5.05187e-30	geraniol 8-hydroxylase-like [Arachis ipaensis]	K20556//cytochrome P450 family 76 subfamily C
Arahy.89WMF4	0.11	0.04	0	0.05	0.66	0.12	0.11	0.296	2.66091	2.4974e-08	4.2722e-09	uncharacterized protein LOC107476753 [Arachis duranensis]	K13459//disease resistance protein RPS2+ko04626//Plant-pathogen interaction;K08596//sentrin-specific protease 7 [EC:3.4.22.68]
Arahy.R9IS73	0.08	0.05	0.05	0.06	0.61	0.35	0.13	0.363	2.65811	9.2512e-06	2.16896e-06	uncharacterized protein At1g04910 [Arachis ipaensis]		GO:0031224//intrinsic component of membrane;GO:0044425//membrane part;GO:0016020//membrane;GO:0016021//integral component of membrane;GO:0016757//transferase activity, transferring glycosyl groups;GO:0016740//transferase activity;GO:0003824//catalytic activity;
Arahy.E0TF04	0.29	0.04	0.23	0.186	2.64	0.57	0.24	1.15	2.65629	8.24889e-14	9.19274e-15	GDSL esterase/lipase At5g22810 [Arachis ipaensis]	K00679//phospholipid:diacylglycerol acyltransferase [EC:2.3.1.158]+ko00561//Glycerolipid metabolism;K10691//E3 ubiquitin-protein ligase UBR4 [EC:2.3.2.27];K14209//solute carrier family 36 (proton-coupled amino acid transporter);K01188//beta-glucosidase [EC:3.2.1.21]+ko01100//Metabolic pathways+ko00500//Starch and sucrose metabolism+ko01110//Biosynthesis of secondary metabolites+ko00460//Cyanoamin…	GO:0016788//hydrolase activity, acting on ester bonds;GO:0016787//hydrolase activity;GO:0003824//catalytic activity;
Arahy.6CV0C7	1.09	4.68	1.67	2.48	0.33	48.96	0.54	16.61	2.65122	2.56048e-235	1.70164e-237	isoprene synthase, chloroplastic [Arachis ipaensis]	K12742//isoprene synthase [EC:4.2.3.27]+ko00900//Terpenoid backbone biosynthesis+ko01110//Biosynthesis of secondary metabolites
Arahy.N32B4U	0.13	0	0.23	0.12	1.3	0.21	0.74	0.75	2.64911	3.73542e-05	9.65122e-06	transcription repressor OFP16-like [Arachis duranensis]			OFP
Arahy.0JDQ22	0.16	0.23	0	0.13	1.57	0.44	0.25	0.753	2.64778	1.24122e-08	2.06261e-09	PREDICTED: omega-3 fatty acid desaturase, endoplasmic reticulum-like [Lupinus angustifolius]	K10257//acyl-lipid omega-3 desaturase [EC:1.14.19.25 1.14.19.35 1.14.19.36]	GO:0071704//organic substance metabolic process;GO:0006629//lipid metabolic process;GO:0044238//primary metabolic process;GO:0008152//metabolic process;GO:0016021//integral component of membrane;GO:0044425//membrane part;GO:0016020//membrane;GO:0031224//intrinsic component of membrane;GO:0003824//catalytic activity;GO:0016705//oxidoreductase activity, acting on paired donors, with incorporation o…
Arahy.G3Y8UD	1.23	0	0	0.41	4.34	3	0	2.446	2.63439	0.000145031	4.16863e-05	indole-3-acetic acid-induced protein ARG7-like [Arachis duranensis]	K14488//SAUR family protein+ko04075//Plant hormone signal transduction	GO:0009725//response to hormone;GO:0009733//response to auxin;GO:0050896//response to stimulus;GO:0010033//response to organic substance;GO:0042221//response to chemical;GO:0009719//response to endogenous stimulus;
Arahy.EBVI20	18.36	1.78	10.47	10.203	147.71	21.67	11.04	60.14	2.63366	0	0	lysine-rich arabinogalactan protein 18 [Arachis duranensis]	K03006//DNA-directed RNA polymerase II subunit RPB1 [EC:2.7.7.6]+ko00230//Purine metabolism+ko03020//RNA polymerase+ko01100//Metabolic pathways+ko00240//Pyrimidine metabolism
Arahy.F7D8SE	0.09	0.11	0.16	0.12	0.43	0.31	1.43	0.723	2.62359	2.06087e-08	3.50081e-09	terpene synthase 10 [Arachis ipaensis]	K12742//isoprene synthase [EC:4.2.3.27]+ko00900//Terpenoid backbone biosynthesis+ko01110//Biosynthesis of secondary metabolites;K07385//1,8-cineole synthase [EC:4.2.3.108]+ko00902//Monoterpenoid biosynthesis+ko01100//Metabolic pathways+ko01110//Biosynthesis of secondary metabolites
Arahy.D3GWAL	0.24	0	0.16	0.133	2.03	0	0.27	0.766	2.61401	1.04284e-06	2.14386e-07	probable xyloglucan endotransglucosylase/hydrolase protein 28 [Arachis ipaensis]	K08235//xyloglucan:xyloglucosyl transferase [EC:2.4.1.207]	GO:0044042//glucan metabolic process;GO:0044262//cellular carbohydrate metabolic process;GO:0044260//cellular macromolecule metabolic process;GO:0005975//carbohydrate metabolic process;GO:0043170//macromolecule metabolic process;GO:0044238//primary metabolic process;GO:0010411//xyloglucan metabolic process;GO:0071554//cell wall organization or biogenesis;GO:0010410//hemicellulose metabolic proces…
Arahy.3JW03P	0	0	0.14	0.046	0.6	0.18	0.06	0.28	2.61106	2.49487e-05	6.27002e-06	PREDICTED: LRR receptor-like serine/threonine-protein kinase FEI 1 isoform X2 [Glycine max]	K04733//interleukin-1 receptor-associated kinase 4 [EC:2.7.11.1];K13418//somatic embryogenesis receptor kinase 1 [EC:2.7.10.1 2.7.11.1];K20718//LRR receptor-like serine/threonine-protein kinase ERECTA [EC:2.7.11.1]+ko04016//MAPK signaling pathway - plant;K20718//LRR receptor-like serine/threonine-protein kinase ERECTA [EC:2.7.11.1]+ko04016//MAPK signaling pathway - plant	GO:0016020//membrane;GO:0044425//membrane part;GO:0031224//intrinsic component of membrane;GO:0016021//integral component of membrane;GO:0043168//anion binding;GO:0035639//purine ribonucleoside triphosphate binding;GO:0097159//organic cyclic compound binding;GO:0030554//adenyl nucleotide binding;GO:0043167//ion binding;GO:0032559//adenyl ribonucleotide binding;GO:1901363//heterocyclic compound bi…
Arahy.BC0JZ1	0.14	0.1	0.13	0.123	1.62	0.43	0	0.683	2.61007	6.28144e-08	1.12607e-08	PREDICTED: omega-3 fatty acid desaturase, endoplasmic reticulum-like [Lupinus angustifolius]	K10257//acyl-lipid omega-3 desaturase [EC:1.14.19.25 1.14.19.35 1.14.19.36];K10257//acyl-lipid omega-3 desaturase [EC:1.14.19.25 1.14.19.35 1.14.19.36]	GO:0006629//lipid metabolic process;GO:0044238//primary metabolic process;GO:0071704//organic substance metabolic process;GO:0008152//metabolic process;GO:0016021//integral component of membrane;GO:0016020//membrane;GO:0031224//intrinsic component of membrane;GO:0044425//membrane part;GO:0016491//oxidoreductase activity;GO:0016705//oxidoreductase activity, acting on paired donors, with incorporat…
Arahy.FZV4HQ	0.22	0.21	0.21	0.213	2.8	0.47	0.46	1.243	2.60907	3.2334e-16	3.13813e-17	uncharacterized protein LOC107486496 [Arachis duranensis]
Arahy.I4UW8B	0.22	0.21	0.21	0.213	2.8	0.47	0.46	1.243	2.60907	3.2334e-16	3.13813e-17	uncharacterized protein LOC107486496 [Arachis duranensis]
Arahy.J87UNH	0.13	0.18	0.12	0.143	2.17	0.14	0.17	0.826	2.60757	1.20454e-09	1.82116e-10	glucan endo-1,3-beta-glucosidase 12 [Arachis ipaensis]	K03006//DNA-directed RNA polymerase II subunit RPB1 [EC:2.7.7.6]+ko00230//Purine metabolism+ko03020//RNA polymerase+ko01100//Metabolic pathways+ko00240//Pyrimidine metabolism;K03006//DNA-directed RNA polymerase II subunit RPB1 [EC:2.7.7.6]+ko00230//Purine metabolism+ko03020//RNA polymerase+ko01100//Metabolic pathways+ko00240//Pyrimidine metabolism	GO:0044425//membrane part;GO:0044459//plasma membrane part;GO:0046658//anchored component of plasma membrane;GO:0031225//anchored component of membrane;GO:0016020//membrane;GO:0005886//plasma membrane;GO:0044464//cell part;GO:0031224//intrinsic component of membrane;GO:0005623//cell;GO:0031226//intrinsic component of plasma membrane;GO:0071944//cell periphery;GO:0004553//hydrolase activity, hydro…
Arahy.J8M6QI	0.65	0.24	0.55	0.48	7.03	0.7	0.53	2.753	2.60221	2.71987e-74	6.27531e-76	cellulose synthase A catalytic subunit 4 [UDP-forming]-like [Cajanus cajan]	K10999//cellulose synthase A [EC:2.4.1.12]	GO:0044249//cellular biosynthetic process;GO:0043170//macromolecule metabolic process;GO:0034645//cellular macromolecule biosynthetic process;GO:0044042//glucan metabolic process;GO:0008152//metabolic process;GO:0051273//beta-glucan metabolic process;GO:0033692//cellular polysaccharide biosynthetic process;GO:0044264//cellular polysaccharide metabolic process;GO:0009987//cellular process;GO:00452…
Arahy.7DAE0N	1.57	0.15	0.58	0.766	8.09	2.97	2.48	4.513	2.60184	1.66789e-14	1.78135e-15	auxin-induced protein X10A-like [Arachis ipaensis]	K14488//SAUR family protein+ko04075//Plant hormone signal transduction
Arahy.FDEL0C	0.45	0.26	0.25	0.32	4.41	0.62	0.43	1.82	2.60165	2.23514e-24	1.53237e-25	probable beta-1,4-xylosyltransferase IRX9 [Arachis ipaensis]	K20869//putative beta-1,4-xylosyltransferase IRX9 [EC:2.4.2.-]	GO:0044036//cell wall macromolecule metabolic process;GO:1901576//organic substance biosynthetic process;GO:0043170//macromolecule metabolic process;GO:0009987//cellular process;GO:0034645//cellular macromolecule biosynthetic process;GO:0034637//cellular carbohydrate biosynthetic process;GO:0010410//hemicellulose metabolic process;GO:0042546//cell wall biogenesis;GO:0044038//cell wall macromolecu…
Arahy.DYUI9Q	0.35	0.34	0.46	0.383	4.59	1.31	0.83	2.243	2.59625	0.000177693	5.19099e-05	auxin-induced protein X10A-like [Arachis ipaensis]	K14488//SAUR family protein+ko04075//Plant hormone signal transduction
Arahy.49L2N7	0.04	0.05	0.03	0.04	0.4	0.11	0.22	0.243	2.59594	0.000739288	0.00024603	chaperone protein ClpB3, chloroplastic [Arachis duranensis]	K03696//ATP-dependent Clp protease ATP-binding subunit ClpC+ko01100//Metabolic pathways
Arahy.1SUT9Q	0.2	0	0.11	0.103	1.09	0.41	0.31	0.603	2.57766	1.32816e-08	2.21499e-09	patatin-like protein 6 [Arachis ipaensis]		GO:1901575//organic substance catabolic process;GO:0009056//catabolic process;GO:0008152//metabolic process;GO:0044238//primary metabolic process;GO:0016042//lipid catabolic process;GO:0006629//lipid metabolic process;GO:0071704//organic substance metabolic process;GO:0003824//catalytic activity;GO:0016787//hydrolase activity;
Arahy.JRIM60	0.08	0.17	0.28	0.176	1.37	1.3	0.51	1.06	2.56808	1.93542e-06	4.13597e-07	ethylene-responsive transcription factor ERF003-like [Arachis ipaensis]	K09286//EREBP-like factor	GO:0032774//RNA biosynthetic process;GO:1901362//organic cyclic compound biosynthetic process;GO:0044260//cellular macromolecule metabolic process;GO:0097659//nucleic acid-templated transcription;GO:0006807//nitrogen compound metabolic process;GO:1901576//organic substance biosynthetic process;GO:0009058//biosynthetic process;GO:0044237//cellular metabolic process;GO:0010467//gene expression;GO:0…	AP2-EREBP
Arahy.DD246K	0	0	0.74	0.246	4.08	0.28	0	1.453	2.56322	1.90282e-05	4.6789e-06	uncharacterized protein LOC107481023 isoform X1 [Arachis duranensis]
Arahy.DSW94B	0.35	0.09	0.24	0.226	2.78	0.36	0.68	1.273	2.56189	1.45672e-07	2.72029e-08	uncharacterized protein LOC107463382 isoform X1 [Arachis duranensis]	K03469//ribonuclease HI [EC:3.1.26.4]+ko03030//DNA replication
Arahy.V3589T	0.65	0.33	1.02	0.666	8.17	1.66	1.66	3.83	2.56161	3.82692e-22	2.8456e-23	uncharacterized protein LOC107631420 isoform X2 [Arachis ipaensis]	K16812//targeting protein for Xklp2
Arahy.N8P0KM	1.65	0.38	0.22	0.75	10.18	1.25	0.88	4.103	2.56065	3.8479e-41	1.60068e-42	aspartyl protease family protein 2 [Arachis ipaensis]	K06002//pepsin A [EC:3.4.23.1];K02882//large subunit ribosomal protein L18Ae+ko03010//Ribosome;K01381//saccharopepsin [EC:3.4.23.25]	GO:0004190//aspartic-type endopeptidase activity;GO:0008233//peptidase activity;GO:0140096//catalytic activity, acting on a protein;GO:0070011//peptidase activity, acting on L-amino acid peptides;GO:0070001//aspartic-type peptidase activity;GO:0016787//hydrolase activity;GO:0003824//catalytic activity;GO:0004175//endopeptidase activity;
Arahy.5D48CG	0.12	0.06	0.27	0.15	2.05	0.17	0.31	0.843	2.55994	4.48845e-08	7.91459e-09	probable 6-phosphogluconolactonase 5, chloroplastic [Arachis ipaensis]	K01057//6-phosphogluconolactonase [EC:3.1.1.31]+ko00030//Pentose phosphate pathway+ko01100//Metabolic pathways+ko01110//Biosynthesis of secondary metabolites+ko01200//Carbon metabolism	GO:0006139//nucleobase-containing compound metabolic process;GO:1901564//organonitrogen compound metabolic process;GO:1901135//carbohydrate derivative metabolic process;GO:0071704//organic substance metabolic process;GO:0055086//nucleobase-containing small molecule metabolic process;GO:0006753//nucleoside phosphate metabolic process;GO:0019362//pyridine nucleotide metabolic process;GO:0044238//pr…
Arahy.FG61NG	0.16	0.3	0.67	0.376	5.2	0.86	0.44	2.166	2.55946	9.48312e-11	1.31248e-11	serine carboxypeptidase-like 20 [Arachis duranensis]	K16296//serine carboxypeptidase-like clade I [EC:3.4.16.-]
Arahy.MIA0YM	0.14	0.1	0.06	0.1	1.46	0.13	0.07	0.553	2.55896	2.18958e-08	3.72886e-09	protein trichome birefringence-like 3 isoform X1 [Arachis duranensis]	K16573//gamma-tubulin complex component 6	GO:0031224//intrinsic component of membrane;GO:0016020//membrane;GO:0016021//integral component of membrane;GO:0044425//membrane part;
Arahy.V3297W	1.56	0	1.23	0.93	11.16	3.54	1.31	5.336	2.5566	2.84592e-42	1.14283e-43	fasciclin-like arabinogalactan protein 12 [Arachis ipaensis]	K19519//transforming growth factor-beta-induced protein
Arahy.72R8EF	0.2	0.1	0	0.1	1.49	0.1	0	0.53	2.55402	0.000959187	0.000328499	fasciclin-like arabinogalactan protein 11 [Arachis duranensis]	K19519//transforming growth factor-beta-induced protein
Arahy.P85M38	0.1	0.28	0.1	0.16	2.27	0.07	0.22	0.853	2.55052	4.44149e-13	5.18082e-14	polygalacturonase At1g48100 [Arachis duranensis]	K01213//galacturan 1,4-alpha-galacturonidase [EC:3.2.1.67]+ko00040//Pentose and glucuronate interconversions+ko01100//Metabolic pathways	GO:0005975//carbohydrate metabolic process;GO:0008152//metabolic process;GO:0071704//organic substance metabolic process;GO:0071555//cell wall organization;GO:0045229//external encapsulating structure organization;GO:0009987//cellular process;GO:0044238//primary metabolic process;GO:0016043//cellular component organization;GO:0071554//cell wall organization or biogenesis;GO:0071840//cellular comp…
Arahy.59PC4W	0.19	0	0.38	0.19	2.98	0.3	0	1.093	2.5485	9.93066e-09	1.63342e-09	GDSL esterase/lipase At5g18430 [Arachis duranensis]	K00679//phospholipid:diacylglycerol acyltransferase [EC:2.3.1.158]+ko00561//Glycerolipid metabolism;K10691//E3 ubiquitin-protein ligase UBR4 [EC:2.3.2.27];K14209//solute carrier family 36 (proton-coupled amino acid transporter);K00679//phospholipid:diacylglycerol acyltransferase [EC:2.3.1.158]+ko00561//Glycerolipid metabolism;K10691//E3 ubiquitin-protein ligase UBR4 [EC:2.3.2.27];K14209//solute c…	GO:0044425//membrane part;GO:0016021//integral component of membrane;GO:0016020//membrane;GO:0031224//intrinsic component of membrane;GO:0016788//hydrolase activity, acting on ester bonds;GO:0003824//catalytic activity;GO:0016787//hydrolase activity;
Arahy.26UNPR	0.24	0.18	0.16	0.193	2.43	0.22	0.56	1.07	2.54779	9.32015e-15	9.81392e-16	PREDICTED: protein trichome birefringence-like 39 [Lupinus angustifolius]	K16573//gamma-tubulin complex component 6	GO:0009987//cellular process;GO:0071554//cell wall organization or biogenesis;GO:0043229//intracellular organelle;GO:0043227//membrane-bounded organelle;GO:0005737//cytoplasm;GO:0005794//Golgi apparatus;GO:0044444//cytoplasmic part;GO:0044464//cell part;GO:0005622//intracellular;GO:0043231//intracellular membrane-bounded organelle;GO:0043226//organelle;GO:0012505//endomembrane system;GO:0005623//…
Arahy.6U4Y5N	0.19	0.07	0.17	0.143	1.72	0.19	0.5	0.803	2.54534	1.69328e-11	2.22144e-12	pectin acetylesterase 9 isoform X1 [Arachis duranensis]	K19882//O-palmitoleoyl-L-serine hydrolase [EC:3.1.1.98]	GO:0016043//cellular component organization;GO:0009987//cellular process;GO:0071555//cell wall organization;GO:0071840//cellular component organization or biogenesis;GO:0045229//external encapsulating structure organization;GO:0071554//cell wall organization or biogenesis;GO:0044464//cell part;GO:0005618//cell wall;GO:0005623//cell;GO:0005576//extracellular region;GO:0071944//cell periphery;GO:00…
Arahy.40EERC	6.19	1.85	2.81	3.616	44.68	4.81	9.96	19.816	2.53694	4.27448e-195	3.4303e-197	transcription factor IBH1-like 1 [Arachis ipaensis]		GO:0005488//binding;GO:0005515//protein binding;GO:0046983//protein dimerization activity;
Arahy.MK6ALS	0.05	0.11	0.13	0.096	1.46	0	0.12	0.526	2.53479	1.03476e-10	1.43504e-11	U-box domain-containing protein 14 [Arachis ipaensis]	K08332//vacuolar protein 8;K03695//ATP-dependent Clp protease ATP-binding subunit ClpB
Arahy.81UYU3	0.24	0	0	0.08	0.42	0.44	0.38	0.413	2.5337	0.000236708	7.09011e-05	60S ribosomal protein L7-2 isoform X1 [Arachis ipaensis]	K02937//large subunit ribosomal protein L7e+ko03010//Ribosome;K02937//large subunit ribosomal protein L7e+ko03010//Ribosome;K02937//large subunit ribosomal protein L7e+ko03010//Ribosome
Arahy.PGA5SC	0.12	0.08	0	0.066	0.43	0.41	0.27	0.37	2.53127	5.87129e-05	1.56795e-05	transcription factor MYB52 [Arachis ipaensis]	K09422//transcription factor MYB, plant	GO:0005488//binding;GO:0003677//DNA binding;GO:1901363//heterocyclic compound binding;GO:0097159//organic cyclic compound binding;GO:0003676//nucleic acid binding;	MYB
Arahy.SQCB4H	0.39	0.12	0.55	0.353	5.19	0.06	0.59	1.946	2.52889	7.17091e-16	7.08775e-17	early nodulin-like protein 3 [Arachis duranensis]	K03006//DNA-directed RNA polymerase II subunit RPB1 [EC:2.7.7.6]+ko00230//Purine metabolism+ko03020//RNA polymerase+ko01100//Metabolic pathways+ko00240//Pyrimidine metabolism
Arahy.RZ4SGF	3.62	0.83	1.47	1.973	24.08	2.01	5.97	10.686	2.52045	1.67177e-143	1.92333e-145	transcription factor IBH1-like 1 [Arachis duranensis]		GO:0046983//protein dimerization activity;GO:0005515//protein binding;GO:0005488//binding;
Arahy.71G8UT	0.56	0.12	0.57	0.416	6.98	0.85	0.25	2.693	2.51225	2.04335e-35	9.92211e-37	PREDICTED: probable pectate lyase 18 [Vigna angularis]	K01728//pectate lyase [EC:4.2.2.2]+ko00040//Pentose and glucuronate interconversions;K01728//pectate lyase [EC:4.2.2.2]+ko00040//Pentose and glucuronate interconversions	GO:0044237//cellular metabolic process;GO:0071704//organic substance metabolic process;GO:0044238//primary metabolic process;GO:1901575//organic substance catabolic process;GO:0043170//macromolecule metabolic process;GO:0045490//pectin catabolic process;GO:0017144//drug metabolic process;GO:0009056//catabolic process;GO:0010393//galacturonan metabolic process;GO:0016052//carbohydrate catabolic pr…
Arahy.AVE3D2	8.74	1.12	3.27	4.376	57.09	7.48	5.99	23.52	2.51154	2.3e-191	1.88903e-193	gibberellin-regulated protein 6 [Arachis duranensis]	K03860//phosphatidylinositol glycan, class Q+ko01100//Metabolic pathways+ko00563//Glycosylphosphatidylinositol (GPI)-anchor biosynthesis;K20887//xyloglucan glycosyltransferase 4 [EC:2.4.1.-]
Arahy.ELA92E	0.26	0	0	0.086	0.97	0.09	0.08	0.38	2.50644	8.29224e-05	2.26698e-05	uncharacterized protein DDB_G0271670, partial [Zea mays]	K11323//histone arginine demethylase JMJD6 [EC:1.14.11.-];K11323//histone arginine demethylase JMJD6 [EC:1.14.11.-]
Arahy.LDXX7Q	0	0.12	0	0.04	0	0.28	0.41	0.23	2.50489	7.84147e-05	2.13637e-05	uncharacterized protein At1g04910 isoform X1 [Arachis duranensis]
Arahy.P7LS6G	0.09	0.12	0.1	0.103	0.3	0.25	1.19	0.58	2.50365	2.89559e-05	7.35516e-06	non-functional NADPH-dependent codeinone reductase 2 [Arachis ipaensis]	K00002//alcohol dehydrogenase (NADP+) [EC:1.1.1.2]+ko00010//Glycolysis / Gluconeogenesis+ko00040//Pentose and glucuronate interconversions+ko01100//Metabolic pathways+ko01110//Biosynthesis of secondary metabolites+ko00561//Glycerolipid metabolism;K00002//alcohol dehydrogenase (NADP+) [EC:1.1.1.2]+ko00010//Glycolysis / Gluconeogenesis+ko00040//Pentose and glucuronate interconversions+ko01100//Meta…	GO:0016491//oxidoreductase activity;GO:0003824//catalytic activity;
Arahy.ZT6JLG	0.18	0.16	0.17	0.17	2.18	0.43	0.22	0.943	2.50251	2.72712e-17	2.504e-18	probable beta-D-xylosidase 5 [Arachis duranensis]	K15920//xylan 1,4-beta-xylosidase [EC:3.2.1.37]+ko00520//Amino sugar and nucleotide sugar metabolism+ko01100//Metabolic pathways;K15920//xylan 1,4-beta-xylosidase [EC:3.2.1.37]+ko00520//Amino sugar and nucleotide sugar metabolism+ko01100//Metabolic pathways	GO:0008152//metabolic process;GO:0044238//primary metabolic process;GO:0005975//carbohydrate metabolic process;GO:0071704//organic substance metabolic process;GO:0004553//hydrolase activity, hydrolyzing O-glycosyl compounds;GO:0003824//catalytic activity;GO:0016787//hydrolase activity;GO:0016798//hydrolase activity, acting on glycosyl bonds;
Arahy.8LB7BZ	1.2	0.9	1.04	1.046	12.99	2.13	1.76	5.626	2.50225	2.21648e-99	3.81457e-101	protein NRT1/ PTR FAMILY 4.6 [Arachis ipaensis]	K14638//solute carrier family 15 (peptide/histidine transporter), member 3/4	GO:0031224//intrinsic component of membrane;GO:0016021//integral component of membrane;GO:0044425//membrane part;GO:0016020//membrane;GO:0005215//transporter activity;
Arahy.N8WSNB	1.07	0.48	0.55	0.7	8.93	0.92	1.27	3.706	2.49741	1.06056e-72	2.51343e-74	protein NRT1/ PTR FAMILY 4.6 [Arachis duranensis]	K14638//solute carrier family 15 (peptide/histidine transporter), member 3/4	GO:0016021//integral component of membrane;GO:0031224//intrinsic component of membrane;GO:0016020//membrane;GO:0044425//membrane part;GO:0005215//transporter activity;
Arahy.08FCR9	8.01	2.31	2.73	4.35	60.07	4.65	3.63	22.783	2.49555	5.99293e-225	4.17063e-227	peroxidase 4 [Arachis ipaensis]	K00430//peroxidase [EC:1.11.1.7]+ko01100//Metabolic pathways+ko01110//Biosynthesis of secondary metabolites+ko00940//Phenylpropanoid biosynthesis	GO:0009056//catabolic process;GO:0072593//reactive oxygen species metabolic process;GO:0044237//cellular metabolic process;GO:0006950//response to stress;GO:0051187//cofactor catabolic process;GO:0017144//drug metabolic process;GO:0042743//hydrogen peroxide metabolic process;GO:0051186//cofactor metabolic process;GO:0008152//metabolic process;GO:0042744//hydrogen peroxide catabolic process;GO:000…
Arahy.86XGNS	0.49	0.24	0	0.243	0.47	2.92	0.83	1.406	2.49443	1.64155e-06	3.47144e-07	lectin-like [Arachis ipaensis]	K04733//interleukin-1 receptor-associated kinase 4 [EC:2.7.11.1]
Arahy.0U0Y1K	0.15	0	0.09	0.08	0.95	0.22	0.15	0.44	2.49437	4.60665e-06	1.0383e-06	uncharacterized protein LOC107619342 isoform X2 [Arachis ipaensis]
Arahy.Y1VCD4	0.09	0.05	0.3	0.146	2.21	0	0.15	0.786	2.49346	7.44109e-08	1.34663e-08	germin-like protein subfamily 2 member 4 [Arachis duranensis]	K00384//thioredoxin reductase (NADPH) [EC:1.8.1.9]+ko00450//Selenocompound metabolism	GO:0005576//extracellular region;GO:0046872//metal ion binding;GO:0043167//ion binding;GO:0043169//cation binding;GO:0005488//binding;GO:0046914//transition metal ion binding;GO:0030145//manganese ion binding;GO:0045735//nutrient reservoir activity;
Arahy.SHB49X	0.31	0.2	0	0.17	1.87	0.5	0.31	0.893	2.48351	0.000199522	5.8762e-05	basic blue protein [Arachis ipaensis]	K01426//amidase [EC:3.5.1.4]+ko00380//Tryptophan metabolism+ko00330//Arginine and proline metabolism+ko00360//Phenylalanine metabolism	GO:0009055//electron transfer activity;GO:0003824//catalytic activity;GO:0016491//oxidoreductase activity;
Arahy.JUDK08	0	0.19	0.08	0.09	0.75	0.35	0.16	0.42	2.48328	2.75582e-05	6.97939e-06	microtubule-associated protein 70-5 isoform X2 [Arachis duranensis]	K10352//myosin heavy chain;K20283//golgin subfamily A member 4;K10395//kinesin family member 4/21/27;K11498//centromeric protein E
Arahy.2F0WHB	1.06	0.37	1.03	0.82	10.23	0.99	1.92	4.38	2.48232	4.00797e-91	7.68928e-93	potassium transporter 2 [Arachis duranensis]	K03549//KUP system potassium uptake protein;K03549//KUP system potassium uptake protein	GO:0016021//integral component of membrane;GO:0044464//cell part;GO:0005623//cell;GO:0005886//plasma membrane;GO:0016020//membrane;GO:0044425//membrane part;GO:0031224//intrinsic component of membrane;GO:0071944//cell periphery;GO:0005215//transporter activity;GO:0022857//transmembrane transporter activity;GO:0015077//monovalent inorganic cation transmembrane transporter activity;GO:0015318//inor…
Arahy.0VG9YA	0.11	0	0.09	0.066	0.95	0.03	0.12	0.366	2.48194	7.4648e-09	1.21168e-09	uncharacterized protein LOC107461471 [Arachis duranensis]	K09955//uncharacterized protein;K09955//uncharacterized protein	GO:0044281//small molecule metabolic process;GO:0071704//organic substance metabolic process;GO:0005996//monosaccharide metabolic process;GO:0044238//primary metabolic process;GO:0005975//carbohydrate metabolic process;GO:0008152//metabolic process;GO:0046373//L-arabinose metabolic process;GO:0019566//arabinose metabolic process;GO:0019321//pentose metabolic process;GO:0016798//hydrolase activity…
Arahy.ZHUP1H	0.11	0.04	0	0.05	0.62	0.04	0.07	0.243	2.47901	0.000549623	0.000177482	probable glycosyltransferase At5g25310 [Arachis duranensis]	K18789//xylogalacturonan beta-1,3-xylosyltransferase [EC:2.4.2.41]	GO:0036211//protein modification process;GO:0009058//biosynthetic process;GO:0006486//protein glycosylation;GO:0006464//cellular protein modification process;GO:0006807//nitrogen compound metabolic process;GO:0043170//macromolecule metabolic process;GO:0044249//cellular biosynthetic process;GO:0009100//glycoprotein metabolic process;GO:0019538//protein metabolic process;GO:0008152//metabolic proc…
Arahy.5X9SY8	0.57	0.34	0.41	0.44	5.55	0.46	0.91	2.306	2.47879	6.251e-15	6.52338e-16	cytokinin riboside 5'-monophosphate phosphoribohydrolase LOG3 isoform X2 [Arachis duranensis]	K06966//uncharacterized protein;K06966//uncharacterized protein	GO:0071704//organic substance metabolic process;GO:0009690//cytokinin metabolic process;GO:0065007//biological regulation;GO:0010817//regulation of hormone levels;GO:1901564//organonitrogen compound metabolic process;GO:0042446//hormone biosynthetic process;GO:0009987//cellular process;GO:0042445//hormone metabolic process;GO:0006725//cellular aromatic compound metabolic process;GO:0065008//regul…
Arahy.95EUB8	0.11	0.16	0.18	0.15	1.57	0.35	0.47	0.796	2.47854	1.39376e-09	2.11948e-10	protein trichome birefringence-like 3 [Arachis ipaensis]	K16573//gamma-tubulin complex component 6	GO:0031224//intrinsic component of membrane;GO:0044425//membrane part;GO:0016020//membrane;GO:0016021//integral component of membrane;
Arahy.XNCV96	0.61	0.26	0.46	0.443	4.48	0.95	1.69	2.373	2.4705	9.81417e-19	8.40205e-20	uncharacterized protein LOC107494805 [Arachis duranensis]
Arahy.33E36M	0.67	0	0	0.223	3.11	0	0.28	1.13	2.46966	0.000581692	0.000188786	auxin-induced protein X15-like [Arachis duranensis]	K14488//SAUR family protein+ko04075//Plant hormone signal transduction
Arahy.Z0QBJC	0.5	0.38	0.43	0.436	5.39	0.55	0.26	2.066	2.46911	3.78973e-19	3.18741e-20	deSI-like protein At4g17486 [Arachis ipaensis]	K08825//dual specificity tyrosine-phosphorylation-regulated kinase 1 [EC:2.7.12.1];K08825//dual specificity tyrosine-phosphorylation-regulated kinase 1 [EC:2.7.12.1]
Arahy.4SWV4Y	0.25	0	0.08	0.11	0.7	1.06	0.1	0.62	2.46476	0.000186403	5.46296e-05	probable xyloglucan endotransglucosylase/hydrolase protein 32 [Arachis ipaensis]	K08235//xyloglucan:xyloglucosyl transferase [EC:2.4.1.207]
Arahy.SQK8DJ	0.14	0	0.14	0.093	0.85	0.41	0.32	0.526	2.4637	9.21844e-08	1.68273e-08	UDP-glucuronate:xylan alpha-glucuronosyltransferase 2 [Arachis ipaensis]	K20890//xylan alpha-glucuronosyltransferase [EC:2.4.1.-]	GO:0034637//cellular carbohydrate biosynthetic process;GO:0009987//cellular process;GO:0045491//xylan metabolic process;GO:1901576//organic substance biosynthetic process;GO:0009832//plant-type cell wall biogenesis;GO:0010410//hemicellulose metabolic process;GO:0071704//organic substance metabolic process;GO:0034645//cellular macromolecule biosynthetic process;GO:0044264//cellular polysaccharide …
Arahy.Z1RXDB	0.03	0.17	0.19	0.13	1.1	0.12	0.85	0.69	2.46303	8.72505e-13	1.03607e-13	long-chain-alcohol oxidase FAO4A [Arachis duranensis]	K17756//long-chain-alcohol oxidase [EC:1.1.3.20];K17756//long-chain-alcohol oxidase [EC:1.1.3.20]	GO:0044425//membrane part;GO:0031224//intrinsic component of membrane;GO:0016020//membrane;GO:0016021//integral component of membrane;GO:1901265//nucleoside phosphate binding;GO:1901363//heterocyclic compound binding;GO:0005488//binding;GO:0050660//flavin adenine dinucleotide binding;GO:0043167//ion binding;GO:0016491//oxidoreductase activity;GO:0016614//oxidoreductase activity, acting on CH-OH g…
Arahy.YZU0WT	0.56	0	0.34	0.3	2.98	1.17	0.72	1.623	2.46236	0.000117122	3.30365e-05	hypothetical protein GLYMA_08G228400 [Glycine max]
Arahy.L6JIG8	1.16	0.11	1.18	0.816	10.93	1.54	0.4	4.29	2.46041	1.01461e-36	4.71683e-38	expansin-A4 [Arachis ipaensis]	K20628//expansin	GO:0009664//plant-type cell wall organization;GO:0045229//external encapsulating structure organization;GO:0071555//cell wall organization;GO:0071669//plant-type cell wall organization or biogenesis;GO:0071840//cellular component organization or biogenesis;GO:0071554//cell wall organization or biogenesis;GO:0009987//cellular process;GO:0016043//cellular component organization;GO:0005623//cell;GO:…
Arahy.P4CGZE	0	0	0.08	0.026	0.34	0	0.12	0.153	2.45981	0.00058727	0.000190872	putative leucine-rich repeat receptor-like protein kinase At2g19210 isoform X1 [Arachis duranensis]	K04733//interleukin-1 receptor-associated kinase 4 [EC:2.7.11.1]	GO:0031224//intrinsic component of membrane;GO:0016020//membrane;GO:0016021//integral component of membrane;GO:0044425//membrane part;GO:0005488//binding;GO:1901363//heterocyclic compound binding;GO:0017076//purine nucleotide binding;GO:1901265//nucleoside phosphate binding;GO:0004672//protein kinase activity;GO:0032553//ribonucleotide binding;GO:0016301//kinase activity;GO:0097159//organic cycli…
Arahy.8AM4UR	0.37	0.18	0.38	0.31	4.61	0.14	0	1.583	2.45518	8.99966e-17	8.48621e-18	cysteine protease XCP2 [Arachis duranensis]	K16290//xylem cysteine proteinase [EC:3.4.22.-]	GO:0008234//cysteine-type peptidase activity;GO:0140096//catalytic activity, acting on a protein;GO:0016787//hydrolase activity;GO:0008233//peptidase activity;GO:0003824//catalytic activity;GO:0070011//peptidase activity, acting on L-amino acid peptides;
Arahy.N4EN9H	0.43	0	0.53	0.32	1.96	1.34	2	1.766	2.45498	3.4427e-11	4.61149e-12	ethylene-responsive transcription factor CRF2-like [Arachis ipaensis]	K13434//pathogenesis-related genes transcriptional activator PTI6+ko04626//Plant-pathogen interaction	GO:0034645//cellular macromolecule biosynthetic process;GO:0010467//gene expression;GO:0032774//RNA biosynthetic process;GO:0016070//RNA metabolic process;GO:1901576//organic substance biosynthetic process;GO:0009059//macromolecule biosynthetic process;GO:0009987//cellular process;GO:0044238//primary metabolic process;GO:0008152//metabolic process;GO:0019438//aromatic compound biosynthetic proces…	AP2-EREBP
Arahy.6RW9PH	0.07	0.04	0.15	0.086	0.84	0.26	0.29	0.463	2.45161	4.02052e-07	7.88729e-08	protein trichome birefringence-like 34 [Arachis duranensis]	K16573//gamma-tubulin complex component 6
Arahy.VG2ADC	0.27	0.1	0	0.123	1.78	0.04	0	0.606	2.45052	6.29413e-09	1.01456e-09	protein trichome birefringence-like 3 isoform X1 [Arachis ipaensis]	K16573//gamma-tubulin complex component 6	GO:0044425//membrane part;GO:0016021//integral component of membrane;GO:0031224//intrinsic component of membrane;GO:0016020//membrane;
Arahy.D7Q1BT	0.58	0.5	0.36	0.48	5.31	1.07	1.04	2.473	2.44577	2.2141e-06	4.75998e-07	transcription factor PAR1 [Arachis ipaensis]		GO:0005488//binding;GO:0046983//protein dimerization activity;GO:0005515//protein binding;
Arahy.SG1KTY	0.58	0.5	0.36	0.48	5.31	1.07	1.04	2.473	2.44577	2.2141e-06	4.75998e-07	transcription factor PAR1 [Arachis ipaensis]		GO:0046983//protein dimerization activity;GO:0005515//protein binding;GO:0005488//binding;
Arahy.ES973T	0.56	0.15	0.22	0.31	3.67	0.52	0.59	1.593	2.44374	1.38727e-06	2.90674e-07	indole-3-acetic acid-induced protein ARG7-like [Arachis duranensis]	K14488//SAUR family protein+ko04075//Plant hormone signal transduction	GO:0050896//response to stimulus;GO:0010033//response to organic substance;GO:0009725//response to hormone;GO:0042221//response to chemical;GO:0009733//response to auxin;GO:0009719//response to endogenous stimulus;
Arahy.7I5RUK	3.14	0.91	0.93	1.66	23	1.33	0.57	8.3	2.43812	3.07724e-13	3.54703e-14	hypothetical protein glysoja_034595 [Glycine soja]
Arahy.Q3HJ0Q	0.11	0.08	0	0.063	0.6	0.25	0.12	0.323	2.4372	0.000246957	7.42264e-05	probable serine/threonine-protein kinase PBL28 isoform X3 [Cajanus cajan]	K04733//interleukin-1 receptor-associated kinase 4 [EC:2.7.11.1]	GO:0032553//ribonucleotide binding;GO:0043168//anion binding;GO:0016772//transferase activity, transferring phosphorus-containing groups;GO:0003824//catalytic activity;GO:0008144//drug binding;GO:0005488//binding;GO:0016301//kinase activity;GO:0004674//protein serine/threonine kinase activity;GO:0017076//purine nucleotide binding;GO:0004672//protein kinase activity;GO:0097159//organic cyclic comp…
Arahy.EKFN80	0.36	0.26	0.21	0.276	2.57	0.65	1.01	1.41	2.42225	4.31073e-24	2.97833e-25	probable beta-D-xylosidase 5 [Arachis ipaensis]	K15920//xylan 1,4-beta-xylosidase [EC:3.2.1.37]+ko00520//Amino sugar and nucleotide sugar metabolism+ko01100//Metabolic pathways;K15920//xylan 1,4-beta-xylosidase [EC:3.2.1.37]+ko00520//Amino sugar and nucleotide sugar metabolism+ko01100//Metabolic pathways	GO:0005975//carbohydrate metabolic process;GO:0008152//metabolic process;GO:0044238//primary metabolic process;GO:0071704//organic substance metabolic process;GO:0016798//hydrolase activity, acting on glycosyl bonds;GO:0004553//hydrolase activity, hydrolyzing O-glycosyl compounds;GO:0016787//hydrolase activity;GO:0003824//catalytic activity;
Arahy.LJVE6S	0.32	0.05	0.35	0.24	3.31	0.15	0.21	1.223	2.42139	1.00468e-11	1.29002e-12	probable 6-phosphogluconolactonase 4, chloroplastic [Arachis ipaensis]	K01057//6-phosphogluconolactonase [EC:3.1.1.31]+ko00030//Pentose phosphate pathway+ko01100//Metabolic pathways+ko01110//Biosynthesis of secondary metabolites+ko01200//Carbon metabolism
Arahy.92QAUW	0.14	0	0.07	0.07	0.72	0.18	0.13	0.343	2.41522	0.000406523	0.000127309	bidirectional sugar transporter SWEET1 [Arachis ipaensis]	K15382//solute carrier family 50 (sugar transporter);K15382//solute carrier family 50 (sugar transporter)	GO:0071702//organic substance transport;GO:0008643//carbohydrate transport;GO:0051179//localization;GO:0051234//establishment of localization;GO:0006810//transport;GO:0016020//membrane;GO:0044425//membrane part;GO:0016021//integral component of membrane;GO:0005623//cell;GO:0005886//plasma membrane;GO:0031224//intrinsic component of membrane;GO:0044464//cell part;GO:0071944//cell periphery;GO:0051…
Arahy.8J0WZK	0.25	0.08	0.09	0.14	1.15	0.41	0.57	0.71	2.41263	1.42075e-05	3.42138e-06	hypothetical protein HannXRQ_Chr02g0046411 [Helianthus annuus]	K18328//lariat debranching enzyme [EC:3.1.-.-];K06944//uncharacterized protein
Arahy.3F0YT4	0.04	0.04	0.24	0.106	0.36	0.21	0.38	0.316	2.41024	2.57131e-07	4.93466e-08	uncharacterized protein LOC107492563 isoform X2 [Arachis duranensis]	K01728//pectate lyase [EC:4.2.2.2]+ko00040//Pentose and glucuronate interconversions;K02218//casein kinase 1 [EC:2.7.11.1]
Arahy.2K180M	0	0	0.85	0.283	1.48	1.85	1.42	1.583	2.39753	1.758e-07	3.31431e-08	tetraspanin-19 [Arachis duranensis]	K17345//tetraspanin-5;K17353//tetraspanin-18
Arahy.BQK7VT	1.97	0.81	0.55	1.11	12.12	2.7	1.73	5.516	2.39726	1.42455e-12	1.71973e-13	PREDICTED: transcription factor UPBEAT1-like [Cicer arietinum]		GO:0046983//protein dimerization activity;GO:0005515//protein binding;GO:0005488//binding;
Arahy.PKFN9U	3.95	0.82	2.13	2.3	27.36	3.02	3.91	11.43	2.39422	2.82503e-221	2.01029e-223	endoglucanase 6 [Arachis duranensis]	K01179//endoglucanase [EC:3.2.1.4]+ko01100//Metabolic pathways+ko00500//Starch and sucrose metabolism	GO:0008152//metabolic process;GO:0006073//cellular glucan metabolic process;GO:0030243//cellulose metabolic process;GO:0044264//cellular polysaccharide metabolic process;GO:0044247//cellular polysaccharide catabolic process;GO:0005976//polysaccharide metabolic process;GO:0030245//cellulose catabolic process;GO:0043170//macromolecule metabolic process;GO:0009057//macromolecule catabolic process;GO…
Arahy.NHVJ82	0.28	0.09	0.19	0.186	2.3	0.25	0.25	0.933	2.39202	5.18159e-13	6.07497e-14	zinc finger CCCH domain-containing protein 15 [Arachis duranensis]	K18753//butyrate response factor	GO:0046872//metal ion binding;GO:0043169//cation binding;GO:0005488//binding;GO:0043167//ion binding;	C3H
Arahy.7G7SK7	0.19	0.12	0.04	0.116	0.41	1.34	0.11	0.62	2.39197	4.58673e-07	9.04407e-08	NAC domain-containing protein 92 [Arachis duranensis]	K13126//polyadenylate-binding protein+ko03015//mRNA surveillance pathway+ko03018//RNA degradation+ko03013//RNA transport;K12862//pleiotropic regulator 1+ko03040//Spliceosome	GO:0044238//primary metabolic process;GO:0060255//regulation of macromolecule metabolic process;GO:0006355//regulation of transcription, DNA-templated;GO:0032774//RNA biosynthetic process;GO:0051252//regulation of RNA metabolic process;GO:0009059//macromolecule biosynthetic process;GO:0031326//regulation of cellular biosynthetic process;GO:0031323//regulation of cellular metabolic process;GO:0006…	NAC
Arahy.NKGI9C	0.16	0.17	0.15	0.16	0.87	0.69	0.96	0.84	2.39162	1.35688e-16	1.2901e-17	kinesin-like protein KIN-13B [Arachis duranensis]	K10393//kinesin family member 2/24	GO:0009987//cellular process;GO:0007017//microtubule-based process;GO:0006928//movement of cell or subcellular component;GO:0007018//microtubule-based movement;GO:0043226//organelle;GO:0015630//microtubule cytoskeleton;GO:0099080//supramolecular complex;GO:0005856//cytoskeleton;GO:0044422//organelle part;GO:0043232//intracellular non-membrane-bounded organelle;GO:0005623//cell;GO:0044464//cell pa…
Arahy.D1AFGR	0.45	0.18	0.65	0.426	4.77	1.6	0.11	2.16	2.38449	3.93689e-19	3.31365e-20	COBRA-like protein 4 [Arachis duranensis]		GO:0071668//plant-type cell wall assembly;GO:0070726//cell wall assembly;GO:0042546//cell wall biogenesis;GO:0009987//cellular process;GO:0022607//cellular component assembly;GO:0030198//extracellular matrix organization;GO:0010215//cellulose microfibril organization;GO:0043062//extracellular structure organization;GO:0009664//plant-type cell wall organization;GO:0071554//cell wall organization o…
Arahy.E47MBS	1.35	1.77	1.37	1.496	18.19	2.33	1.44	7.32	2.38219	6.94582e-26	4.52894e-27
Arahy.CIL2RS	0.11	0.22	0	0.11	0.63	0.26	0.73	0.54	2.37822	0.000344309	0.000106293	deacetoxyvindoline 4-hydroxylase [Arachis ipaensis]	K13229//2,4-dihydroxy-1,4-benzoxazin-3-one-glucoside dioxygenase [EC:1.14.20.2]+ko00402//Benzoxazinoid biosynthesis;K06892//feruloyl-CoA ortho-hydroxylase [EC:1.14.11.-]+ko01110//Biosynthesis of secondary metabolites+ko00940//Phenylpropanoid biosynthesis
Arahy.VM78M6	0.16	0.08	0	0.08	0.7	0.24	0.28	0.406	2.37747	5.68132e-05	1.51294e-05	uncharacterized protein LOC107629005 isoform X2 [Arachis ipaensis]
Arahy.ZDF1US	0.27	0.06	0.27	0.2	1.19	0.8	0.88	0.956	2.37743	3.46823e-11	4.64787e-12	protein trichome birefringence-like 43 isoform X2 [Arachis duranensis]	K16573//gamma-tubulin complex component 6
Arahy.J71BBN	0.39	0.26	0.63	0.426	4.88	1.23	0.33	2.146	2.37565	2.65381e-27	1.64636e-28	UDP-xylose transporter 1 [Arachis duranensis]	K15285//solute carrier family 35, member E3	GO:0044425//membrane part;GO:0016020//membrane;GO:0031224//intrinsic component of membrane;GO:0016021//integral component of membrane;
Arahy.4XX97Y	0.14	0	0.05	0.063	0.04	0.87	0.14	0.35	2.36691	0.000117713	3.32181e-05	basic helix-loop-helix protein A-like [Arachis ipaensis]	K13422//transcription factor MYC2+ko04016//MAPK signaling pathway - plant+ko04075//Plant hormone signal transduction	GO:0005515//protein binding;GO:0005488//binding;GO:0046983//protein dimerization activity;	bHLH
Arahy.W59YBM	0.1	0.16	0.15	0.136	1.26	0.38	0.36	0.666	2.36455	1.73055e-10	2.43743e-11	hypothetical protein PHAVU_007G101600g [Phaseolus vulgaris]	K17422//large subunit ribosomal protein L41
Arahy.X4UZJY	0	0	0.88	0.293	0	0.1	4.73	1.61	2.3608	1.62017e-07	3.04214e-08	uncharacterized protein LOC107478303 [Arachis duranensis]
Arahy.75VXC9	0.13	0	0.55	0.226	1.77	1.01	0.82	1.2	2.36009	6.70355e-14	7.41868e-15	uncharacterized protein LOC107491338 [Arachis duranensis]
Arahy.Y1E6HX	0.11	0	0.17	0.093	0.94	0.19	0.25	0.46	2.35221	3.53831e-07	6.89028e-08	glucan endo-1,3-beta-glucosidase 13 [Arachis duranensis]	K19891//glucan endo-1,3-beta-glucosidase 1/2/3 [EC:3.2.1.39]+ko00500//Starch and sucrose metabolism;K19892//glucan endo-1,3-beta-glucosidase 4 [EC:3.2.1.39]+ko00500//Starch and sucrose metabolism	GO:0044238//primary metabolic process;GO:0008152//metabolic process;GO:0005975//carbohydrate metabolic process;GO:0071704//organic substance metabolic process;GO:0004553//hydrolase activity, hydrolyzing O-glycosyl compounds;GO:0016787//hydrolase activity;GO:0016798//hydrolase activity, acting on glycosyl bonds;GO:0003824//catalytic activity;
Arahy.CPRZ31	0.45	0.13	0.37	0.316	0.99	2.11	1.93	1.676	2.35045	1.47583e-31	7.98062e-33	replication protein A 70 kDa DNA-binding subunit B-like isoform X1 [Arachis duranensis]	K07466//replication factor A1+ko03440//Homologous recombination+ko03420//Nucleotide excision repair+ko03030//DNA replication+ko03430//Mismatch repair
Arahy.YLGK2W	0.09	0	0.05	0.046	0.61	0.03	0.03	0.223	2.35033	0.00062006	0.000202773	probable arabinosyltransferase ARAD1 [Arachis duranensis]	K01738//cysteine synthase A [EC:2.5.1.47]+ko00920//Sulfur metabolism+ko01230//Biosynthesis of amino acids+ko01100//Metabolic pathways+ko01110//Biosynthesis of secondary metabolites+ko00270//Cysteine and methionine metabolism+ko01200//Carbon metabolism;K01228//mannosyl-oligosaccharide glucosidase [EC:3.2.1.106]+ko04141//Protein processing in endoplasmic reticulum+ko00510//N-Glycan biosynthesis+ko0…	GO:0044260//cellular macromolecule metabolic process;GO:0044238//primary metabolic process;GO:0019538//protein metabolic process;GO:0070085//glycosylation;GO:1901137//carbohydrate derivative biosynthetic process;GO:0044249//cellular biosynthetic process;GO:0036211//protein modification process;GO:0009058//biosynthetic process;GO:0043413//macromolecule glycosylation;GO:0043412//macromolecule modif…
Arahy.873UVH	0.69	0.13	0	0.273	3.73	0	0	1.243	2.34955	6.91461e-14	7.66027e-15	uncharacterized protein LOC107646023 [Arachis ipaensis]
Arahy.9A4AY7	0.38	0.13	0.18	0.23	3	0	0.21	1.07	2.34808	6.53264e-12	8.27537e-13	myb-related protein 305 [Arachis duranensis]	K09422//transcription factor MYB, plant		MYB
Arahy.L3LV8Q	0.15	0.08	0.14	0.123	1.37	0	0.37	0.58	2.34776	2.40904e-07	4.60965e-08	glucan endo-1,3-beta-glucosidase 12 [Arachis duranensis]	K19892//glucan endo-1,3-beta-glucosidase 4 [EC:3.2.1.39]+ko00500//Starch and sucrose metabolism;K19891//glucan endo-1,3-beta-glucosidase 1/2/3 [EC:3.2.1.39]+ko00500//Starch and sucrose metabolism	GO:0044238//primary metabolic process;GO:0008152//metabolic process;GO:0071704//organic substance metabolic process;GO:0005975//carbohydrate metabolic process;GO:0004553//hydrolase activity, hydrolyzing O-glycosyl compounds;GO:0003824//catalytic activity;GO:0016787//hydrolase activity;GO:0016798//hydrolase activity, acting on glycosyl bonds;
Arahy.430A6X	0.08	0.04	0.02	0.046	0.43	0.11	0.17	0.236	2.34684	0.000163736	4.75039e-05	probable pectinesterase/pectinesterase inhibitor 47 [Arachis ipaensis]	K01051//pectinesterase [EC:3.1.1.11]+ko00040//Pentose and glucuronate interconversions+ko01100//Metabolic pathways	GO:0017144//drug metabolic process;GO:0071840//cellular component organization or biogenesis;GO:0045488//pectin metabolic process;GO:0016043//cellular component organization;GO:0009056//catabolic process;GO:0008152//metabolic process;GO:0009987//cellular process;GO:0042545//cell wall modification;GO:0009057//macromolecule catabolic process;GO:0042737//drug catabolic process;GO:1901575//organic su…
Arahy.J80UIY	0.1	0.03	0.03	0.053	0.4	0.11	0.24	0.25	2.34422	0.00011496	3.23747e-05	potassium transporter 1 [Arachis ipaensis]	K03549//KUP system potassium uptake protein	GO:0016021//integral component of membrane;GO:0044425//membrane part;GO:0016020//membrane;GO:0031224//intrinsic component of membrane;GO:0022890//inorganic cation transmembrane transporter activity;GO:0005215//transporter activity;GO:0015079//potassium ion transmembrane transporter activity;GO:0022857//transmembrane transporter activity;GO:0008324//cation transmembrane transporter activity;GO:001…
Arahy.G4VANE	0.35	0.12	0.58	0.35	3.56	1.23	0.72	1.836	2.34372	7.51423e-19	6.38357e-20	GDSL esterase/lipase At1g33811 [Arachis ipaensis]	K00679//phospholipid:diacylglycerol acyltransferase [EC:2.3.1.158]+ko00561//Glycerolipid metabolism;K10691//E3 ubiquitin-protein ligase UBR4 [EC:2.3.2.27];K01188//beta-glucosidase [EC:3.2.1.21]+ko01100//Metabolic pathways+ko00500//Starch and sucrose metabolism+ko01110//Biosynthesis of secondary metabolites+ko00460//Cyanoamino acid metabolism+ko00940//Phenylpropanoid biosynthesis;K17604//zinc fing…	GO:0003824//catalytic activity;GO:0016787//hydrolase activity;GO:0016788//hydrolase activity, acting on ester bonds;
Arahy.48KEPM	1.3	0.14	0.58	0.673	7.99	0.56	1.09	3.213	2.3434	8.77237e-58	2.68671e-59	probable beta-D-xylosidase 7 [Arachis duranensis]	K15920//xylan 1,4-beta-xylosidase [EC:3.2.1.37]+ko00520//Amino sugar and nucleotide sugar metabolism+ko01100//Metabolic pathways	GO:0071704//organic substance metabolic process;GO:0005975//carbohydrate metabolic process;GO:0044238//primary metabolic process;GO:0008152//metabolic process;GO:0004553//hydrolase activity, hydrolyzing O-glycosyl compounds;GO:0003824//catalytic activity;GO:0016798//hydrolase activity, acting on glycosyl bonds;GO:0016787//hydrolase activity;
Arahy.4EQU0E	0.11	0.06	0.03	0.066	0.73	0.09	0.12	0.313	2.34205	0.000219673	6.5313e-05	E3 ubiquitin-protein ligase At4g11680 isoform X2 [Arachis ipaensis]	K13148//integrator complex subunit 11 [EC:3.1.27.-]	GO:0044248//cellular catabolic process;GO:0043170//macromolecule metabolic process;GO:0019538//protein metabolic process;GO:0044238//primary metabolic process;GO:1901575//organic substance catabolic process;GO:0043161//proteasome-mediated ubiquitin-dependent protein catabolic process;GO:0030163//protein catabolic process;GO:0044260//cellular macromolecule metabolic process;GO:0044267//cellular pr…
Arahy.8QL644	10.2	0.78	3.47	4.816	59.86	2.68	5.78	22.773	2.34133	5.72096e-173	5.46989e-175	mannan endo-1,4-beta-mannosidase 7 [Arachis ipaensis]	K19355//mannan endo-1,4-beta-mannosidase [EC:3.2.1.78]+ko00051//Fructose and mannose metabolism	GO:0005975//carbohydrate metabolic process;GO:0044238//primary metabolic process;GO:0071704//organic substance metabolic process;GO:0008152//metabolic process;GO:0004553//hydrolase activity, hydrolyzing O-glycosyl compounds;GO:0016787//hydrolase activity;GO:0016798//hydrolase activity, acting on glycosyl bonds;GO:0003824//catalytic activity;
Arahy.VJE2AL	0.29	0.07	0.2	0.186	2.17	0.41	0.15	0.91	2.34039	2.55256e-11	3.39355e-12	pectin acetylesterase 12 [Arachis duranensis]	K19882//O-palmitoleoyl-L-serine hydrolase [EC:3.1.1.98]	GO:0016043//cellular component organization;GO:0045229//external encapsulating structure organization;GO:0071840//cellular component organization or biogenesis;GO:0071554//cell wall organization or biogenesis;GO:0071555//cell wall organization;GO:0009987//cellular process;GO:0005576//extracellular region;GO:0005618//cell wall;GO:0044464//cell part;GO:0005623//cell;GO:0030312//external encapsulati…
Arahy.YI4799	0.13	0	0.31	0.146	1.83	0.17	0.15	0.716	2.33866	6.21506e-11	8.49457e-12	BTB/POZ domain-containing protein At1g03010 isoform X1 [Arachis duranensis]	K03063//26S proteasome regulatory subunit T3+ko03050//Proteasome
Arahy.AG78T7	0.24	0.38	0.47	0.363	1.28	3.34	1.08	1.9	2.33824	5.94631e-17	5.56046e-18	WAT1-related protein At1g70260-like isoform X2 [Arachis duranensis]	K07874//Ras-related protein Rab-1A
Arahy.H003I6	0.3	0.7	0	0.333	2.64	1.13	0.99	1.586	2.33794	3.12505e-05	7.98702e-06	uncharacterized protein LOC110273879 [Arachis duranensis]
Arahy.6R9DCH	0.07	0.02	0.05	0.046	0.55	0.06	0.05	0.22	2.3377	1.73336e-05	4.23614e-06	putative cellulose synthase family protein [Arachis ipaensis]	K10999//cellulose synthase A [EC:2.4.1.12]
Arahy.P9013A	0.73	0.27	0.3	0.433	3.67	0.92	1.72	2.103	2.32659	1.19815e-13	1.35102e-14	benzoate carboxyl methyltransferase-like [Arachis ipaensis]	K21483//salicylate 1-O-methyltransferase [EC:2.1.1.274]
Arahy.MU4VHD	0.26	0.1	0.34	0.233	1.49	0.99	1.05	1.176	2.3248	1.38372e-09	2.10291e-10	inositol oxygenase 1 [Arachis duranensis]	K00469//inositol oxygenase [EC:1.13.99.1]+ko00053//Ascorbate and aldarate metabolism+ko00562//Inositol phosphate metabolism	GO:0044262//cellular carbohydrate metabolic process;GO:0016052//carbohydrate catabolic process;GO:0019751//polyol metabolic process;GO:0044282//small molecule catabolic process;GO:0046174//polyol catabolic process;GO:0019310//inositol catabolic process;GO:1901616//organic hydroxy compound catabolic process;GO:0006066//alcohol metabolic process;GO:0044248//cellular catabolic process;GO:0006020//in…
Arahy.XUSV25	2.37	0.47	0	0.946	9.04	3.55	0.83	4.473	2.32435	4.56829e-07	9.00627e-08	auxin-induced protein 15A-like [Arachis duranensis]	K14488//SAUR family protein+ko04075//Plant hormone signal transduction
Arahy.F795UE	0.22	0	0.24	0.153	1.84	0.23	0.21	0.76	2.32212	5.05279e-08	8.95882e-09	alpha-galactosidase 1 [Arachis ipaensis]	K07407//alpha-galactosidase [EC:3.2.1.22]+ko00603//Glycosphingolipid biosynthesis - globo and isoglobo series+ko00600//Sphingolipid metabolism+ko00052//Galactose metabolism+ko00561//Glycerolipid metabolism;K07407//alpha-galactosidase [EC:3.2.1.22]+ko00603//Glycosphingolipid biosynthesis - globo and isoglobo series+ko00600//Sphingolipid metabolism+ko00052//Galactose metabolism+ko00561//Glycerolipi…	GO:0044238//primary metabolic process;GO:0005975//carbohydrate metabolic process;GO:0008152//metabolic process;GO:0071704//organic substance metabolic process;GO:0016787//hydrolase activity;GO:0003824//catalytic activity;GO:0015925//galactosidase activity;GO:0016798//hydrolase activity, acting on glycosyl bonds;GO:0052692//raffinose alpha-galactosidase activity;GO:0004557//alpha-galactosidase act…
Arahy.S0G01J	0.12	0.07	0	0.063	0.74	0.12	0	0.286	2.31907	0.000558632	0.000180601	cysteine proteinase COT44 [Arachis duranensis]	K01365//cathepsin L [EC:3.4.22.15]+ko04145//Phagosome	GO:0044248//cellular catabolic process;GO:0044238//primary metabolic process;GO:0019538//protein metabolic process;GO:1901565//organonitrogen compound catabolic process;GO:0044267//cellular protein metabolic process;GO:0043170//macromolecule metabolic process;GO:0051603//proteolysis involved in cellular protein catabolic process;GO:1901575//organic substance catabolic process;GO:0009987//cellular…
Arahy.L22S2R	1.04	0.24	0.33	0.536	6.35	0.74	0.41	2.5	2.31815	4.18365e-59	1.23543e-60	cellulose synthase A catalytic subunit 4 [UDP-forming]-like [Cajanus cajan]	K10999//cellulose synthase A [EC:2.4.1.12]	GO:0034637//cellular carbohydrate biosynthetic process;GO:0044042//glucan metabolic process;GO:0051274//beta-glucan biosynthetic process;GO:0044264//cellular polysaccharide metabolic process;GO:0044262//cellular carbohydrate metabolic process;GO:0005975//carbohydrate metabolic process;GO:0016051//carbohydrate biosynthetic process;GO:0071704//organic substance metabolic process;GO:0044237//cellula…
Arahy.Z1NGKZ	0.11	0.1	0	0.07	0.55	0.12	0.31	0.326	2.31751	1.10702e-06	2.28762e-07	alpha-xylosidase 1-like [Arachis duranensis]	K15925//alpha-D-xyloside xylohydrolase [EC:3.2.1.177]	GO:0005975//carbohydrate metabolic process;GO:0008152//metabolic process;GO:0071704//organic substance metabolic process;GO:0044238//primary metabolic process;GO:0016787//hydrolase activity;GO:0003824//catalytic activity;GO:0016798//hydrolase activity, acting on glycosyl bonds;GO:0030246//carbohydrate binding;GO:0004553//hydrolase activity, hydrolyzing O-glycosyl compounds;GO:0005488//binding;
Arahy.MY5506	0.38	0.18	0.36	0.306	3.23	0.76	0.35	1.446	2.31042	1.35742e-14	1.43998e-15	protein trichome birefringence-like 25 [Arachis ipaensis]
Arahy.N2JMJ4	8.31	1.45	5.83	5.196	57.44	9.85	6.57	24.62	2.30998	0	0	lysine-rich arabinogalactan protein 18 [Arachis ipaensis]	K03006//DNA-directed RNA polymerase II subunit RPB1 [EC:2.7.7.6]+ko00230//Purine metabolism+ko03020//RNA polymerase+ko01100//Metabolic pathways+ko00240//Pyrimidine metabolism
Arahy.B69GJJ	0.29	0	0.25	0.18	1.69	0.39	0.53	0.87	2.30754	1.82426e-07	3.44437e-08	protein ODORANT1 [Arachis ipaensis]	K09422//transcription factor MYB, plant	GO:0009987//cellular process;GO:0009889//regulation of biosynthetic process;GO:1903506//regulation of nucleic acid-templated transcription;GO:0080090//regulation of primary metabolic process;GO:0048869//cellular developmental process;GO:0032502//developmental process;GO:0050794//regulation of cellular process;GO:0031323//regulation of cellular metabolic process;GO:0051252//regulation of RNA metab…	MYB
Arahy.FFY9SF	0.13	0	0.2	0.11	1.38	0.18	0	0.52	2.30611	1.73772e-08	2.93398e-09	UDP-glucuronate:xylan alpha-glucuronosyltransferase 1 [Arachis duranensis]	K20890//xylan alpha-glucuronosyltransferase [EC:2.4.1.-]	GO:0044036//cell wall macromolecule metabolic process;GO:0071669//plant-type cell wall organization or biogenesis;GO:0071554//cell wall organization or biogenesis;GO:0010383//cell wall polysaccharide metabolic process;GO:0042546//cell wall biogenesis;GO:0016051//carbohydrate biosynthetic process;GO:0044085//cellular component biogenesis;GO:0044262//cellular carbohydrate metabolic process;GO:00442…
Arahy.2S665N	0.08	0	0.27	0.116	1.48	0.03	0.17	0.56	2.30262	4.90427e-07	9.69939e-08	pectin acetylesterase 12 [Arachis ipaensis]	K19882//O-palmitoleoyl-L-serine hydrolase [EC:3.1.1.98]	GO:0071554//cell wall organization or biogenesis;GO:0071555//cell wall organization;GO:0016043//cellular component organization;GO:0045229//external encapsulating structure organization;GO:0071840//cellular component organization or biogenesis;GO:0009987//cellular process;GO:0044464//cell part;GO:0030312//external encapsulating structure;GO:0005618//cell wall;GO:0005576//extracellular region;GO:0…
Arahy.EA09C8	1.81	0.93	1.21	1.316	15.15	1.94	1.36	6.15	2.29865	1.92665e-95	3.52112e-97	uncharacterized protein LOC107458830 [Arachis duranensis]	K01246//DNA-3-methyladenine glycosylase I [EC:3.2.2.20]+ko03410//Base excision repair;K01246//DNA-3-methyladenine glycosylase I [EC:3.2.2.20]+ko03410//Base excision repair	GO:1901360//organic cyclic compound metabolic process;GO:0008152//metabolic process;GO:0033554//cellular response to stress;GO:0006807//nitrogen compound metabolic process;GO:0006281//DNA repair;GO:0044260//cellular macromolecule metabolic process;GO:0043170//macromolecule metabolic process;GO:0009987//cellular process;GO:0051716//cellular response to stimulus;GO:0006139//nucleobase-containing co…
Arahy.8E56VV	0.19	0	0	0.063	0.71	0.17	0	0.293	2.29459	0.00030372	9.27631e-05	uncharacterized protein LOC107619659 [Arachis ipaensis]	K19476//vacuolar protein sorting-associated protein IST1+ko04144//Endocytosis	GO:0051234//establishment of localization;GO:0042886//amide transport;GO:0015833//peptide transport;GO:0015031//protein transport;GO:0051179//localization;GO:0071705//nitrogen compound transport;GO:0033036//macromolecule localization;GO:0008104//protein localization;GO:0071702//organic substance transport;GO:0045184//establishment of protein localization;GO:0006810//transport;
Arahy.TZ0RIT	0.61	0	0.62	0.41	4.04	1.52	0.36	1.973	2.28766	4.42674e-08	7.79884e-09	MLP-like protein 43 isoform X1 [Arachis ipaensis]	K10745//ribonuclease H2 subunit C+ko03030//DNA replication
Arahy.FC7X90	0.37	0.1	0.11	0.193	2.08	0.47	0.11	0.886	2.27945	3.13683e-12	3.87827e-13	PREDICTED: pectin acetylesterase 10-like [Lupinus angustifolius]	K19882//O-palmitoleoyl-L-serine hydrolase [EC:3.1.1.98]	GO:0071840//cellular component organization or biogenesis;GO:0009987//cellular process;GO:0071555//cell wall organization;GO:0045229//external encapsulating structure organization;GO:0071554//cell wall organization or biogenesis;GO:0016043//cellular component organization;GO:0005623//cell;GO:0030312//external encapsulating structure;GO:0044464//cell part;GO:0071944//cell periphery;GO:0009505//pla…
Arahy.BZ4NKF	0.1	0	0.11	0.07	0.51	0.29	0.21	0.336	2.27778	3.71618e-07	7.25413e-08	FRIGIDA-like protein 3 isoform X1 [Arachis duranensis]	K10352//myosin heavy chain
Arahy.UPU6LY	3.01	1.64	2.08	2.243	23.29	2.41	5.15	10.283	2.27769	3.11577e-136	3.86786e-138	transcription factor bHLH67 isoform X1 [Arachis duranensis]	K18485//myogenic factor 6;K20558//transcription factor SPEECHLESS+ko04016//MAPK signaling pathway - plant	GO:0005488//binding;GO:0046983//protein dimerization activity;GO:0005515//protein binding;	bHLH
Arahy.0ZGI27	2.82	0	2.58	1.8	16.65	4.74	4.28	8.556	2.27752	2.12018e-12	2.59672e-13	auxin-induced protein X10A-like [Arachis ipaensis]	K14488//SAUR family protein+ko04075//Plant hormone signal transduction
Arahy.FQH85A	0.91	0.25	0.41	0.523	6.69	0.1	0.23	2.34	2.27702	1.02389e-13	1.14842e-14	protein SODIUM POTASSIUM ROOT DEFECTIVE 2 [Arachis duranensis]	K14292//trimethylguanosine synthase [EC:2.1.1.-]+ko03013//RNA transport	GO:0006812//cation transport;GO:0006810//transport;GO:0051234//establishment of localization;GO:0030001//metal ion transport;GO:0051179//localization;GO:0006811//ion transport;GO:0043167//ion binding;GO:0005488//binding;GO:0043169//cation binding;GO:0046872//metal ion binding;
Arahy.B2CMKB	0.18	0.18	0	0.12	1.08	0.48	0.05	0.536	2.27596	9.23204e-06	2.16389e-06	protein TPX2 isoform X3 [Arachis duranensis]	K16812//targeting protein for Xklp2
Arahy.TJLQ2T	0.33	1.05	0.83	0.736	7.8	2.13	0.22	3.383	2.26904	1.28046e-18	1.10104e-19	peamaclein [Arachis duranensis]	K03860//phosphatidylinositol glycan, class Q+ko01100//Metabolic pathways+ko00563//Glycosylphosphatidylinositol (GPI)-anchor biosynthesis;K20887//xyloglucan glycosyltransferase 4 [EC:2.4.1.-]
Arahy.TH8K2R	0.73	0.58	1.41	0.906	8.19	1.77	2.81	4.256	2.2684	5.70438e-42	2.30679e-43	protein trichome birefringence-like 39 [Arachis ipaensis]	K16573//gamma-tubulin complex component 6
Arahy.J3GVLS	0.46	0.29	1.53	0.76	7.02	2.91	0.91	3.613	2.25671	1.59946e-33	8.18783e-35	protein trichome birefringence-like 33 [Arachis ipaensis]	K16573//gamma-tubulin complex component 6	GO:0044425//membrane part;GO:0016020//membrane;GO:0031224//intrinsic component of membrane;GO:0016021//integral component of membrane;
Arahy.DMI4PH	2.52	0.98	2.18	1.893	20.88	3.58	1.37	8.61	2.25644	1.72247e-73	4.02269e-75	classical arabinogalactan protein 9 [Arachis ipaensis]	K01180//endo-1,3(4)-beta-glucanase [EC:3.2.1.6];K21952//CASK-interacting protein	GO:0016021//integral component of membrane;GO:0044425//membrane part;GO:0016020//membrane;GO:0031224//intrinsic component of membrane;
Arahy.A1MQRB	0.44	0.37	0.32	0.376	4.71	0.14	0.15	1.666	2.25569	5.6136e-21	4.37122e-22	pectin acetylesterase 12 [Arachis ipaensis]	K19882//O-palmitoleoyl-L-serine hydrolase [EC:3.1.1.98];K19882//O-palmitoleoyl-L-serine hydrolase [EC:3.1.1.98];K19882//O-palmitoleoyl-L-serine hydrolase [EC:3.1.1.98]	GO:0016043//cellular component organization;GO:0071554//cell wall organization or biogenesis;GO:0071555//cell wall organization;GO:0009987//cellular process;GO:0045229//external encapsulating structure organization;GO:0071840//cellular component organization or biogenesis;GO:0005576//extracellular region;GO:0005623//cell;GO:0044464//cell part;GO:0005618//cell wall;GO:0071944//cell periphery;GO:00…
Arahy.RK7RJ4	0.51	0	0	0.17	1.89	0	0.36	0.75	2.25287	3.92435e-10	5.6651e-11	serine decarboxylase 1 [Arachis ipaensis]	K01590//histidine decarboxylase [EC:4.1.1.22]+ko01100//Metabolic pathways+ko00340//Histidine metabolism+ko01110//Biosynthesis of secondary metabolites	GO:0008152//metabolic process;GO:0043436//oxoacid metabolic process;GO:0044237//cellular metabolic process;GO:0071704//organic substance metabolic process;GO:0006082//organic acid metabolic process;GO:0019752//carboxylic acid metabolic process;GO:0009987//cellular process;GO:0044281//small molecule metabolic process;GO:0097159//organic cyclic compound binding;GO:0043168//anion binding;GO:0070279/…
Arahy.Q2VG00	0.17	0.06	0.46	0.23	2.57	0.45	0.21	1.076	2.25021	7.34245e-12	9.34955e-13	beta-xylosidase/alpha-L-arabinofuranosidase 2 [Arachis ipaensis]	K15920//xylan 1,4-beta-xylosidase [EC:3.2.1.37]+ko00520//Amino sugar and nucleotide sugar metabolism+ko01100//Metabolic pathways	GO:0005975//carbohydrate metabolic process;GO:0044238//primary metabolic process;GO:0008152//metabolic process;GO:0071704//organic substance metabolic process;GO:0044425//membrane part;GO:0031224//intrinsic component of membrane;GO:0016021//integral component of membrane;GO:0016020//membrane;GO:0004553//hydrolase activity, hydrolyzing O-glycosyl compounds;GO:0016798//hydrolase activity, acting on…
Arahy.PK8SC9	0.28	0.12	0.08	0.16	1.98	0.09	0.04	0.703	2.24995	8.14134e-08	1.47667e-08	protein NRT1/ PTR FAMILY 2.6-like [Arachis ipaensis]	K14638//solute carrier family 15 (peptide/histidine transporter), member 3/4
Arahy.U3RKJQ	0.19	0.07	0.15	0.136	1.34	0.27	0.24	0.616	2.24918	0.000119026	3.3611e-05	uncharacterized protein LOC107634292 [Arachis ipaensis]	K15455//diphthamide biosynthesis protein 3
Arahy.T9WNSP	0.8	0.65	0.63	0.693	5.98	1.57	1.88	3.143	2.24903	2.26412e-32	1.19594e-33	uncharacterized protein LOC107489571 isoform X2 [Arachis duranensis]	K14863//ribosome biogenesis protein YTM1
Arahy.2NFP2H	0.16	0.07	0.09	0.106	0.15	1.01	0.43	0.53	2.24842	2.04287e-05	5.05852e-06	heat stress transcription factor A-6b-like [Arachis ipaensis]	K09419//heat shock transcription factor, other eukaryote	GO:0043226//organelle;GO:0005622//intracellular;GO:0043229//intracellular organelle;GO:0005634//nucleus;GO:0044424//intracellular part;GO:0043227//membrane-bounded organelle;GO:0044464//cell part;GO:0005623//cell;GO:0043231//intracellular membrane-bounded organelle;GO:0003700//DNA binding transcription factor activity;GO:0003676//nucleic acid binding;GO:0003677//DNA binding;GO:0043565//sequence-s…	HSF
Arahy.A3CMUZ	0.18	0	0.09	0.09	0.9	0.1	0.22	0.406	2.24746	0.000214412	6.3591e-05	pathogenesis-related protein 5 [Arachis ipaensis]	K04733//interleukin-1 receptor-associated kinase 4 [EC:2.7.11.1]	GO:0031224//intrinsic component of membrane;GO:0016020//membrane;GO:0044425//membrane part;GO:0016021//integral component of membrane;
Arahy.6BH6U4	5.68	2.87	3.59	4.046	41.17	7.33	6.07	18.19	2.24493	1.23825e-188	1.04805e-190	hypothetical protein glysoja_010042 [Glycine soja]
Arahy.63YDIT	0.12	0.05	0.22	0.13	0.83	0.36	0.77	0.653	2.23991	1.21524e-07	2.25067e-08	uncharacterized protein LOC107492278 [Arachis duranensis]	K17573//meiosis arrest female protein 1;K17573//meiosis arrest female protein 1;K15285//solute carrier family 35, member E3;K17573//meiosis arrest female protein 1	GO:0050789//regulation of biological process;GO:0019222//regulation of metabolic process;GO:0010468//regulation of gene expression;GO:0065007//biological regulation;GO:0060255//regulation of macromolecule metabolic process;GO:0044444//cytoplasmic part;GO:0043229//intracellular organelle;GO:0043226//organelle;GO:0042579//microbody;GO:0005623//cell;GO:0044464//cell part;GO:0044424//intracellular pa…
Arahy.QJ0ED0	0.21	0.1	0.11	0.14	0.8	0.99	0.18	0.656	2.23935	1.32798e-07	2.46946e-08	uncharacterized protein At1g04910-like [Arachis duranensis]
Arahy.UMYN8D	0	0.15	0.26	0.136	1.11	0.58	0.25	0.646	2.23476	9.15854e-06	2.1458e-06	disease resistance protein RPP4-like [Arachis duranensis]	K01246//DNA-3-methyladenine glycosylase I [EC:3.2.2.20]+ko03410//Base excision repair	GO:0006725//cellular aromatic compound metabolic process;GO:0050896//response to stimulus;GO:0051716//cellular response to stimulus;GO:0006284//base-excision repair;GO:0033554//cellular response to stress;GO:0006259//DNA metabolic process;GO:0006807//nitrogen compound metabolic process;GO:0044238//primary metabolic process;GO:0006974//cellular response to DNA damage stimulus;GO:0034641//cellular …
Arahy.DXZI51	0.09	0.09	0.26	0.146	0.04	1.71	0.5	0.75	2.22985	4.77613e-06	1.078e-06	cinnamoyl-CoA reductase 2 [Arachis ipaensis]	K09753//cinnamoyl-CoA reductase [EC:1.2.1.44]+ko01100//Metabolic pathways+ko01110//Biosynthesis of secondary metabolites+ko00940//Phenylpropanoid biosynthesis	GO:0050662//coenzyme binding;GO:0003824//catalytic activity;GO:0005488//binding;GO:0048037//cofactor binding;
Arahy.QYND6D	0.35	0.07	0.07	0.163	1.87	0.22	0.05	0.713	2.22694	1.26284e-06	2.6298e-07	spermidine hydroxycinnamoyl transferase [Arachis ipaensis]	K13065//shikimate O-hydroxycinnamoyltransferase [EC:2.3.1.133]+ko01100//Metabolic pathways+ko01110//Biosynthesis of secondary metabolites+ko00940//Phenylpropanoid biosynthesis+ko00941//Flavonoid biosynthesis+ko00945//Stilbenoid, diarylheptanoid and gingerol biosynthesis
Arahy.L0M7VI	0	0.07	0.06	0.043	0.42	0.19	0	0.203	2.22231	3.04242e-05	7.75991e-06	KH domain-containing protein At4g18375 [Arachis duranensis]	K21444//poly(rC)-binding protein 3/4;K21444//poly(rC)-binding protein 3/4	GO:0005488//binding;GO:1901363//heterocyclic compound binding;GO:0097159//organic cyclic compound binding;GO:0003723//RNA binding;GO:0003676//nucleic acid binding;
Arahy.IS2QLD	3.14	0.65	3.96	2.583	24.12	8.1	3.23	11.816	2.22132	4.09795e-19	3.45307e-20	defensin Ec-AMP-D2 [Arachis duranensis]		GO:0050896//response to stimulus;GO:0006950//response to stress;GO:0006952//defense response;
Arahy.DW1HPQ	0.12	0	0.11	0.076	0.26	0.64	0.25	0.383	2.22045	2.23702e-06	4.81417e-07	ankyrin repeat-containing protein ITN1 [Arachis ipaensis]	K01184//polygalacturonase [EC:3.2.1.15]+ko00040//Pentose and glucuronate interconversions+ko01100//Metabolic pathways	GO:0031224//intrinsic component of membrane;GO:0044425//membrane part;GO:0016021//integral component of membrane;GO:0016020//membrane;
Arahy.VQIY2H	0.35	0	0.08	0.143	0.61	0.32	1	0.643	2.21211	9.8724e-07	2.02091e-07	cytochrome P450 71D11 [Arachis duranensis]	K00512//steroid 17alpha-monooxygenase / 17alpha-hydroxyprogesterone deacetylase [EC:1.14.14.19 1.14.14.32]+ko01100//Metabolic pathways	GO:0009058//biosynthetic process;GO:0008152//metabolic process;GO:0019748//secondary metabolic process;GO:0044550//secondary metabolite biosynthetic process;GO:0016020//membrane;GO:0044425//membrane part;GO:0016021//integral component of membrane;GO:0031224//intrinsic component of membrane;GO:0043169//cation binding;GO:0020037//heme binding;GO:0016491//oxidoreductase activity;GO:0016705//oxidored…
Arahy.BE7QVR	0.61	0.22	1.57	0.8	5.74	3.59	1.89	3.74	2.2063	1.14392e-05	2.71815e-06	auxin-induced protein X10A-like [Arachis duranensis]	K14488//SAUR family protein+ko04075//Plant hormone signal transduction
Arahy.A2ENIY	0.3	0	0.17	0.156	1.09	1.07	0	0.72	2.20166	9.02104e-05	2.48715e-05	CASP-like protein 1F2 [Arachis ipaensis]		GO:0005623//cell;GO:0044425//membrane part;GO:0016021//integral component of membrane;GO:0071944//cell periphery;GO:0031224//intrinsic component of membrane;GO:0016020//membrane;GO:0005886//plasma membrane;GO:0044464//cell part;
Arahy.DWQ8LQ	0.72	0	0.16	0.293	2.82	0.88	0.13	1.276	2.19629	1.67822e-07	3.15706e-08	auxin-induced protein 6B-like [Arachis duranensis]	K14488//SAUR family protein+ko04075//Plant hormone signal transduction	GO:0009719//response to endogenous stimulus;GO:0042221//response to chemical;GO:0050896//response to stimulus;GO:0009733//response to auxin;GO:0009725//response to hormone;GO:0010033//response to organic substance;
Arahy.VFJD86	0.53	0.16	0.05	0.246	2.64	0.26	0.22	1.04	2.19572	3.81942e-16	3.72125e-17	LOW QUALITY PROTEIN: cytochrome P450 714A1-like [Arachis duranensis]	K20661//cytochrome P450 family 714 subfamily A polypeptide 1;K20661//cytochrome P450 family 714 subfamily A polypeptide 1	GO:0016020//membrane;GO:0016021//integral component of membrane;GO:0044425//membrane part;GO:0031224//intrinsic component of membrane;GO:0043169//cation binding;GO:0046906//tetrapyrrole binding;GO:0046872//metal ion binding;GO:0020037//heme binding;GO:0004497//monooxygenase activity;GO:0016491//oxidoreductase activity;GO:0005488//binding;GO:0043167//ion binding;GO:0097159//organic cyclic compound…
Arahy.413TYM	0	0	0.85	0.283	0.6	1.53	2.06	1.396	2.19525	2.93314e-08	5.06358e-09	LOB domain-containing protein 4 [Arachis ipaensis]	K13944//LOB domain-containing protein 16		LOB
Arahy.90Y0GX	0.11	0.09	0.19	0.13	1.64	0.15	0.3	0.696	2.19437	5.80367e-10	8.51812e-11	PREDICTED: L-ascorbate oxidase homolog [Cicer arietinum]	K19791//iron transport multicopper oxidase;K19791//iron transport multicopper oxidase;K00423//L-ascorbate oxidase [EC:1.10.3.3]+ko01100//Metabolic pathways+ko00053//Ascorbate and aldarate metabolism	GO:0044464//cell part;GO:0005911//cell-cell junction;GO:0030054//cell junction;GO:0009506//plasmodesma;GO:0005623//cell;GO:0071944//cell periphery;GO:0009505//plant-type cell wall;GO:0030312//external encapsulating structure;GO:0055044//symplast;GO:0005618//cell wall;GO:0043169//cation binding;GO:0005507//copper ion binding;GO:0005488//binding;GO:0003824//catalytic activity;GO:0046872//metal ion …
Arahy.DDDG3C	0	0.25	0	0.083	0	1.19	0	0.396	2.19213	8.65065e-05	2.37608e-05	PREDICTED: metal transporter Nramp1 [Ziziphus jujuba]	K21398//natural resistance-associated macrophage protein 2	GO:0016020//membrane;GO:0044425//membrane part;GO:0016021//integral component of membrane;GO:0031224//intrinsic component of membrane;GO:0005215//transporter activity;
Arahy.YQ4454	0.04	0.07	0.02	0.043	0.09	0.37	0.17	0.21	2.18964	5.14452e-10	7.51197e-11	uncharacterized protein LOC107624978 [Arachis ipaensis]	K19613//leucine-rich repeat protein SHOC2;K13459//disease resistance protein RPS2+ko04626//Plant-pathogen interaction
Arahy.LYRN80	0.32	0.22	0	0.18	2.13	0	0.07	0.733	2.18664	6.16581e-05	1.65201e-05	lamin-like protein [Arachis ipaensis]	K01426//amidase [EC:3.5.1.4]+ko00380//Tryptophan metabolism+ko00330//Arginine and proline metabolism+ko00360//Phenylalanine metabolism	GO:0044464//cell part;GO:0071944//cell periphery;GO:0005623//cell;GO:0031224//intrinsic component of membrane;GO:0016021//integral component of membrane;GO:0046658//anchored component of plasma membrane;GO:0005886//plasma membrane;GO:0031226//intrinsic component of plasma membrane;GO:0031225//anchored component of membrane;GO:0044425//membrane part;GO:0044459//plasma membrane part;GO:0016020//mem…
Arahy.L1DWHY	0.12	0	0.04	0.053	0.52	0.05	0.08	0.216	2.18599	3.43827e-05	8.83604e-06	uncharacterized protein LOC107636623 [Arachis ipaensis]
Arahy.8AEA8E	0.08	0.08	0.07	0.076	0.88	0	0.11	0.33	2.18382	0.00035368	0.000109397	glucan endo-1,3-beta-glucosidase 12 [Arachis ipaensis]	K19891//glucan endo-1,3-beta-glucosidase 1/2/3 [EC:3.2.1.39]+ko00500//Starch and sucrose metabolism
Arahy.X7C896	0.55	0.22	0.63	0.466	3.93	1.5	0.81	2.08	2.18379	1.36015e-14	1.44372e-15	blue copper protein [Arachis ipaensis]		GO:0016021//integral component of membrane;GO:0016020//membrane;GO:0031224//intrinsic component of membrane;GO:0044425//membrane part;GO:0016491//oxidoreductase activity;GO:0003824//catalytic activity;GO:0009055//electron transfer activity;
Arahy.KQ35EQ	0.22	0.07	0.29	0.193	1.35	1.05	0.33	0.91	2.18264	1.74914e-37	7.96711e-39	PREDICTED: cellulose synthase A catalytic subunit 4 [UDP-forming] [Glycine max]	K10999//cellulose synthase A [EC:2.4.1.12]	GO:0071704//organic substance metabolic process;GO:0044042//glucan metabolic process;GO:0000271//polysaccharide biosynthetic process;GO:0042546//cell wall biogenesis;GO:0000278//mitotic cell cycle;GO:0000281//mitotic cytokinesis;GO:0044238//primary metabolic process;GO:0009833//plant-type primary cell wall biogenesis;GO:0071554//cell wall organization or biogenesis;GO:0000910//cytokinesis;GO:0043…
Arahy.187MEP	0.15	0	0	0.05	0.4	0.06	0.18	0.213	2.18191	0.000973196	0.000334182	protein SIEVE ELEMENT OCCLUSION B-like [Arachis ipaensis]
Arahy.T13EMM	2.18	0	1.32	1.166	11.86	2.3	1.06	5.073	2.18046	2.72797e-18	2.38249e-19	calmodulin-like protein 3 [Arachis duranensis]	K13448//calcium-binding protein CML+ko04626//Plant-pathogen interaction
Arahy.U59Q9U	0.35	0.05	0.09	0.163	1.86	0.11	0.05	0.673	2.17925	1.63964e-11	2.14952e-12	protein CNGC15c [Arachis ipaensis]	K05391//cyclic nucleotide gated channel, plant+ko04626//Plant-pathogen interaction	GO:0044425//membrane part;GO:0016021//integral component of membrane;GO:0016020//membrane;GO:0031224//intrinsic component of membrane;GO:0022836//gated channel activity;GO:0022843//voltage-gated cation channel activity;GO:0015267//channel activity;GO:0008381//mechanosensitive ion channel activity;GO:0005215//transporter activity;GO:0015079//potassium ion transmembrane transporter activity;GO:0022…
Arahy.GXR6MB	0	0.53	0	0.176	1.68	0.51	0	0.73	2.17845	4.59829e-15	4.75686e-16	Protein argonaute 1 [Glycine soja]	K11593//eukaryotic translation initiation factor 2C	GO:0010629//negative regulation of gene expression;GO:0010605//negative regulation of macromolecule metabolic process;GO:0009987//cellular process;GO:0060255//regulation of macromolecule metabolic process;GO:0048519//negative regulation of biological process;GO:0031047//gene silencing by RNA;GO:0009892//negative regulation of metabolic process;GO:0016458//gene silencing;GO:0065007//biological reg…
Arahy.D1ITL5	0.79	0.12	0.25	0.386	3.85	0.85	0.27	1.656	2.17821	1.99802e-19	1.6573e-20	cyanogenic beta-glucosidase isoform X1 [Arachis duranensis]	K01188//beta-glucosidase [EC:3.2.1.21]+ko01100//Metabolic pathways+ko00500//Starch and sucrose metabolism+ko01110//Biosynthesis of secondary metabolites+ko00460//Cyanoamino acid metabolism+ko00940//Phenylpropanoid biosynthesis;K01188//beta-glucosidase [EC:3.2.1.21]+ko01100//Metabolic pathways+ko00500//Starch and sucrose metabolism+ko01110//Biosynthesis of secondary metabolites+ko00460//Cyanoamino…	GO:0071704//organic substance metabolic process;GO:0008152//metabolic process;GO:0044238//primary metabolic process;GO:0005975//carbohydrate metabolic process;GO:0004553//hydrolase activity, hydrolyzing O-glycosyl compounds;GO:0016798//hydrolase activity, acting on glycosyl bonds;GO:0003824//catalytic activity;GO:0016787//hydrolase activity;
Arahy.AV4A1B	2.78	1.03	0.9	1.57	12.09	4.04	5.31	7.146	2.17769	1.48961e-46	5.46814e-48	salicylate carboxymethyltransferase-like isoform X2 [Arachis duranensis]	K21483//salicylate 1-O-methyltransferase [EC:2.1.1.274];K21483//salicylate 1-O-methyltransferase [EC:2.1.1.274];K21483//salicylate 1-O-methyltransferase [EC:2.1.1.274]
Arahy.RSDZ0N	0.34	0.38	0.25	0.323	3.82	0.08	0.11	1.336	2.17578	4.71929e-26	3.06532e-27	alpha-mannosidase [Arachis ipaensis]	K01191//alpha-mannosidase [EC:3.2.1.24]+ko00511//Other glycan degradation;K01191//alpha-mannosidase [EC:3.2.1.24]+ko00511//Other glycan degradation	GO:0009987//cellular process;GO:0006013//mannose metabolic process;GO:0006464//cellular protein modification process;GO:0044260//cellular macromolecule metabolic process;GO:0006807//nitrogen compound metabolic process;GO:0044267//cellular protein metabolic process;GO:0043170//macromolecule metabolic process;GO:0071704//organic substance metabolic process;GO:1901564//organonitrogen compound metabo…
Arahy.FRP7IX	0.15	0.17	0.07	0.13	1.2	0.22	0.2	0.54	2.16095	2.12126e-06	4.55308e-07	E3 ubiquitin-protein ligase At4g11680 isoform X2 [Arachis ipaensis]	K13148//integrator complex subunit 11 [EC:3.1.27.-]	GO:0044257//cellular protein catabolic process;GO:0030163//protein catabolic process;GO:0043170//macromolecule metabolic process;GO:0006508//proteolysis;GO:0009987//cellular process;GO:0019941//modification-dependent protein catabolic process;GO:0043161//proteasome-mediated ubiquitin-dependent protein catabolic process;GO:0008152//metabolic process;GO:1901564//organonitrogen compound metabolic pr…
Arahy.AL9EYS	0.18	0	0	0.06	0.26	0.41	0.11	0.26	2.15957	1.47939e-07	2.764e-08	uncharacterized protein LOC107625873 isoform X1 [Arachis ipaensis]	K08592//sentrin-specific protease 1 [EC:3.4.22.68]
Arahy.DXT6EF	0.52	0.23	0.18	0.31	3.33	0.25	0.31	1.296	2.15858	7.7822e-19	6.62342e-20	L-ascorbate oxidase homolog [Arachis ipaensis]	K19791//iron transport multicopper oxidase	GO:0044464//cell part;GO:0009505//plant-type cell wall;GO:0030312//external encapsulating structure;GO:0005623//cell;GO:0071944//cell periphery;GO:0009506//plasmodesma;GO:0030054//cell junction;GO:0005618//cell wall;GO:0005911//cell-cell junction;GO:0055044//symplast;GO:0046914//transition metal ion binding;GO:0016722//oxidoreductase activity, oxidizing metal ions;GO:0043169//cation binding;GO:00…
Arahy.G97FVT	0.42	0.39	0.66	0.49	1.44	4.93	0.53	2.3	2.15837	1.23483e-10	1.72179e-11	replication protein A 70 kDa DNA-binding subunit B-like isoform X4 [Arachis duranensis]	K07466//replication factor A1+ko03440//Homologous recombination+ko03420//Nucleotide excision repair+ko03030//DNA replication+ko03430//Mismatch repair
Arahy.82FEE3	3.07	0	0	1.023	3.12	5.81	4.76	4.563	2.15797	1.93407e-09	2.97628e-10	inactive protein kinase SELMODRAFT_444075 [Arachis ipaensis]		GO:0097367//carbohydrate derivative binding;GO:0008144//drug binding;GO:0032555//purine ribonucleotide binding;GO:0032553//ribonucleotide binding;GO:0016301//kinase activity;GO:0016740//transferase activity;GO:1901265//nucleoside phosphate binding;GO:0097159//organic cyclic compound binding;GO:0043167//ion binding;GO:0005488//binding;GO:0032559//adenyl ribonucleotide binding;GO:1901363//heterocyc…
Arahy.27TAQT	0.73	0.5	0.57	0.6	4.78	0.91	2.14	2.61	2.15745	4.98108e-31	2.74038e-32	cytochrome P450 85A [Arachis duranensis]	K09590//brassinosteroid-6-oxidase 1 [EC:1.14.-.-]+ko00905//Brassinosteroid biosynthesis+ko01100//Metabolic pathways+ko01110//Biosynthesis of secondary metabolites;K09590//brassinosteroid-6-oxidase 1 [EC:1.14.-.-]+ko00905//Brassinosteroid biosynthesis+ko01100//Metabolic pathways+ko01110//Biosynthesis of secondary metabolites	GO:0020037//heme binding;GO:0046906//tetrapyrrole binding;GO:0016491//oxidoreductase activity;GO:0016705//oxidoreductase activity, acting on paired donors, with incorporation or reduction of molecular oxygen;GO:0043169//cation binding;GO:0004497//monooxygenase activity;GO:0046872//metal ion binding;GO:0043167//ion binding;GO:0097159//organic cyclic compound binding;GO:0005506//iron ion binding;GO…
Arahy.JV3LD5	0	0.22	0.1	0.106	0.38	0.55	0.5	0.476	2.15477	2.2463e-05	5.60591e-06	primary amine oxidase [Arachis duranensis]	K00276//primary-amine oxidase [EC:1.4.3.21]+ko00410//beta-Alanine metabolism+ko00960//Tropane, piperidine and pyridine alkaloid biosynthesis+ko00350//Tyrosine metabolism+ko01100//Metabolic pathways+ko00950//Isoquinoline alkaloid biosynthesis+ko01110//Biosynthesis of secondary metabolites+ko00260//Glycine, serine and threonine metabolism+ko00360//Phenylalanine metabolism
Arahy.ZGM5A8	0.22	0.2	0.08	0.166	1.34	0.27	0.46	0.69	2.14979	9.73642e-07	1.99093e-07	organic cation/carnitine transporter 3-like [Arachis ipaensis]	K08202//MFS transporter, OCT family, solute carrier family 22 (organic cation transporter), member 4/5;K08200//MFS transporter, OCT family, solute carrier family 22 (organic cation transporter), member 3	GO:0044444//cytoplasmic part;GO:0000325//plant-type vacuole;GO:0031224//intrinsic component of membrane;GO:0043231//intracellular membrane-bounded organelle;GO:0044422//organelle part;GO:0005622//intracellular;GO:0009705//plant-type vacuole membrane;GO:0043226//organelle;GO:0016020//membrane;GO:0005737//cytoplasm;GO:0044437//vacuolar part;GO:0098588//bounding membrane of organelle;GO:0005773//vac…
Arahy.82SVBS	0.74	0.22	0.65	0.536	5.83	0.69	0.27	2.263	2.14868	5.53244e-36	2.63789e-37	protein NRT1/ PTR FAMILY 6.1 [Arachis ipaensis]	K14638//solute carrier family 15 (peptide/histidine transporter), member 3/4	GO:0051179//localization;GO:0071705//nitrogen compound transport;GO:0015833//peptide transport;GO:0042886//amide transport;GO:0006857//oligopeptide transport;GO:0071702//organic substance transport;GO:0006810//transport;GO:0051234//establishment of localization;GO:0016020//membrane;GO:0031224//intrinsic component of membrane;GO:0016021//integral component of membrane;GO:0044425//membrane part;GO:…
Arahy.AD012R	0.74	0.22	0.65	0.536	5.83	0.69	0.27	2.263	2.14868	5.53244e-36	2.63789e-37	protein NRT1/ PTR FAMILY 6.1 [Arachis ipaensis]	K14638//solute carrier family 15 (peptide/histidine transporter), member 3/4	GO:0042886//amide transport;GO:0006810//transport;GO:0071705//nitrogen compound transport;GO:0071702//organic substance transport;GO:0006857//oligopeptide transport;GO:0015833//peptide transport;GO:0051234//establishment of localization;GO:0051179//localization;GO:0016021//integral component of membrane;GO:0016020//membrane;GO:0044425//membrane part;GO:0031224//intrinsic component of membrane;GO:…
Arahy.Q2MNTG	0.07	0.09	0.13	0.096	0.52	0.48	0.3	0.433	2.14866	4.3041e-08	7.56795e-09	beta-galactosidase 15 isoform X1 [Arachis duranensis]	K12309//beta-galactosidase [EC:3.2.1.23]+ko00600//Sphingolipid metabolism+ko00604//Glycosphingolipid biosynthesis - ganglio series+ko00531//Glycosaminoglycan degradation+ko00511//Other glycan degradation+ko01100//Metabolic pathways+ko00052//Galactose metabolism	GO:0008152//metabolic process;GO:0005975//carbohydrate metabolic process;GO:0071704//organic substance metabolic process;GO:0044238//primary metabolic process;GO:0004553//hydrolase activity, hydrolyzing O-glycosyl compounds;GO:0015925//galactosidase activity;GO:0030246//carbohydrate binding;GO:0004565//beta-galactosidase activity;GO:0003824//catalytic activity;GO:0016798//hydrolase activity, acti…
Arahy.22EC2Q	0	0.12	0.09	0.07	0.67	0.19	0	0.286	2.14849	0.000609491	0.000199069	cytochrome P450 83B1 [Arachis ipaensis]	K20617//cytochrome P450 family 71 subfamily A;K11818//aromatic aldoxime N-monooxygenase [EC:1.14.14.45]+ko00380//Tryptophan metabolism+ko00966//Glucosinolate biosynthesis+ko01110//Biosynthesis of secondary metabolites+ko01210//2-Oxocarboxylic acid metabolism;K20617//cytochrome P450 family 71 subfamily A;K11818//aromatic aldoxime N-monooxygenase [EC:1.14.14.45]+ko00380//Tryptophan metabolism+ko009…
Arahy.69WEU8	2.63	1.21	1.34	1.726	12.43	4.99	4.69	7.37	2.14217	1.54186e-48	5.44243e-50	TMV resistance protein N-like isoform X2 [Arachis ipaensis]	K22038//volume-regulated anion channel;K08852//serine/threonine-protein kinase/endoribonuclease IRE1 [EC:2.7.11.1 3.1.26.-]+ko04141//Protein processing in endoplasmic reticulum
Arahy.6CA9FV	0.45	0.78	0.21	0.48	1.01	0.49	4.73	2.076	2.14214	9.36351e-08	1.71038e-08	uncharacterized protein LOC107627396 [Arachis ipaensis]
Arahy.TM95DW	3.02	0	0	1.006	9.45	1.76	1.24	4.15	2.14182	6.74519e-06	1.55351e-06	indole-3-acetic acid-induced protein ARG7-like [Arachis duranensis]	K14488//SAUR family protein+ko04075//Plant hormone signal transduction
Arahy.CQF7DQ	0.1	0.1	0.06	0.086	0.92	0	0.13	0.35	2.14006	5.68141e-05	1.51314e-05	extensin-like [Arachis duranensis]	K03006//DNA-directed RNA polymerase II subunit RPB1 [EC:2.7.7.6]+ko00230//Purine metabolism+ko03020//RNA polymerase+ko01100//Metabolic pathways+ko00240//Pyrimidine metabolism	GO:0031225//anchored component of membrane;GO:0046658//anchored component of plasma membrane;GO:0044464//cell part;GO:0031226//intrinsic component of plasma membrane;GO:0044425//membrane part;GO:0005623//cell;GO:0071944//cell periphery;GO:0044459//plasma membrane part;GO:0005886//plasma membrane;GO:0016020//membrane;GO:0031224//intrinsic component of membrane;GO:0004553//hydrolase activity, hydro…
Arahy.QC9QN3	0.17	0.13	0.17	0.156	1.62	0.08	0.26	0.653	2.13627	4.02844e-11	5.43019e-12	protein SIEVE ELEMENT OCCLUSION B [Arachis duranensis]
Arahy.L4E7PU	2.78	0.35	1.45	1.526	13.66	1.78	3.75	6.396	2.13502	1.782e-84	3.63662e-86	stomatal closure-related actin-binding protein 2 isoform X1 [Arachis duranensis]	K11674//microspherule protein 1;K15277//solute carrier family 35 (adenosine 3'-phospho 5'-phosphosulfate transporter), member B3;K12176//COP9 signalosome complex subunit 2
Arahy.6P4JRH	0.58	0	0.46	0.346	1.84	2.84	0	1.56	2.13204	8.86332e-09	1.45203e-09	uncharacterized protein LOC107476973 [Arachis duranensis]
Arahy.V28JVI	0.64	0.48	1.14	0.753	6.15	1.86	1.65	3.22	2.13192	5.58506e-65	1.48468e-66	cellulose synthase A catalytic subunit 7 [UDP-forming] isoform X2 [Arachis duranensis]	K10999//cellulose synthase A [EC:2.4.1.12]	GO:0051274//beta-glucan biosynthetic process;GO:0044042//glucan metabolic process;GO:0005976//polysaccharide metabolic process;GO:0005975//carbohydrate metabolic process;GO:1901576//organic substance biosynthetic process;GO:0044260//cellular macromolecule metabolic process;GO:0044238//primary metabolic process;GO:0051273//beta-glucan metabolic process;GO:0009059//macromolecule biosynthetic proces…
Arahy.JT8YS9	1	0.86	0.62	0.826	8	1.41	0.79	3.4	2.13106	2.19017e-05	5.45757e-06	auxin-induced protein 15A-like [Arachis duranensis]	K14488//SAUR family protein+ko04075//Plant hormone signal transduction
Arahy.13YW1E	0.56	0.2	0.18	0.313	2.6	0.72	0.51	1.276	2.12425	2.69719e-20	2.1586e-21	protein ECERIFERUM 3 [Arachis duranensis]	K15404//aldehyde decarbonylase [EC:4.1.99.5]+ko01110//Biosynthesis of secondary metabolites+ko00073//Cutin, suberine and wax biosynthesis;K15404//aldehyde decarbonylase [EC:4.1.99.5]+ko01110//Biosynthesis of secondary metabolites+ko00073//Cutin, suberine and wax biosynthesis;K15404//aldehyde decarbonylase [EC:4.1.99.5]+ko01110//Biosynthesis of secondary metabolites+ko00073//Cutin, suberine and wa…	GO:0009058//biosynthetic process;GO:1901576//organic substance biosynthetic process;GO:0006629//lipid metabolic process;GO:0008610//lipid biosynthetic process;GO:0071704//organic substance metabolic process;GO:0044238//primary metabolic process;GO:0008152//metabolic process;GO:0044425//membrane part;GO:0016020//membrane;GO:0016021//integral component of membrane;GO:0031224//intrinsic component of…
Arahy.5PBU8Q	5.45	1.58	6.4	4.476	45.73	6.47	3.88	18.693	2.12417	1.48397e-165	1.50257e-167	peroxidase P7 [Arachis ipaensis]	K00430//peroxidase [EC:1.11.1.7]+ko01100//Metabolic pathways+ko01110//Biosynthesis of secondary metabolites+ko00940//Phenylpropanoid biosynthesis	GO:0008152//metabolic process;GO:0009987//cellular process;GO:0051187//cofactor catabolic process;GO:0017144//drug metabolic process;GO:0044248//cellular catabolic process;GO:0044237//cellular metabolic process;GO:0006950//response to stress;GO:0006979//response to oxidative stress;GO:0042744//hydrogen peroxide catabolic process;GO:0009056//catabolic process;GO:0042737//drug catabolic process;GO:…
Arahy.MK9XBA	0	0.15	0.1	0.083	0.53	0.24	0.33	0.366	2.12377	0.000217725	6.46351e-05	pectinesterase-like [Arachis ipaensis]	K01051//pectinesterase [EC:3.1.1.11]+ko00040//Pentose and glucuronate interconversions+ko01100//Metabolic pathways	GO:0045490//pectin catabolic process;GO:0005975//carbohydrate metabolic process;GO:0005976//polysaccharide metabolic process;GO:0045488//pectin metabolic process;GO:0009056//catabolic process;GO:0010393//galacturonan metabolic process;GO:0016043//cellular component organization;GO:0071555//cell wall organization;GO:0045229//external encapsulating structure organization;GO:0042737//drug catabolic …
Arahy.GZJ4T4	0.7	0.6	0.44	0.58	4.58	1.56	0.9	2.346	2.12143	3.23671e-18	2.83999e-19	diacylglycerol O-acyltransferase 2D-like [Arachis duranensis]	K14457//2-acylglycerol O-acyltransferase 2 [EC:2.3.1.22]+ko00561//Glycerolipid metabolism;K14457//2-acylglycerol O-acyltransferase 2 [EC:2.3.1.22]+ko00561//Glycerolipid metabolism
Arahy.KV2ITS	0.2	0	0	0.066	0.37	0.21	0.27	0.283	2.12102	0.000876545	0.000297229	VAN3-binding protein isoform X1 [Arachis ipaensis]
Arahy.3Y6UXK	2.01	0.4	1.22	1.21	9.87	3.81	1.69	5.123	2.12005	1.59076e-40	6.7221e-42	COBRA-like protein 4 [Arachis duranensis]		GO:0071554//cell wall organization or biogenesis;GO:0040007//growth;GO:0016043//cellular component organization;GO:0030198//extracellular matrix organization;GO:0044085//cellular component biogenesis;GO:0071668//plant-type cell wall assembly;GO:0070726//cell wall assembly;GO:0071669//plant-type cell wall organization or biogenesis;GO:0042546//cell wall biogenesis;GO:0009832//plant-type cell wall …
Arahy.4LKL39	0.14	0.19	0.05	0.126	0.28	0.39	0.96	0.543	2.11995	5.37119e-05	1.42665e-05	DNA-directed RNA polymerase III subunit RPC3 [Arachis ipaensis]	K03023//DNA-directed RNA polymerase III subunit RPC3+ko00230//Purine metabolism+ko03020//RNA polymerase+ko01100//Metabolic pathways+ko00240//Pyrimidine metabolism
Arahy.PH74U7	2.5	1.27	0.41	1.393	12.35	2.92	1.78	5.683	2.11943	9.0947e-46	3.38414e-47	auxin-induced protein 22D [Arachis duranensis]	K14484//auxin-responsive protein IAA+ko04075//Plant hormone signal transduction	GO:0032774//RNA biosynthetic process;GO:0034645//cellular macromolecule biosynthetic process;GO:0071495//cellular response to endogenous stimulus;GO:0008152//metabolic process;GO:0044238//primary metabolic process;GO:0044249//cellular biosynthetic process;GO:2000112//regulation of cellular macromolecule biosynthetic process;GO:0009059//macromolecule biosynthetic process;GO:0046483//heterocycle me…
Arahy.IXTP9E	0.59	0	0.48	0.356	2.84	1.21	0.55	1.533	2.11937	7.36071e-09	1.19317e-09	BTB/POZ domain-containing protein At3g56230 isoform X2 [Arachis ipaensis]	K10523//speckle-type POZ protein
Arahy.7SAD34	0	0.86	2.2	1.02	8.09	3.01	2.17	4.423	2.11797	2.48369e-06	5.38081e-07	auxin-induced protein X10A-like [Arachis duranensis]	K14488//SAUR family protein+ko04075//Plant hormone signal transduction
Arahy.7YS827	5.1	1.17	1.17	2.48	19.68	2.36	8.53	10.19	2.11712	8.75406e-34	4.47034e-35	PREDICTED: uncharacterized protein LOC109359140 [Lupinus angustifolius]		GO:0048582//positive regulation of post-embryonic development;GO:0051094//positive regulation of developmental process;GO:0051240//positive regulation of multicellular organismal process;GO:0048580//regulation of post-embryonic development;GO:0050793//regulation of developmental process;GO:2000026//regulation of multicellular organismal development;GO:2000038//regulation of stomatal complex devel…
Arahy.QM32I5	0.76	0.11	0.35	0.406	4.6	0.27	0.08	1.65	2.11637	3.42478e-15	3.51174e-16	expansin-A6 [Arachis ipaensis]	K20628//expansin	GO:0071669//plant-type cell wall organization or biogenesis;GO:0016043//cellular component organization;GO:0071555//cell wall organization;GO:0071840//cellular component organization or biogenesis;GO:0071554//cell wall organization or biogenesis;GO:0009987//cellular process;GO:0045229//external encapsulating structure organization;GO:0009664//plant-type cell wall organization;GO:0071944//cell per…
Arahy.19E8GC	0.31	0.06	0	0.123	1.51	0.05	0	0.52	2.11298	4.33095e-08	7.6165e-09	Putative cyclic nucleotide-gated ion channel 15 [Cajanus cajan]	K05391//cyclic nucleotide gated channel, plant+ko04626//Plant-pathogen interaction;K05391//cyclic nucleotide gated channel, plant+ko04626//Plant-pathogen interaction
Arahy.R2HNIM	0.24	0	0.21	0.15	0.04	0.79	1.21	0.68	2.10766	6.57115e-05	1.76762e-05	protein downstream neighbor of Son-like [Arachis duranensis]	K22285//oxysterol-binding protein-related protein 8
Arahy.PLG8VX	0.59	0	0	0.196	1.73	0.49	0.16	0.793	2.10416	2.33444e-09	3.62387e-10	cyclase-associated protein 1 [Arachis duranensis]	K17261//adenylyl cyclase-associated protein	GO:0050794//regulation of cellular process;GO:0000902//cell morphogenesis;GO:0007165//signal transduction;GO:0023052//signaling;GO:0048869//cellular developmental process;GO:0071840//cellular component organization or biogenesis;GO:0080090//regulation of primary metabolic process;GO:0031323//regulation of cellular metabolic process;GO:0019222//regulation of metabolic process;GO:0030814//regulatio…
Arahy.JTW9M4	0.22	0	0	0.073	0.65	0.2	0.03	0.293	2.09875	0.000110685	3.10612e-05	butyrate--CoA ligase AAE11, peroxisomal [Arachis ipaensis]	K00666//fatty-acyl-CoA synthase [EC:6.2.1.-]	GO:0008152//metabolic process;GO:0003824//catalytic activity;
Arahy.SLVF1G	2.86	0.27	1.2	1.443	15.89	0.75	1.04	5.893	2.09489	1.63897e-61	4.63434e-63	interactor of constitutive active ROPs 4 [Arachis ipaensis]	K03231//elongation factor 1-alpha+ko03013//RNA transport;K10352//myosin heavy chain;K09291//nucleoprotein TPR+ko03013//RNA transport;K03231//elongation factor 1-alpha+ko03013//RNA transport;K10352//myosin heavy chain;K09291//nucleoprotein TPR+ko03013//RNA transport
Arahy.QH9D47	2.69	1.77	0.98	1.813	15.86	3.43	2.63	7.306	2.09478	9.62715e-51	3.26539e-52	serine carboxypeptidase-like 50 [Arachis ipaensis]	K09645//vitellogenic carboxypeptidase-like protein [EC:3.4.16.-]
Arahy.T9TVYB	0.76	0	0.32	0.36	2.77	0.82	0.87	1.486	2.09467	2.91833e-06	6.38648e-07	adenine phosphoribosyltransferase 5 [Arachis ipaensis]	K00759//adenine phosphoribosyltransferase [EC:2.4.2.7]+ko00230//Purine metabolism+ko01100//Metabolic pathways	GO:0044238//primary metabolic process;GO:0006144//purine nucleobase metabolic process;GO:1901657//glycosyl compound metabolic process;GO:0043094//cellular metabolic compound salvage;GO:0009112//nucleobase metabolic process;GO:0009116//nucleoside metabolic process;GO:0044237//cellular metabolic process;GO:0006807//nitrogen compound metabolic process;GO:0006139//nucleobase-containing compound metab…
Arahy.74QZJ8	1.74	1.16	1.19	1.363	5.35	6.35	5.75	5.816	2.09004	4.78375e-46	1.76804e-47	uncharacterized protein LOC107648161 [Arachis ipaensis]	K01068//acyl-coenzyme A thioesterase 1/2/4 [EC:3.1.2.2]+ko01100//Metabolic pathways+ko01110//Biosynthesis of secondary metabolites+ko00062//Fatty acid elongation+ko01040//Biosynthesis of unsaturated fatty acids
Arahy.SRRR95	0	0.24	0.37	0.203	1.52	0.59	0.44	0.85	2.08964	5.15563e-06	1.16963e-06	uncharacterized protein LOC107614207 isoform X2 [Arachis ipaensis]
Arahy.40PHQK	0.26	0.09	0.15	0.166	1.43	0.49	0.09	0.67	2.08727	8.60228e-07	1.74715e-07	omega-3 fatty acid desaturase, endoplasmic reticulum [Arachis ipaensis]	K10257//acyl-lipid omega-3 desaturase [EC:1.14.19.25 1.14.19.35 1.14.19.36]	GO:0008152//metabolic process;GO:0044238//primary metabolic process;GO:0006629//lipid metabolic process;GO:0071704//organic substance metabolic process;GO:0031224//intrinsic component of membrane;GO:0016021//integral component of membrane;GO:0016020//membrane;GO:0044425//membrane part;GO:0016705//oxidoreductase activity, acting on paired donors, with incorporation or reduction of molecular oxygen…
Arahy.D6ZH50	0.1	0.12	0.04	0.086	0.4	0.39	0.24	0.343	2.08666	1.83684e-05	4.50747e-06	uncharacterized protein LOC107491164 isoform X2 [Arachis duranensis]
Arahy.PKD1UC	0.33	0.82	0.6	0.583	2.95	3.9	0.59	2.48	2.08589	1.90696e-14	2.04326e-15	heavy metal-associated isoprenylated plant protein 45 [Arachis duranensis]	K14292//trimethylguanosine synthase [EC:2.1.1.-]+ko03013//RNA transport	GO:0030001//metal ion transport;GO:0006810//transport;GO:0051234//establishment of localization;GO:0006812//cation transport;GO:0051179//localization;GO:0006811//ion transport;GO:0043167//ion binding;GO:0043169//cation binding;GO:0005488//binding;GO:0046872//metal ion binding;
Arahy.48J8BV	0.44	0.16	0.18	0.26	2.84	0.12	0.07	1.01	2.08298	3.67585e-12	4.5712e-13	inactive receptor-like serine/threonine-protein kinase At2g40270 [Arachis duranensis]	K04733//interleukin-1 receptor-associated kinase 4 [EC:2.7.11.1]	GO:0065007//biological regulation;GO:0006807//nitrogen compound metabolic process;GO:0006796//phosphate-containing compound metabolic process;GO:0051716//cellular response to stimulus;GO:0044237//cellular metabolic process;GO:0050789//regulation of biological process;GO:0050794//regulation of cellular process;GO:0071704//organic substance metabolic process;GO:0006793//phosphorus metabolic process…
Arahy.6IA9VD	0.24	0.13	0.1	0.156	0.84	0.93	0.21	0.66	2.08298	7.49497e-07	1.51168e-07	beta-glucosidase 12 [Arachis ipaensis]	K01188//beta-glucosidase [EC:3.2.1.21]+ko01100//Metabolic pathways+ko00500//Starch and sucrose metabolism+ko01110//Biosynthesis of secondary metabolites+ko00460//Cyanoamino acid metabolism+ko00940//Phenylpropanoid biosynthesis	GO:0044238//primary metabolic process;GO:0008152//metabolic process;GO:0071704//organic substance metabolic process;GO:0005975//carbohydrate metabolic process;GO:0003824//catalytic activity;GO:0016798//hydrolase activity, acting on glycosyl bonds;GO:0004553//hydrolase activity, hydrolyzing O-glycosyl compounds;GO:0016787//hydrolase activity;
Arahy.TDVE3D	0.2	0	0.1	0.1	1.1	0.09	0.05	0.413	2.08017	0.000852255	0.000288431	protein trichome birefringence-like 31 [Arachis duranensis]	K16573//gamma-tubulin complex component 6;K16573//gamma-tubulin complex component 6;K16573//gamma-tubulin complex component 6	GO:0009987//cellular process;GO:0071554//cell wall organization or biogenesis;GO:0043227//membrane-bounded organelle;GO:0012505//endomembrane system;GO:0005622//intracellular;GO:0044464//cell part;GO:0016021//integral component of membrane;GO:0005623//cell;GO:0043229//intracellular organelle;GO:0044425//membrane part;GO:0005794//Golgi apparatus;GO:0016020//membrane;GO:0044424//intracellular part;…
Arahy.2WK1A7	0	0.42	0.35	0.256	1.44	0.65	1.11	1.066	2.07946	1.13369e-09	1.70934e-10	serine decarboxylase 1 [Arachis ipaensis]	K01590//histidine decarboxylase [EC:4.1.1.22]+ko01100//Metabolic pathways+ko00340//Histidine metabolism+ko01110//Biosynthesis of secondary metabolites	GO:0009987//cellular process;GO:0044237//cellular metabolic process;GO:0043436//oxoacid metabolic process;GO:0044281//small molecule metabolic process;GO:0006082//organic acid metabolic process;GO:0019752//carboxylic acid metabolic process;GO:0071704//organic substance metabolic process;GO:0008152//metabolic process;GO:0016831//carboxy-lyase activity;GO:0036094//small molecule binding;GO:0048037/…
Arahy.RG7YIJ	8.15	1.52	0.64	3.436	17.29	11.98	13.05	14.106	2.07608	3.60598e-28	2.17377e-29	rac-like GTP-binding protein RHO1, partial [Arachis duranensis]	K04392//Ras-related C3 botulinum toxin substrate 1+ko04145//Phagosome+ko04933//AGE-RAGE signaling pathway in diabetic complications
Arahy.G0MLFH	0.22	0	0.2	0.14	0.36	1.19	0.31	0.62	2.07568	2.60861e-06	5.67271e-07	fatty acyl-CoA reductase 3-like isoform X1 [Arachis duranensis]	K13356//alcohol-forming fatty acyl-CoA reductase [EC:1.2.1.84]+ko04146//Peroxisome+ko00073//Cutin, suberine and wax biosynthesis;K13356//alcohol-forming fatty acyl-CoA reductase [EC:1.2.1.84]+ko04146//Peroxisome+ko00073//Cutin, suberine and wax biosynthesis	GO:0044238//primary metabolic process;GO:0071704//organic substance metabolic process;GO:0006629//lipid metabolic process;GO:0008152//metabolic process;GO:0102965//alcohol-forming fatty acyl-CoA reductase activity;GO:0003824//catalytic activity;GO:0016491//oxidoreductase activity;GO:0016903//oxidoreductase activity, acting on the aldehyde or oxo group of donors;GO:0080019//fatty-acyl-CoA reductas…
Arahy.Z27S6C	0.04	0.07	0.06	0.056	0.58	0.05	0.04	0.223	2.07509	0.000174205	5.08144e-05	uncharacterized protein LOC107473982 [Arachis duranensis]
Arahy.HRUQ2D	0.06	0	0.08	0.046	0.31	0.09	0.18	0.193	2.0746	0.000367564	0.000114072	probable glucuronoxylan glucuronosyltransferase IRX7 isoform X1 [Arachis ipaensis]	K20889//probable glucuronoxylan glucuronosyltransferase IRX7 [EC2.4.1.-]	GO:1901564//organonitrogen compound metabolic process;GO:0044267//cellular protein metabolic process;GO:0006464//cellular protein modification process;GO:0034645//cellular macromolecule biosynthetic process;GO:0009058//biosynthetic process;GO:0044238//primary metabolic process;GO:0043412//macromolecule modification;GO:0043413//macromolecule glycosylation;GO:0044249//cellular biosynthetic process;…
Arahy.BDKN1M	0.19	0.19	0.3	0.226	2.06	0.15	0.5	0.903	2.07004	8.92698e-08	1.62701e-08	zeatin O-glucosyltransferase [Arachis ipaensis]	K13495//cis-zeatin O-glucosyltransferase [EC:2.4.1.215]+ko00908//Zeatin biosynthesis	GO:0008152//metabolic process;GO:0043226//organelle;GO:0044464//cell part;GO:0005622//intracellular;GO:0044424//intracellular part;GO:0005623//cell;GO:0043229//intracellular organelle;GO:0043231//intracellular membrane-bounded organelle;GO:0043227//membrane-bounded organelle;GO:0035251//UDP-glucosyltransferase activity;GO:0003824//catalytic activity;GO:0016758//transferase activity, transferring …
Arahy.L416IP	0.27	0.11	0.17	0.183	1.59	0.31	0.31	0.736	2.06878	2.55697e-11	3.40021e-12	U-box domain-containing protein 14 [Arachis ipaensis]	K08332//vacuolar protein 8;K03695//ATP-dependent Clp protease ATP-binding subunit ClpB
Arahy.T6QC8B	4.67	3.16	2.93	3.586	23.05	15.55	5.65	14.75	2.06844	1.5518e-170	1.51288e-172	PREDICTED: phosphoethanolamine N-methyltransferase-like [Cicer arietinum]	K05929//phosphoethanolamine N-methyltransferase [EC:2.1.1.103]+ko00564//Glycerophospholipid metabolism	GO:0090407//organophosphate biosynthetic process;GO:0008654//phospholipid biosynthetic process;GO:0009058//biosynthetic process;GO:0045017//glycerolipid biosynthetic process;GO:0008152//metabolic process;GO:0009987//cellular process;GO:0046486//glycerolipid metabolic process;GO:0006650//glycerophospholipid metabolic process;GO:0006807//nitrogen compound metabolic process;GO:0044255//cellular lipi…
Arahy.H6WUU0	0.05	0.03	0.14	0.073	0.53	0.3	0.23	0.353	2.06802	0.000112006	3.14776e-05	alcohol dehydrogenase-like 1 [Arachis ipaensis]	K00121//S-(hydroxymethyl)glutathione dehydrogenase / alcohol dehydrogenase [EC:1.1.1.284 1.1.1.1]+ko00010//Glycolysis / Gluconeogenesis+ko00350//Tyrosine metabolism+ko01100//Metabolic pathways+ko01110//Biosynthesis of secondary metabolites+ko00071//Fatty acid degradation+ko01200//Carbon metabolism;K00121//S-(hydroxymethyl)glutathione dehydrogenase / alcohol dehydrogenase [EC:1.1.1.284 1.1.1.1]+ko…
Arahy.XL3619	0.24	0.14	0.13	0.17	1.54	0.08	0.35	0.656	2.06768	7.51905e-08	1.36121e-08	endoglucanase 24-like [Arachis ipaensis]	K01179//endoglucanase [EC:3.2.1.4]+ko01100//Metabolic pathways+ko00500//Starch and sucrose metabolism;K01179//endoglucanase [EC:3.2.1.4]+ko01100//Metabolic pathways+ko00500//Starch and sucrose metabolism	GO:0009057//macromolecule catabolic process;GO:0044238//primary metabolic process;GO:0030243//cellulose metabolic process;GO:0006073//cellular glucan metabolic process;GO:0044275//cellular carbohydrate catabolic process;GO:0009056//catabolic process;GO:1901575//organic substance catabolic process;GO:0044042//glucan metabolic process;GO:0044260//cellular macromolecule metabolic process;GO:0009987/…
Arahy.RE7MP5	0.44	0	0.42	0.286	2.99	0.45	0	1.146	2.06471	7.1162e-06	1.64275e-06	NDR1/HIN1-like protein 1 [Arachis duranensis]	K14306//nuclear pore complex protein Nup62+ko03013//RNA transport;K04733//interleukin-1 receptor-associated kinase 4 [EC:2.7.11.1]	GO:0016020//membrane;GO:0016021//integral component of membrane;GO:0031224//intrinsic component of membrane;GO:0044425//membrane part;
Arahy.LRNE2N	2.85	1.18	2.17	2.066	17.56	2.28	4.94	8.26	2.06462	4.37995e-72	1.04899e-73	auxin transporter-like protein 3 [Arachis duranensis]	K13946//auxin influx carrier (AUX1 LAX family)+ko04075//Plant hormone signal transduction	GO:0046942//carboxylic acid transport;GO:0006811//ion transport;GO:0071702//organic substance transport;GO:0071705//nitrogen compound transport;GO:1903825//organic acid transmembrane transport;GO:0006865//amino acid transport;GO:1905039//carboxylic acid transmembrane transport;GO:0006810//transport;GO:0051179//localization;GO:0051234//establishment of localization;GO:0034220//ion transmembrane tr…
Arahy.TXK8C3	0	0.14	0.31	0.15	1.35	0.22	0.26	0.61	2.06395	0.0002105	6.2299e-05	uncharacterized protein LOC107485445 [Arachis duranensis]
Arahy.L2DLAE	0.15	0.09	0.27	0.17	1.01	0.76	0.38	0.716	2.06189	7.73853e-06	1.79393e-06	pathogenesis-related protein 5, partial [Arachis ipaensis]	K04733//interleukin-1 receptor-associated kinase 4 [EC:2.7.11.1];K12173//BRCA1-A complex subunit BRE+ko03440//Homologous recombination
Arahy.BK4CWA	0.56	0.24	0.43	0.41	3.11	0.97	0.92	1.666	2.06163	4.12003e-14	4.49458e-15	PAP-specific phosphatase HAL2-like [Arachis ipaensis]	K01082//3'(2'), 5'-bisphosphate nucleotidase [EC:3.1.3.7]+ko00920//Sulfur metabolism+ko01100//Metabolic pathways	GO:0046486//glycerolipid metabolic process;GO:0006790//sulfur compound metabolic process;GO:0009987//cellular process;GO:0046834//lipid phosphorylation;GO:0044237//cellular metabolic process;GO:0019637//organophosphate metabolic process;GO:0016310//phosphorylation;GO:0046488//phosphatidylinositol metabolic process;GO:0008152//metabolic process;GO:0071704//organic substance metabolic process;GO:00…
Arahy.MGTU20	0.24	0.21	0.16	0.203	1.24	0.91	0.32	0.823	2.06088	0.000307446	9.40469e-05	protein C2-DOMAIN ABA-RELATED 7 [Arachis ipaensis]	K12486//stromal membrane-associated protein+ko04144//Endocytosis
Arahy.0J4ETI	0.27	0.1	0.84	0.403	3.98	0.39	0.54	1.636	2.05704	1.35488e-06	2.83549e-07	36.4 kDa proline-rich protein [Arachis duranensis]	K11855//ubiquitin carboxyl-terminal hydrolase 36/42 [EC:3.4.19.12]	GO:0031224//intrinsic component of membrane;GO:0016021//integral component of membrane;GO:0044425//membrane part;GO:0016020//membrane;
Arahy.SVGI7B	2.86	2.17	2.56	2.53	16.97	12.44	1.69	10.366	2.05378	3.28017e-48	1.164e-49	phytohormone-binding protein [Arachis duranensis]		GO:0050896//response to stimulus;GO:0009607//response to biotic stimulus;GO:0006950//response to stress;GO:0006952//defense response;
Arahy.4VZ14Z	1.52	1.22	1.61	1.45	13.92	1.91	1.23	5.686	2.05096	2.35268e-95	4.31449e-97	Sucrose synthase [Glycine soja]	K00695//sucrose synthase [EC:2.4.1.13]+ko01100//Metabolic pathways+ko00500//Starch and sucrose metabolism	GO:0005975//carbohydrate metabolic process;GO:0071704//organic substance metabolic process;GO:0005985//sucrose metabolic process;GO:0009311//oligosaccharide metabolic process;GO:0044238//primary metabolic process;GO:0044237//cellular metabolic process;GO:0044262//cellular carbohydrate metabolic process;GO:0008152//metabolic process;GO:0005984//disaccharide metabolic process;GO:0009987//cellular p…
Arahy.234KWJ	0.31	0.13	0.19	0.21	2.12	0.32	0	0.813	2.0486	1.86838e-05	4.58779e-06	cytochrome b561 and DOMON domain-containing protein At2g04850 [Arachis ipaensis]		GO:0055114//oxidation-reduction process;GO:0008152//metabolic process;GO:0016020//membrane;GO:0016021//integral component of membrane;GO:0044425//membrane part;GO:0031224//intrinsic component of membrane;
Arahy.FW0QWP	0.25	0.26	0.42	0.31	0	3.2	0.92	1.373	2.04791	9.87846e-10	1.47867e-10	PREDICTED: cinnamoyl-CoA reductase 1-like [Glycine max]	K09753//cinnamoyl-CoA reductase [EC:1.2.1.44]+ko01100//Metabolic pathways+ko01110//Biosynthesis of secondary metabolites+ko00940//Phenylpropanoid biosynthesis	GO:0048037//cofactor binding;GO:0005488//binding;GO:0003824//catalytic activity;GO:0050662//coenzyme binding;
Arahy.GN1SSX	1.46	1.61	0.42	1.163	9.72	2.6	1.14	4.486	2.04764	2.23493e-35	1.08594e-36	geraniol 8-hydroxylase [Arachis ipaensis]	K20556//cytochrome P450 family 76 subfamily C	GO:0016020//membrane;GO:0016021//integral component of membrane;GO:0044425//membrane part;GO:0031224//intrinsic component of membrane;GO:0005506//iron ion binding;GO:0016491//oxidoreductase activity;GO:0004497//monooxygenase activity;GO:0048037//cofactor binding;GO:0046906//tetrapyrrole binding;GO:0097159//organic cyclic compound binding;GO:0043167//ion binding;GO:0020037//heme binding;GO:0046914…
Arahy.PK2PPV	0.19	0.07	0.3	0.186	1.87	0.13	0.19	0.73	2.04656	6.16531e-05	1.65169e-05	metalloendoproteinase 4-MMP-like [Arachis ipaensis]	K07999//matrix metalloproteinase-20 (enamelysin) [EC:3.4.24.-]	GO:0005576//extracellular region;GO:0031012//extracellular matrix;GO:0044421//extracellular region part;GO:0043167//ion binding;GO:0003824//catalytic activity;GO:0008237//metallopeptidase activity;GO:0004222//metalloendopeptidase activity;GO:0070011//peptidase activity, acting on L-amino acid peptides;GO:0140096//catalytic activity, acting on a protein;GO:0008270//zinc ion binding;GO:0016787//hyd…
Arahy.89XXPU	0.08	0.03	0.38	0.163	1.66	0.03	0.29	0.66	2.04533	2.57884e-09	4.01458e-10	protein SIEVE ELEMENT OCCLUSION B [Arachis ipaensis]	K17609//nucleoredoxin [EC:1.8.1.8]
Arahy.NPN8N1	1.29	1.05	1.38	1.24	10.56	2.46	1.67	4.896	2.04403	3.15981e-42	1.27086e-43	GDSL esterase/lipase At2g42990-like [Arachis duranensis]	K10691//E3 ubiquitin-protein ligase UBR4 [EC:2.3.2.27];K00679//phospholipid:diacylglycerol acyltransferase [EC:2.3.1.158]+ko00561//Glycerolipid metabolism;K14209//solute carrier family 36 (proton-coupled amino acid transporter);K01188//beta-glucosidase [EC:3.2.1.21]+ko01100//Metabolic pathways+ko00500//Starch and sucrose metabolism+ko01110//Biosynthesis of secondary metabolites+ko00460//Cyanoamin…	GO:0016788//hydrolase activity, acting on ester bonds;GO:0016787//hydrolase activity;GO:0003824//catalytic activity;
Arahy.E23JR7	0.16	0.09	0.18	0.143	0.69	0.49	0.58	0.586	2.04097	0.000460063	0.000145721	probable LRR receptor-like serine/threonine-protein kinase At1g06840 isoform X1 [Arachis ipaensis]	K10395//kinesin family member 4/21/27
Arahy.5G40NB	82.53	31.74	43.64	52.636	506.54	68.84	33.72	203.033	2.03665	0	0	proline-rich protein 2 [Arachis ipaensis]	K00703//starch synthase [EC:2.4.1.21]+ko01100//Metabolic pathways+ko00500//Starch and sucrose metabolism+ko01110//Biosynthesis of secondary metabolites;K18998//RNA polymerase II C-terminal domain phosphatase-like 1/2 [EC:3.1.3.16]	GO:0031224//intrinsic component of membrane;GO:0016021//integral component of membrane;GO:0016020//membrane;GO:0044425//membrane part;
Arahy.R3ZIXT	4.15	1.71	1.13	2.33	20.35	3.64	2.86	8.95	2.03483	1.40297e-56	4.40681e-58	mannan endo-1,4-beta-mannosidase 7 [Arachis duranensis]	K19355//mannan endo-1,4-beta-mannosidase [EC:3.2.1.78]+ko00051//Fructose and mannose metabolism	GO:0008152//metabolic process;GO:0005975//carbohydrate metabolic process;GO:0044238//primary metabolic process;GO:0071704//organic substance metabolic process;GO:0004553//hydrolase activity, hydrolyzing O-glycosyl compounds;GO:0016787//hydrolase activity;GO:0016798//hydrolase activity, acting on glycosyl bonds;GO:0003824//catalytic activity;
Arahy.W0ISQJ	0.97	0.34	0.47	0.593	4.52	2.03	0.49	2.346	2.03469	2.59719e-30	1.46306e-31	F-box protein At2g26850 [Arachis duranensis]
Arahy.5IXZ6F	0.32	0.53	0.03	0.293	1.98	0.61	0.77	1.12	2.03187	2.61788e-10	3.72986e-11	sphingolipid delta(4)-desaturase DES1-like [Arachis duranensis]	K04712//sphingolipid 4-desaturase/C4-monooxygenase [EC:1.14.19.17 1.14.18.5]+ko00600//Sphingolipid metabolism+ko01100//Metabolic pathways	GO:0044237//cellular metabolic process;GO:0044238//primary metabolic process;GO:0046467//membrane lipid biosynthetic process;GO:1901564//organonitrogen compound metabolic process;GO:0006643//membrane lipid metabolic process;GO:0006629//lipid metabolic process;GO:0009987//cellular process;GO:0009058//biosynthetic process;GO:0008152//metabolic process;GO:0006807//nitrogen compound metabolic process…
Arahy.0N5P6D	0.75	0	0.31	0.353	2.67	0.61	0.89	1.39	2.03138	0.000856948	0.000290181	cytochrome c oxidase subunit 6a, mitochondrial [Arachis duranensis]	K02266//cytochrome c oxidase subunit 6a+ko01100//Metabolic pathways+ko00190//Oxidative phosphorylation
Arahy.HTA6FY	0.75	0	0.31	0.353	2.67	0.61	0.89	1.39	2.03138	0.000856948	0.000290181	cytochrome c oxidase subunit 6a, mitochondrial [Arachis duranensis]	K02266//cytochrome c oxidase subunit 6a+ko01100//Metabolic pathways+ko00190//Oxidative phosphorylation
Arahy.R0F7P4	0.21	0.1	0.14	0.15	0.95	0.2	0.61	0.586	2.02806	1.29655e-08	2.15861e-09	subtilisin-like protease Glyma18g48580 [Arachis ipaensis]	K15333//tRNA guanosine-2'-O-methyltransferase [EC:2.1.1.34];K13199//plasminogen activator inhibitor 1 RNA-binding protein;K12619//5'-3' exoribonuclease 2 [EC:3.1.13.-]+ko03018//RNA degradation+ko03008//Ribosome biogenesis in eukaryotes;K14568//rRNA small subunit pseudouridine methyltransferase Nep1 [EC:2.1.1.260]+ko03008//Ribosome biogenesis in eukaryotes
Arahy.A1ITM9	0.26	0.95	0.19	0.466	1.27	2.66	1.77	1.9	2.0239	1.11176e-05	2.63686e-06	3-hydroxyisobutyryl-CoA hydrolase-like protein 3, mitochondrial isoform X1 [Arachis ipaensis]	K05605//3-hydroxyisobutyryl-CoA hydrolase [EC:3.1.2.4]+ko00410//beta-Alanine metabolism+ko00280//Valine, leucine and isoleucine degradation+ko00640//Propanoate metabolism+ko01100//Metabolic pathways+ko01200//Carbon metabolism	GO:0016289//CoA hydrolase activity;GO:0016787//hydrolase activity;GO:0016790//thiolester hydrolase activity;GO:0016788//hydrolase activity, acting on ester bonds;GO:0003860//3-hydroxyisobutyryl-CoA hydrolase activity;GO:0003824//catalytic activity;
Arahy.IP8AWM	0.12	0.24	0	0.12	0.39	0.36	0.67	0.473	2.02302	0.000360884	0.000111852	B3 domain-containing transcription factor VRN1-like isoform X1 [Arachis ipaensis]			ABI3VP1
Arahy.SI8X9Q	0	0.19	0.07	0.086	0.32	0.5	0.23	0.35	2.01996	0.000116163	3.27296e-05	transcription activator GLK1 isoform X1 [Arachis ipaensis]	K14491//two-component response regulator ARR-B family+ko04075//Plant hormone signal transduction		G2-like
Arahy.6U038X	2.05	0.26	0.18	0.83	8.74	0.31	0.21	3.086	2.01842	6.00769e-26	3.90971e-27	GDSL esterase/lipase At5g45950 [Arachis ipaensis]	K10691//E3 ubiquitin-protein ligase UBR4 [EC:2.3.2.27];K00679//phospholipid:diacylglycerol acyltransferase [EC:2.3.1.158]+ko00561//Glycerolipid metabolism;K14209//solute carrier family 36 (proton-coupled amino acid transporter);K01188//beta-glucosidase [EC:3.2.1.21]+ko01100//Metabolic pathways+ko00500//Starch and sucrose metabolism+ko01110//Biosynthesis of secondary metabolites+ko00460//Cyanoamin…	GO:0003824//catalytic activity;GO:0016788//hydrolase activity, acting on ester bonds;GO:0016787//hydrolase activity;
Arahy.4CHZ3Z	0	0.08	0.16	0.08	0.39	0.42	0.18	0.33	2.01786	0.000210361	6.22446e-05	uncharacterized protein LOC107616286 [Arachis ipaensis]	K05658//ATP-binding cassette, subfamily B (MDR/TAP), member 1 [EC:3.6.3.44]+ko02010//ABC transporters;K02995//small subunit ribosomal protein S8e+ko03010//Ribosome;K01230//mannosyl-oligosaccharide alpha-1,2-mannosidase [EC:3.2.1.113]+ko04141//Protein processing in endoplasmic reticulum+ko00510//N-Glycan biosynthesis+ko01100//Metabolic pathways;K14007//protein transport protein SEC24+ko04141//Prot…
Arahy.60VMKJ	1.84	1.14	0.67	1.216	9.39	3.1	1.78	4.756	2.0167	2.06245e-50	7.05372e-52	uncharacterized protein LOC107626793 [Arachis ipaensis]		GO:0006629//lipid metabolic process;GO:0044238//primary metabolic process;GO:0071704//organic substance metabolic process;GO:0008152//metabolic process;GO:0031224//intrinsic component of membrane;GO:0016020//membrane;GO:0044425//membrane part;GO:0016021//integral component of membrane;GO:0016787//hydrolase activity;GO:0003824//catalytic activity;
Arahy.1RR2VC	0.54	0.06	0.5	0.366	2.85	1.2	0.32	1.456	2.01221	5.31827e-18	4.71976e-19	laccase-2-like [Arachis ipaensis]	K05909//laccase [EC:1.10.3.2]	GO:1901361//organic cyclic compound catabolic process;GO:0009056//catabolic process;GO:0046271//phenylpropanoid catabolic process;GO:1901360//organic cyclic compound metabolic process;GO:0019439//aromatic compound catabolic process;GO:1901575//organic substance catabolic process;GO:0009808//lignin metabolic process;GO:0019748//secondary metabolic process;GO:0006725//cellular aromatic compound met…
Arahy.GI67CA	0.4	0	0.4	0.266	2.77	0.11	0.16	1.013	2.00918	3.48891e-10	5.0201e-11	cytochrome P450 71A1 [Arachis ipaensis]	K07408//cytochrome P450 family 1 subfamily A polypeptide 1 [EC:1.14.14.1]+ko00380//Tryptophan metabolism+ko01100//Metabolic pathways;K07418//cytochrome P450 family 2 subfamily J [EC:1.14.14.1]+ko00591//Linoleic acid metabolism+ko00590//Arachidonic acid metabolism+ko01100//Metabolic pathways	GO:0008152//metabolic process;GO:0019748//secondary metabolic process;GO:0009058//biosynthetic process;GO:0044550//secondary metabolite biosynthetic process;GO:0044425//membrane part;GO:0031224//intrinsic component of membrane;GO:0016020//membrane;GO:0016021//integral component of membrane;GO:1901363//heterocyclic compound binding;GO:0048037//cofactor binding;GO:0046914//transition metal ion bind…
Arahy.734IZP	0.13	0.13	0.18	0.146	1.13	0	0.52	0.55	2.0085	0.000796685	0.000267412	rho GDP-dissociation inhibitor 1 [Arachis duranensis]	K12462//Rho GDP-dissociation inhibitor;K12462//Rho GDP-dissociation inhibitor	GO:0005622//intracellular;GO:0044424//intracellular part;GO:0005623//cell;GO:0044464//cell part;GO:0005737//cytoplasm;GO:0005092//GDP-dissociation inhibitor activity;GO:0005094//Rho GDP-dissociation inhibitor activity;GO:0098772//molecular function regulator;GO:0030695//GTPase regulator activity;GO:0060589//nucleoside-triphosphatase regulator activity;GO:0030234//enzyme regulator activity;
Arahy.68YCJI	0.22	0.13	0.3	0.216	1.99	0.14	0.35	0.826	2.00611	2.78789e-13	3.20827e-14	protein SIEVE ELEMENT OCCLUSION B [Arachis duranensis]
Arahy.N9YH96	1.29	0.21	0.88	0.793	6.83	1.4	0.92	3.05	2.00187	2.70364e-28	1.62049e-29	receptor-like cytosolic serine/threonine-protein kinase RBK2 isoform X2 [Arachis duranensis]	K04733//interleukin-1 receptor-associated kinase 4 [EC:2.7.11.1]	GO:0050789//regulation of biological process;GO:0008152//metabolic process;GO:0036211//protein modification process;GO:0065007//biological regulation;GO:0044260//cellular macromolecule metabolic process;GO:0044237//cellular metabolic process;GO:0019538//protein metabolic process;GO:0023052//signaling;GO:0006793//phosphorus metabolic process;GO:0007165//signal transduction;GO:0006468//protein phos…
Arahy.14Q3ET	0.38	0	0.09	0.156	1.46	0.06	0.21	0.576	2.00139	2.82609e-05	7.17154e-06	uncharacterized protein LOC107462660 [Arachis duranensis]	K02083//allantoate deiminase [EC:3.5.3.9]+ko00230//Purine metabolism;K03650//tRNA modification GTPase [EC:3.6.-.-];K02083//allantoate deiminase [EC:3.5.3.9]+ko00230//Purine metabolism;K03650//tRNA modification GTPase [EC:3.6.-.-]
Arahy.10LG66	1.83	0.31	1.02	1.053	8.43	1.13	2.48	4.013	1.99636	5.62203e-33	2.92205e-34	stomatal closure-related actin-binding protein 2 isoform X1 [Arachis duranensis]	K11674//microspherule protein 1;K15277//solute carrier family 35 (adenosine 3'-phospho 5'-phosphosulfate transporter), member B3;K12176//COP9 signalosome complex subunit 2;K11674//microspherule protein 1;K15277//solute carrier family 35 (adenosine 3'-phospho 5'-phosphosulfate transporter), member B3;K12176//COP9 signalosome complex subunit 2
Arahy.LCD1IS	0.29	0	0.08	0.123	0.7	0.65	0.08	0.476	1.99454	0.000539089	0.000173692	feruloyl CoA ortho-hydroxylase 1 [Arachis duranensis]	K06892//feruloyl-CoA ortho-hydroxylase [EC:1.14.11.-]+ko01110//Biosynthesis of secondary metabolites+ko00940//Phenylpropanoid biosynthesis
Arahy.TENZ7S	9.35	0.53	1.45	3.776	21.75	15.84	6.58	14.723	1.99339	5.50562e-10	8.06168e-11	putative glucose-6-phosphate 1-epimerase isoform X3 [Arachis ipaensis]	K01792//glucose-6-phosphate 1-epimerase [EC:5.1.3.15]+ko00010//Glycolysis / Gluconeogenesis+ko01100//Metabolic pathways+ko01110//Biosynthesis of secondary metabolites
Arahy.U3SVRK	2.79	1.55	3.57	2.636	21.84	5.26	3.27	10.123	1.99152	4.62797e-66	1.20705e-67	classical arabinogalactan protein 9 [Arachis ipaensis]	K01180//endo-1,3(4)-beta-glucanase [EC:3.2.1.6];K21952//CASK-interacting protein
Arahy.K3DWLG	0.51	0.33	0.21	0.35	1.95	1.38	0.74	1.356	1.98962	4.00922e-08	7.02934e-09	uncharacterized protein LOC107638037 [Arachis ipaensis]		GO:0044425//membrane part;GO:0031224//intrinsic component of membrane;GO:0016021//integral component of membrane;GO:0016020//membrane;
Arahy.24DBAE	0.15	0.06	0	0.07	0.45	0.19	0.17	0.27	1.98885	0.000622277	0.000203596	asparagine--tRNA ligase, cytoplasmic 2 [Arachis duranensis]	K01893//asparaginyl-tRNA synthetase [EC:6.1.1.22]+ko00970//Aminoacyl-tRNA biosynthesis	GO:0006421//asparaginyl-tRNA aminoacylation;GO:1901360//organic cyclic compound metabolic process;GO:0019752//carboxylic acid metabolic process;GO:0044260//cellular macromolecule metabolic process;GO:0044267//cellular protein metabolic process;GO:0009987//cellular process;GO:0043038//amino acid activation;GO:0006412//translation;GO:0006518//peptide metabolic process;GO:1901566//organonitrogen com…
Arahy.8Q6EW7	45.39	33.98	72.98	50.783	820.15	88.45	82.14	330.246	1.98277	0	0	uncharacterized protein A4U43_C06F11440 [Asparagus officinalis]	K10999//cellulose synthase A [EC:2.4.1.12];K08912//light-harvesting complex II chlorophyll a/b binding protein 1+ko01100//Metabolic pathways+ko00196//Photosynthesis - antenna proteins	GO:1901576//organic substance biosynthetic process;GO:0016051//carbohydrate biosynthetic process;GO:0044042//glucan metabolic process;GO:0071704//organic substance metabolic process;GO:0044262//cellular carbohydrate metabolic process;GO:0043412//macromolecule modification;GO:0033692//cellular polysaccharide biosynthetic process;GO:0005975//carbohydrate metabolic process;GO:0009250//glucan biosynt…
Arahy.HPD6K5	1.55	0.16	0.75	0.82	7.3	1.27	0.67	3.08	1.98129	8.02346e-34	4.08468e-35	glycerol-3-phosphate dehydrogenase [NAD(+)] GPDHC1, cytosolic [Arachis ipaensis]	K00006//glycerol-3-phosphate dehydrogenase (NAD+) [EC:1.1.1.8]+ko01110//Biosynthesis of secondary metabolites+ko00564//Glycerophospholipid metabolism
Arahy.FUL9XS	1.54	0.15	1.15	0.946	8.64	1.29	0.78	3.57	1.97966	1.72942e-31	9.37358e-33	protein trichome birefringence-like 19 isoform X3 [Arachis ipaensis]	K16573//gamma-tubulin complex component 6
Arahy.32LLN4	9.79	1.3	4.4	5.163	41.4	9.6	7.46	19.486	1.9783	1.28876e-29	7.44977e-31	auxin-responsive protein SAUR50 [Arachis ipaensis]	K14488//SAUR family protein+ko04075//Plant hormone signal transduction	GO:0010033//response to organic substance;GO:0009719//response to endogenous stimulus;GO:0050896//response to stimulus;GO:0009725//response to hormone;GO:0009733//response to auxin;GO:0042221//response to chemical;
Arahy.W1RGJC	0.17	0.09	0.08	0.113	0.57	0.41	0.34	0.44	1.97513	0.000347277	0.000107264	uncharacterized aarF domain-containing protein kinase 1 isoform X2 [Arachis ipaensis]	K08869//aarF domain-containing kinase
Arahy.45L6E0	0.67	0.1	0.13	0.3	1.53	0.99	0.92	1.146	1.97137	6.05238e-08	1.08184e-08	transcription factor MYB34 [Arachis ipaensis]	K09422//transcription factor MYB, plant	GO:1901363//heterocyclic compound binding;GO:0097159//organic cyclic compound binding;GO:0005488//binding;GO:0003677//DNA binding;GO:0003676//nucleic acid binding;
Arahy.46TBP3	1.92	0.51	1.45	1.293	12.32	0	1.98	4.766	1.97126	8.58641e-07	1.74366e-07	auxin-induced protein X10A-like [Arachis duranensis]	K14488//SAUR family protein+ko04075//Plant hormone signal transduction	GO:0009719//response to endogenous stimulus;GO:0042221//response to chemical;GO:0009733//response to auxin;GO:0009725//response to hormone;GO:0050896//response to stimulus;GO:0010033//response to organic substance;
Arahy.LS9MUN	0.27	0.39	0	0.22	1.1	0.2	1.13	0.81	1.96481	0.000813082	0.000273543	osmotin-like protein [Arachis ipaensis]	K00430//peroxidase [EC:1.11.1.7]+ko01100//Metabolic pathways+ko01110//Biosynthesis of secondary metabolites+ko00940//Phenylpropanoid biosynthesis
Arahy.AHW3IA	1.43	1	1.4	1.276	8.54	3.08	2.91	4.843	1.96421	5.41242e-47	1.97325e-48	phosphomethylethanolamine N-methyltransferase [Arachis duranensis]	K05929//phosphoethanolamine N-methyltransferase [EC:2.1.1.103]+ko00564//Glycerophospholipid metabolism	GO:0046470//phosphatidylcholine metabolic process;GO:0006644//phospholipid metabolic process;GO:0009058//biosynthetic process;GO:0045017//glycerolipid biosynthetic process;GO:0008654//phospholipid biosynthetic process;GO:0006650//glycerophospholipid metabolic process;GO:1901564//organonitrogen compound metabolic process;GO:0006656//phosphatidylcholine biosynthetic process;GO:0006793//phosphorus m…
Arahy.DFH8S5	1.31	2.62	3.59	2.506	16.68	2.64	9.1	9.473	1.96242	1.05021e-96	1.87655e-98	3-ketoacyl-CoA synthase 12 [Arachis ipaensis]	K15397//3-ketoacyl-CoA synthase [EC:2.3.1.199]+ko01110//Biosynthesis of secondary metabolites+ko00062//Fatty acid elongation	GO:0016053//organic acid biosynthetic process;GO:0044249//cellular biosynthetic process;GO:0009987//cellular process;GO:0032787//monocarboxylic acid metabolic process;GO:1901576//organic substance biosynthetic process;GO:0071704//organic substance metabolic process;GO:0008610//lipid biosynthetic process;GO:0046394//carboxylic acid biosynthetic process;GO:0044238//primary metabolic process;GO:0009…
Arahy.3G6AIR	0.6	0.63	0.96	0.73	6.57	1.38	0.21	2.72	1.96163	3.33103e-17	3.07102e-18	protein DMR6-LIKE OXYGENASE 1-like [Arachis duranensis]	K05278//flavonol synthase [EC:1.14.11.23]+ko01100//Metabolic pathways+ko01110//Biosynthesis of secondary metabolites+ko00941//Flavonoid biosynthesis	GO:0043167//ion binding;GO:0043169//cation binding;GO:0005488//binding;GO:0046872//metal ion binding;GO:0016491//oxidoreductase activity;GO:0003824//catalytic activity;
Arahy.MAB9J5	0.19	0.08	1.01	0.426	3.69	1.06	0.23	1.66	1.9616	9.8089e-15	1.03409e-15	transcription factor MYB46 isoform X1 [Arachis duranensis]	K09422//transcription factor MYB, plant	GO:0051171//regulation of nitrogen compound metabolic process;GO:0060255//regulation of macromolecule metabolic process;GO:0006357//regulation of transcription from RNA polymerase II promoter;GO:0006355//regulation of transcription, DNA-templated;GO:0080090//regulation of primary metabolic process;GO:0032502//developmental process;GO:0009889//regulation of biosynthetic process;GO:0010468//regulat…	MYB
Arahy.RC54CN	0.65	0.06	0.2	0.303	2.81	0.16	0.34	1.103	1.95971	2.38449e-19	1.98459e-20	probable xyloglucan glycosyltransferase 12 [Arachis duranensis]	K20887//xyloglucan glycosyltransferase 4 [EC:2.4.1.-];K20887//xyloglucan glycosyltransferase 4 [EC:2.4.1.-]
Arahy.6SD2NF	3.45	1.16	3.06	2.556	22.01	3.68	2.8	9.496	1.95761	1.58069e-137	1.9226e-139	probable pectinesterase/pectinesterase inhibitor 61 [Arachis ipaensis]	K01051//pectinesterase [EC:3.1.1.11]+ko00040//Pentose and glucuronate interconversions+ko01100//Metabolic pathways	GO:0043170//macromolecule metabolic process;GO:0016043//cellular component organization;GO:0071704//organic substance metabolic process;GO:0044238//primary metabolic process;GO:0005976//polysaccharide metabolic process;GO:0016052//carbohydrate catabolic process;GO:0045490//pectin catabolic process;GO:0071555//cell wall organization;GO:0071554//cell wall organization or biogenesis;GO:0008152//meta…
Arahy.D57QFM	1.33	0.44	0.08	0.616	5.23	0.93	0.52	2.226	1.95602	5.45124e-17	5.0941e-18	GDSL esterase/lipase At1g28580 [Arachis ipaensis]	K21026//acetylajmaline esterase [EC:3.1.1.80]+ko00901//Indole alkaloid biosynthesis+ko01110//Biosynthesis of secondary metabolites
Arahy.GDD8RQ	0.35	0.45	0	0.266	0.98	1.28	0.75	1.003	1.95064	0.000895403	0.000304325	beta-1,6-galactosyltransferase GALT29A-like [Arachis ipaensis]	K00780//beta-galactoside alpha-2,3-sialyltransferase (sialyltransferase 4A) [EC:2.4.99.4]+ko00603//Glycosphingolipid biosynthesis - globo and isoglobo series+ko00604//Glycosphingolipid biosynthesis - ganglio series+ko01100//Metabolic pathways;K03368//beta-galactoside alpha-2,3-sialyltransferase (sialyltransferase 4B) [EC:2.4.99.4]+ko00603//Glycosphingolipid biosynthesis - globo and isoglobo serie…
Arahy.6S4II0	0.1	0.09	0.15	0.113	0.76	0.23	0.29	0.426	1.95061	2.56606e-06	5.57616e-07	subtilisin-like protease Glyma18g48580 [Arachis ipaensis]	K15333//tRNA guanosine-2'-O-methyltransferase [EC:2.1.1.34];K13199//plasminogen activator inhibitor 1 RNA-binding protein;K12619//5'-3' exoribonuclease 2 [EC:3.1.13.-]+ko03018//RNA degradation+ko03008//Ribosome biogenesis in eukaryotes;K14568//rRNA small subunit pseudouridine methyltransferase Nep1 [EC:2.1.1.260]+ko03008//Ribosome biogenesis in eukaryotes
Arahy.1SXR49	1.09	0.62	0.95	0.886	4.63	2.73	2.74	3.366	1.9466	1.68299e-08	2.8363e-09	uncharacterized protein LOC107623048 [Arachis ipaensis]
Arahy.N8H2W4	2.86	0.3	0.39	1.183	8.86	3.01	1.1	4.323	1.94505	2.91279e-24	2.00152e-25	auxin-induced protein X15-like [Arachis duranensis]	K14488//SAUR family protein+ko04075//Plant hormone signal transduction
Arahy.6SU9IG	70.61	3.73	16.46	30.266	242.77	62.26	26.33	110.453	1.94097	0	0	proline-rich protein 4 isoform X1 [Arachis duranensis]	K02184//formin 2
Arahy.5J98P8	0.29	0.15	0.27	0.236	1.66	0.38	0.56	0.866	1.9404	8.6442e-05	2.37404e-05	glycine-rich cell wall structural protein 1.0 [Arachis ipaensis]	K02184//formin 2
Arahy.6AR9D4	0.35	0.25	0.28	0.293	1.56	0.62	0.26	0.813	1.9388	2.46831e-11	3.2769e-12	PREDICTED: probable beta-D-xylosidase 2 [Glycine max]	K15920//xylan 1,4-beta-xylosidase [EC:3.2.1.37]+ko00520//Amino sugar and nucleotide sugar metabolism+ko01100//Metabolic pathways;K15920//xylan 1,4-beta-xylosidase [EC:3.2.1.37]+ko00520//Amino sugar and nucleotide sugar metabolism+ko01100//Metabolic pathways	GO:0044238//primary metabolic process;GO:0008152//metabolic process;GO:0005975//carbohydrate metabolic process;GO:0071704//organic substance metabolic process;GO:0016787//hydrolase activity;GO:0003824//catalytic activity;GO:0004553//hydrolase activity, hydrolyzing O-glycosyl compounds;GO:0016798//hydrolase activity, acting on glycosyl bonds;
Arahy.NI0LJQ	0.39	0.05	0.11	0.183	1.4	0.35	0.25	0.666	1.93863	8.61819e-08	1.56749e-08	beta-xylosidase/alpha-L-arabinofuranosidase 2 [Arachis ipaensis]	K15920//xylan 1,4-beta-xylosidase [EC:3.2.1.37]+ko00520//Amino sugar and nucleotide sugar metabolism+ko01100//Metabolic pathways	GO:0008152//metabolic process;GO:0005975//carbohydrate metabolic process;GO:0044238//primary metabolic process;GO:0071704//organic substance metabolic process;GO:0044425//membrane part;GO:0016021//integral component of membrane;GO:0016020//membrane;GO:0031224//intrinsic component of membrane;GO:0004553//hydrolase activity, hydrolyzing O-glycosyl compounds;GO:0016798//hydrolase activity, acting on…
Arahy.S3DSX5	0.64	4.31	1.74	2.23	9.91	8.57	6.69	8.39	1.93818	1.33414e-07	2.48217e-08	17.6 kDa class I heat shock protein [Medicago truncatula]	K13993//HSP20 family protein+ko04141//Protein processing in endoplasmic reticulum
Arahy.X7SX3R	0.21	0	0.48	0.23	2.37	0	0.18	0.85	1.93514	1.54896e-06	3.26497e-07	expansin-B3 [Arachis ipaensis]	K20628//expansin	GO:0019953//sexual reproduction;GO:0022414//reproductive process;GO:0044703//multi-organism reproductive process;GO:0000003//reproduction;GO:0051704//multi-organism process;GO:0005576//extracellular region;
Arahy.49H271	675.3	29.12	184.83	296.416	2725.98	315.71	136.13	1059.27	1.93222	0	0	21 kDa protein [Arachis duranensis]	K01051//pectinesterase [EC:3.1.1.11]+ko00040//Pentose and glucuronate interconversions+ko01100//Metabolic pathways	GO:0098772//molecular function regulator;GO:0004857//enzyme inhibitor activity;GO:0030234//enzyme regulator activity;
Arahy.554ZX1	0.34	0.69	0.52	0.516	3.18	1.52	0.89	1.863	1.93199	5.17106e-22	3.87101e-23	cytochrome P450 83B1-like [Arachis ipaensis]	K20617//cytochrome P450 family 71 subfamily A;K20617//cytochrome P450 family 71 subfamily A
Arahy.UG5UID	0.47	0.12	0.33	0.306	1.83	0.69	0.93	1.15	1.93137	2.17911e-07	4.14782e-08	uncharacterized protein LOC107478721 [Arachis duranensis]	K09260//MADS-box transcription enhancer factor 2A
Arahy.CVL0TV	0.23	0.25	0.28	0.253	1.38	0.71	0.78	0.956	1.92631	2.45484e-11	3.25824e-12	serine/threonine-protein kinase Nek4-like [Arachis ipaensis]	K08857//NIMA (never in mitosis gene a)-related kinase 1/4/5 [EC:2.7.11.1]	GO:0005524//ATP binding;GO:1901363//heterocyclic compound binding;GO:0036094//small molecule binding;GO:0005488//binding;GO:0032559//adenyl ribonucleotide binding;GO:0016773//phosphotransferase activity, alcohol group as acceptor;GO:0004672//protein kinase activity;GO:1901265//nucleoside phosphate binding;GO:0032555//purine ribonucleotide binding;GO:0017076//purine nucleotide binding;GO:0035639//…
Arahy.59WLWN	0.57	0.13	0.21	0.303	2.3	0.53	0.43	1.086	1.92071	1.37454e-08	2.29578e-09	protein COBRA [Arachis duranensis]		GO:0071554//cell wall organization or biogenesis;GO:0042546//cell wall biogenesis;GO:0043062//extracellular structure organization;GO:0009832//plant-type cell wall biogenesis;GO:0040007//growth;GO:0071840//cellular component organization or biogenesis;GO:0016049//cell growth;GO:0009664//plant-type cell wall organization;GO:0044085//cellular component biogenesis;GO:0010215//cellulose microfibril o…
Arahy.VDH4YT	1.01	0.15	0.26	0.473	3.82	0.3	0.8	1.64	1.92002	8.89037e-09	1.45702e-09	gibberellin-regulated protein 4 [Arachis duranensis]	K03860//phosphatidylinositol glycan, class Q+ko01100//Metabolic pathways+ko00563//Glycosylphosphatidylinositol (GPI)-anchor biosynthesis;K20887//xyloglucan glycosyltransferase 4 [EC:2.4.1.-];K03860//phosphatidylinositol glycan, class Q+ko01100//Metabolic pathways+ko00563//Glycosylphosphatidylinositol (GPI)-anchor biosynthesis;K20887//xyloglucan glycosyltransferase 4 [EC:2.4.1.-]
Arahy.R34KW1	2.46	1.11	0.85	1.473	5.56	8.54	3.16	5.753	1.91658	9.34819e-61	2.66966e-62	beta-glucosidase 12 isoform X1 [Arachis duranensis]	K01188//beta-glucosidase [EC:3.2.1.21]+ko01100//Metabolic pathways+ko00500//Starch and sucrose metabolism+ko01110//Biosynthesis of secondary metabolites+ko00460//Cyanoamino acid metabolism+ko00940//Phenylpropanoid biosynthesis;K01188//beta-glucosidase [EC:3.2.1.21]+ko01100//Metabolic pathways+ko00500//Starch and sucrose metabolism+ko01110//Biosynthesis of secondary metabolites+ko00460//Cyanoamino…	GO:1901135//carbohydrate derivative metabolic process;GO:0008152//metabolic process;GO:0071704//organic substance metabolic process;GO:0005975//carbohydrate metabolic process;GO:1901657//glycosyl compound metabolic process;GO:0044238//primary metabolic process;GO:0016787//hydrolase activity;GO:0004553//hydrolase activity, hydrolyzing O-glycosyl compounds;GO:0016798//hydrolase activity, acting on …
Arahy.79TY2T	0.71	0.21	1.02	0.646	3.55	1.76	2	2.436	1.9164	8.82942e-14	9.8563e-15	squamosa promoter-binding-like protein [Arachis hypogaea]	K13415//protein brassinosteroid insensitive 1 [EC:2.7.10.1 2.7.11.1]+ko04075//Plant hormone signal transduction	GO:0043226//organelle;GO:0043227//membrane-bounded organelle;GO:0043231//intracellular membrane-bounded organelle;GO:0005623//cell;GO:0044424//intracellular part;GO:0005622//intracellular;GO:0043229//intracellular organelle;GO:0005634//nucleus;GO:0044464//cell part;GO:0003676//nucleic acid binding;GO:0005488//binding;GO:0043167//ion binding;GO:1901363//heterocyclic compound binding;GO:0097159//or…	SBP
Arahy.RMNX5H	0.21	0.05	0.37	0.21	1.29	0.6	0.4	0.763	1.91607	4.81564e-09	7.67183e-10	uncharacterized protein LOC107480048 isoform X1 [Arachis duranensis]	K13675//UDP-glucose:O-linked fucose beta-1,3-glucosyltransferase [EC:2.4.1.-]+ko00514//Other types of O-glycan biosynthesis;K03509//DNA polymerase eta [EC:2.7.7.7];K08176//MFS transporter, PHS family, inorganic phosphate transporter;K13675//UDP-glucose:O-linked fucose beta-1,3-glucosyltransferase [EC:2.4.1.-]+ko00514//Other types of O-glycan biosynthesis;K03509//DNA polymerase eta [EC:2.7.7.7];K0…	GO:0044425//membrane part;GO:0016021//integral component of membrane;GO:0016020//membrane;GO:0031224//intrinsic component of membrane;GO:0003824//catalytic activity;GO:0016740//transferase activity;
Arahy.1E8W48	0.49	0.27	0.25	0.336	2.05	0.86	0.77	1.226	1.91562	1.32725e-11	1.72043e-12	cytokinin dehydrogenase 7 isoform X1 [Arachis ipaensis]	K00279//cytokinin dehydrogenase [EC:1.5.99.12]+ko00908//Zeatin biosynthesis	GO:0010817//regulation of hormone levels;GO:0008152//metabolic process;GO:0009987//cellular process;GO:0006725//cellular aromatic compound metabolic process;GO:0009690//cytokinin metabolic process;GO:0071704//organic substance metabolic process;GO:0006807//nitrogen compound metabolic process;GO:1901564//organonitrogen compound metabolic process;GO:0046483//heterocycle metabolic process;GO:0065007…
Arahy.AX28JG	0.43	0.16	0.33	0.306	2.17	0.57	0.63	1.123	1.91469	1.76127e-11	2.31339e-12	protein trichome birefringence-like 34 [Arachis ipaensis]	K16573//gamma-tubulin complex component 6;K16573//gamma-tubulin complex component 6
Arahy.48HC15	1.17	0.3	1.48	0.983	6.89	1.54	2.43	3.62	1.91428	1.29332e-46	4.74352e-48	uncharacterized protein LOC107623278 [Arachis ipaensis]	K15503//serine/threonine-protein phosphatase 6 regulatory ankyrin repeat subunit B
Arahy.GJ802T	0.43	0.1	0.25	0.26	2.12	0.2	0.45	0.923	1.91372	9.68038e-14	1.08457e-14	PREDICTED: glucomannan 4-beta-mannosyltransferase 9-like [Lupinus angustifolius]	K13680//beta-mannan synthase [EC:2.4.1.32]	GO:0016021//integral component of membrane;GO:0016020//membrane;GO:0031224//intrinsic component of membrane;GO:0044425//membrane part;
Arahy.JH2NJV	0.51	0.86	0.35	0.573	3.06	0.78	2.37	2.07	1.91302	8.6781e-21	6.81735e-22	protein ZINC INDUCED FACILITATOR-LIKE 1-like isoform X1 [Arachis ipaensis]	K12818//ATP-dependent RNA helicase DHX8/PRP22 [EC:3.6.4.13]+ko03040//Spliceosome
Arahy.C6FBGW	0.52	0.54	0.27	0.443	0.35	4.88	0.09	1.773	1.90851	8.06923e-15	8.4765e-16	uncharacterized protein LOC107459555 [Arachis duranensis]
Arahy.T4Y60T	0.52	0.54	0.27	0.443	0.35	4.88	0.09	1.773	1.90851	8.06923e-15	8.4765e-16	uncharacterized protein LOC107459555 [Arachis duranensis]
Arahy.GZJ8DG	3.33	1.22	2.37	2.306	19.48	3.54	1.66	8.226	1.90566	1.53656e-44	5.83797e-46	fasciclin-like arabinogalactan protein 12 [Arachis ipaensis]	K19519//transforming growth factor-beta-induced protein
Arahy.IE6A37	0.08	0.15	0.04	0.09	0.43	0.24	0.28	0.316	1.90524	0.000257199	7.75225e-05	LOW QUALITY PROTEIN: protein kinase PINOID-like [Arachis duranensis]	K08286//protein-serine/threonine kinase [EC:2.7.11.-]	GO:0032559//adenyl ribonucleotide binding;GO:0035639//purine ribonucleoside triphosphate binding;GO:0016773//phosphotransferase activity, alcohol group as acceptor;GO:0043167//ion binding;GO:0043168//anion binding;GO:0005524//ATP binding;GO:0000166//nucleotide binding;GO:0017076//purine nucleotide binding;GO:0008144//drug binding;GO:0016301//kinase activity;GO:0097159//organic cyclic compound bin…
Arahy.XXUZ88	0.71	1.51	1.2	1.14	5.55	4.08	3.03	4.22	1.90475	5.36124e-09	8.58135e-10	serine carboxypeptidase-like 20 [Arachis duranensis]	K16296//serine carboxypeptidase-like clade I [EC:3.4.16.-]
Arahy.LTXE73	0	1.93	0	0.643	3.7	0	2.9	2.2	1.90361	3.40201e-13	3.93225e-14	uncharacterized protein LOC107645299 [Arachis ipaensis]		GO:0032259//methylation;GO:0008152//metabolic process;GO:0005737//cytoplasm;GO:0044464//cell part;GO:0005623//cell;GO:0044424//intracellular part;GO:0016021//integral component of membrane;GO:0044425//membrane part;GO:0031224//intrinsic component of membrane;GO:0005622//intracellular;GO:0016020//membrane;GO:0016741//transferase activity, transferring one-carbon groups;GO:0003824//catalytic activi…
Arahy.CSQB0P	0.05	0.11	0.35	0.17	1.42	0.06	0.36	0.613	1.90293	0.000134001	3.82176e-05	cytochrome P450 CYP82D47 [Arachis ipaensis]	K07408//cytochrome P450 family 1 subfamily A polypeptide 1 [EC:1.14.14.1]+ko00380//Tryptophan metabolism+ko01100//Metabolic pathways	GO:0008152//metabolic process;GO:0019748//secondary metabolic process;GO:0044550//secondary metabolite biosynthetic process;GO:0009058//biosynthetic process;GO:0016020//membrane;GO:0016021//integral component of membrane;GO:0044425//membrane part;GO:0031224//intrinsic component of membrane;GO:0003824//catalytic activity;GO:0046872//metal ion binding;GO:0016705//oxidoreductase activity, acting on …
Arahy.9V2T98	0.27	0	0.1	0.123	0.23	0.5	0.67	0.466	1.89847	0.000413601	0.000129798	tubulin alpha-3 chain-like [Arachis ipaensis]	K07374//tubulin alpha+ko04145//Phagosome
Arahy.8PC3NJ	0.62	0.55	0.53	0.566	3.62	1.21	1.28	2.036	1.8983	1.12292e-31	6.04758e-33	kinesin-like protein KIN-14N [Arachis ipaensis]	K10405//kinesin family member C1	GO:0009987//cellular process;GO:0007017//microtubule-based process;GO:0006928//movement of cell or subcellular component;GO:0007018//microtubule-based movement;GO:0016462//pyrophosphatase activity;GO:0003777//microtubule motor activity;GO:0008017//microtubule binding;GO:0036094//small molecule binding;GO:1901363//heterocyclic compound binding;GO:0017111//nucleoside-triphosphatase activity;GO:0003…
Arahy.L5JI0V	0.43	0.41	0.31	0.383	0.85	2.82	0.7	1.456	1.89765	9.54404e-12	1.22307e-12	ammonium transporter 1 member 4-like [Arachis ipaensis]	K03320//ammonium transporter, Amt family	GO:0031224//intrinsic component of membrane;GO:0016021//integral component of membrane;GO:0044425//membrane part;GO:0016020//membrane;GO:0008324//cation transmembrane transporter activity;GO:0015075//ion transmembrane transporter activity;GO:0005215//transporter activity;GO:0008519//ammonium transmembrane transporter activity;GO:0022857//transmembrane transporter activity;
Arahy.GH00FZ	0	0.77	0.9	0.556	0.13	1.8	1.36	1.096	1.89656	0.000669149	0.000220526	uncharacterized protein LOC107638121 [Arachis ipaensis]	K01230//mannosyl-oligosaccharide alpha-1,2-mannosidase [EC:3.2.1.113]+ko04141//Protein processing in endoplasmic reticulum+ko00510//N-Glycan biosynthesis+ko01100//Metabolic pathways;K05658//ATP-binding cassette, subfamily B (MDR/TAP), member 1 [EC:3.6.3.44]+ko02010//ABC transporters;K18328//lariat debranching enzyme [EC:3.1.-.-]
Arahy.9BKN09	0.07	0.17	0.46	0.233	0.31	1.94	0.58	0.943	1.89538	8.27245e-06	1.92419e-06	(+)-neomenthol dehydrogenase isoform X1 [Arachis duranensis]	K15095//(+)-neomenthol dehydrogenase [EC:1.1.1.208]+ko00902//Monoterpenoid biosynthesis+ko01110//Biosynthesis of secondary metabolites	GO:0003824//catalytic activity;GO:0016491//oxidoreductase activity;
Arahy.2U0JEX	0.45	0	0.15	0.2	1.54	0.33	0.25	0.706	1.89502	3.07093e-06	6.74354e-07	UDP-glycosyltransferase 79A6-like [Arachis ipaensis]	K17193//anthocyanidin 3-O-glucoside 2'''-O-xylosyltransferase [EC:2.4.2.51]+ko00942//Anthocyanin biosynthesis	GO:0008152//metabolic process;GO:0005622//intracellular;GO:0044424//intracellular part;GO:0044464//cell part;GO:0005623//cell;GO:0043231//intracellular membrane-bounded organelle;GO:0043226//organelle;GO:0043229//intracellular organelle;GO:0043227//membrane-bounded organelle;GO:0003824//catalytic activity;GO:0008194//UDP-glycosyltransferase activity;GO:0016758//transferase activity, transferring …
Arahy.A2UKNP	0	0	0.14	0.046	0.41	0.1	0	0.17	1.89276	0.000956481	0.000327453	sucrose synthase 5 isoform X2 [Arachis ipaensis]	K00695//sucrose synthase [EC:2.4.1.13]+ko01100//Metabolic pathways+ko00500//Starch and sucrose metabolism	GO:0044238//primary metabolic process;GO:0044262//cellular carbohydrate metabolic process;GO:0009987//cellular process;GO:0044237//cellular metabolic process;GO:0005975//carbohydrate metabolic process;GO:0008152//metabolic process;GO:0009311//oligosaccharide metabolic process;GO:0005984//disaccharide metabolic process;GO:0005985//sucrose metabolic process;GO:0071704//organic substance metabolic p…
Arahy.U999Z0	0.2	0.05	0.13	0.126	0.65	0.28	0.48	0.47	1.88994	1.95322e-06	4.17708e-07	mechanosensitive ion channel protein 10 [Arachis duranensis]	K22048//mechanosensitive ion channel protein 4/5/6/7/8/9/10	GO:0009605//response to external stimulus;GO:0009628//response to abiotic stimulus;GO:0051606//detection of stimulus;GO:0006810//transport;GO:0051179//localization;GO:0006811//ion transport;GO:0050982//detection of mechanical stimulus;GO:0051234//establishment of localization;GO:0009612//response to mechanical stimulus;GO:0050896//response to stimulus;GO:0009581//detection of external stimulus;GO…
Arahy.NDRE1V	0.45	0.29	1.24	0.66	5.73	0.83	0.53	2.363	1.88762	1.64523e-14	1.75612e-15	anthranilate N-methyltransferase [Arachis duranensis]	K13066//caffeic acid 3-O-methyltransferase [EC:2.1.1.68]+ko01100//Metabolic pathways+ko01110//Biosynthesis of secondary metabolites+ko00940//Phenylpropanoid biosynthesis
Arahy.TGV1RT	4.68	1.2	0.59	2.156	11.07	8.14	4.1	7.77	1.88694	9.84524e-54	3.19739e-55	probable O-methyltransferase 3 isoform X1 [Arachis duranensis]	K16040//trans-resveratrol di-O-methyltransferase [EC:2.1.1.240]+ko00945//Stilbenoid, diarylheptanoid and gingerol biosynthesis
Arahy.5YT24Q	0.12	0	0.19	0.103	0.89	0.04	0.14	0.356	1.88476	0.000138158	3.95071e-05	probable pectinesterase/pectinesterase inhibitor 54 [Arachis ipaensis]	K01051//pectinesterase [EC:3.1.1.11]+ko00040//Pentose and glucuronate interconversions+ko01100//Metabolic pathways
Arahy.AF6LVX	4.43	3.04	1.97	3.146	21.78	8.76	2.78	11.106	1.88281	3.29685e-99	5.69456e-101	fatty acyl-CoA reductase 3 [Arachis duranensis]	K13356//alcohol-forming fatty acyl-CoA reductase [EC:1.2.1.84]+ko04146//Peroxisome+ko00073//Cutin, suberine and wax biosynthesis
Arahy.GB961F	1.75	0.69	0.83	1.09	7.81	1.85	1.86	3.84	1.88177	2.11933e-32	1.11813e-33	peroxidase A2 [Arachis ipaensis]	K00430//peroxidase [EC:1.11.1.7]+ko01100//Metabolic pathways+ko01110//Biosynthesis of secondary metabolites+ko00940//Phenylpropanoid biosynthesis
Arahy.9732XC	0.6	0.23	0.37	0.4	1.79	1.89	0.74	1.473	1.88061	2.27791e-14	2.44858e-15	NAC domain-containing protein 73 [Arachis ipaensis]		GO:0044237//cellular metabolic process;GO:0034645//cellular macromolecule biosynthetic process;GO:0051252//regulation of RNA metabolic process;GO:0019219//regulation of nucleobase-containing compound metabolic process;GO:0008152//metabolic process;GO:2001141//regulation of RNA biosynthetic process;GO:0010468//regulation of gene expression;GO:0006139//nucleobase-containing compound metabolic proce…	NAC
Arahy.Q13343	0.36	0.77	0	0.376	0.6	1.47	2.04	1.37	1.87761	2.96776e-05	7.5543e-06	probable ADP-ribosylation factor GTPase-activating protein AGD8 [Arachis ipaensis]	K12493//ADP-ribosylation factor GTPase-activating protein 2/3+ko04144//Endocytosis
Arahy.TQ9955	1.09	0.26	0.21	0.52	3.81	0.66	0.91	1.793	1.87364	2.08601e-08	3.54557e-09	cytokinin riboside 5'-monophosphate phosphoribohydrolase LOG3 isoform X1 [Arachis duranensis]	K06966//uncharacterized protein	GO:0010817//regulation of hormone levels;GO:0009690//cytokinin metabolic process;GO:0034754//cellular hormone metabolic process;GO:0065008//regulation of biological quality;GO:0009691//cytokinin biosynthetic process;GO:1901564//organonitrogen compound metabolic process;GO:0071704//organic substance metabolic process;GO:0009058//biosynthetic process;GO:0042445//hormone metabolic process;GO:0009987…
Arahy.RHXH9H	1.22	0	0.68	0.633	1.93	0	4.93	2.286	1.86834	2.89194e-08	4.98792e-09	G-type lectin S-receptor-like serine/threonine-protein kinase At1g11330 [Arachis ipaensis]	K04733//interleukin-1 receptor-associated kinase 4 [EC:2.7.11.1]
Arahy.19LA55	0.71	0	0.32	0.343	3.38	0.12	0	1.166	1.86599	2.50114e-07	4.79373e-08	mavicyanin [Arachis duranensis]		GO:0016021//integral component of membrane;GO:0071944//cell periphery;GO:0046658//anchored component of plasma membrane;GO:0031224//intrinsic component of membrane;GO:0044459//plasma membrane part;GO:0031226//intrinsic component of plasma membrane;GO:0044425//membrane part;GO:0005623//cell;GO:0031225//anchored component of membrane;GO:0005886//plasma membrane;GO:0044464//cell part;GO:0016020//mem…
Arahy.MQIQ20	0.63	0	0.64	0.423	1.69	2.13	0.96	1.593	1.86533	4.43803e-13	5.17539e-14	LOW QUALITY PROTEIN: HSP-interacting protein [Arachis ipaensis]	K17768//mitochondrial import receptor subunit TOM70;K21991//protein unc-45;K07937//ADP-ribosylation factor 1+ko04144//Endocytosis;K09527//DnaJ homolog subfamily C member 7
Arahy.DGX5BP	0.09	0.24	0.45	0.26	1.68	0.33	0.77	0.926	1.86431	4.76867e-13	5.57441e-14	subtilisin-like protease Glyma18g48580 [Arachis duranensis]	K15333//tRNA guanosine-2'-O-methyltransferase [EC:2.1.1.34];K13199//plasminogen activator inhibitor 1 RNA-binding protein;K12619//5'-3' exoribonuclease 2 [EC:3.1.13.-]+ko03018//RNA degradation+ko03008//Ribosome biogenesis in eukaryotes;K14568//rRNA small subunit pseudouridine methyltransferase Nep1 [EC:2.1.1.260]+ko03008//Ribosome biogenesis in eukaryotes
Arahy.1CM75D	1.53	0.98	1.06	1.19	10.17	1.5	0.57	4.08	1.86363	0.00022071	6.56457e-05	GDSL esterase/lipase At4g26790 isoform X1 [Arachis ipaensis]	K00679//phospholipid:diacylglycerol acyltransferase [EC:2.3.1.158]+ko00561//Glycerolipid metabolism;K21026//acetylajmaline esterase [EC:3.1.1.80]+ko00901//Indole alkaloid biosynthesis+ko01110//Biosynthesis of secondary metabolites
Arahy.4Y6QEN	0.42	0.05	0.26	0.243	1.61	0.78	0.21	0.866	1.85564	3.52453e-08	6.14197e-09	alcohol dehydrogenase-like 1 [Arachis ipaensis]	K00121//S-(hydroxymethyl)glutathione dehydrogenase / alcohol dehydrogenase [EC:1.1.1.284 1.1.1.1]+ko00010//Glycolysis / Gluconeogenesis+ko00350//Tyrosine metabolism+ko01100//Metabolic pathways+ko01110//Biosynthesis of secondary metabolites+ko00071//Fatty acid degradation+ko01200//Carbon metabolism
Arahy.NPPN3F	0.63	0	0	0.21	0.12	0.59	1.56	0.756	1.85198	0.000519925	0.000166898	uncharacterized protein LOC107477861 [Arachis duranensis]		GO:0044425//membrane part;GO:0031224//intrinsic component of membrane;GO:0016020//membrane;GO:0016021//integral component of membrane;
Arahy.3U3G48	4.94	3.4	3.57	3.97	26.99	6.7	7.43	13.706	1.85079	1.35349e-22	9.88602e-24	indole-3-acetic acid-induced protein ARG7 [Arachis ipaensis]	K14488//SAUR family protein+ko04075//Plant hormone signal transduction	GO:0050896//response to stimulus;GO:0009725//response to hormone;GO:0009733//response to auxin;GO:0042221//response to chemical;GO:0009719//response to endogenous stimulus;GO:0010033//response to organic substance;
Arahy.23EIYW	2.2	0	1.01	1.07	8.38	1.35	1.31	3.68	1.85012	6.22751e-10	9.16558e-11	probable NAD(P)H dehydrogenase (quinone) FQR1-like 1 [Arachis duranensis]	K03809//NAD(P)H dehydrogenase (quinone) [EC:1.6.5.2]+ko00130//Ubiquinone and other terpenoid-quinone biosynthesis+ko01110//Biosynthesis of secondary metabolites
Arahy.MDLZ4X	1.07	0.76	0.43	0.753	3.53	3.72	0.78	2.676	1.84957	2.68092e-19	2.23803e-20	probable terpene synthase 2 isoform X3 [Arachis ipaensis]	K15803//(-)-germacrene D synthase [EC:4.2.3.75]+ko00909//Sesquiterpenoid and triterpenoid biosynthesis
Arahy.K13GF2	0.28	0	0.25	0.176	0.49	1.05	0.46	0.666	1.84843	0.000432212	0.00013614	PREDICTED: uncharacterized protein LOC105127022 [Populus euphratica]
Arahy.M1LVA5	0	2.35	0	0.783	0.48	8.22	0	2.9	1.84648	4.08689e-14	4.45715e-15	ER membrane protein complex subunit [Ananas comosus]		GO:0016020//membrane;GO:0031224//intrinsic component of membrane;GO:0044425//membrane part;GO:0016021//integral component of membrane;GO:0030246//carbohydrate binding;GO:0005488//binding;
Arahy.7RM2L3	0.85	0.35	0.86	0.686	5.51	0.75	0.81	2.356	1.84536	2.00925e-31	1.09218e-32	TORTIFOLIA1-like protein 4 [Arachis duranensis]		GO:0044424//intracellular part;GO:0099513//polymeric cytoskeletal fiber;GO:0005622//intracellular;GO:0043228//non-membrane-bounded organelle;GO:0015630//microtubule cytoskeleton;GO:0099080//supramolecular complex;GO:0044430//cytoskeletal part;GO:0099081//supramolecular polymer;GO:0043229//intracellular organelle;GO:0044464//cell part;GO:0043226//organelle;GO:0043232//intracellular non-membrane-bo…
Arahy.CKB6LS	0.5	0.29	0.57	0.453	3.61	0.91	0.27	1.596	1.84481	5.2549e-23	3.77563e-24	polygalacturonase 1 beta-like protein 3 [Arachis duranensis]	K03006//DNA-directed RNA polymerase II subunit RPB1 [EC:2.7.7.6]+ko00230//Purine metabolism+ko03020//RNA polymerase+ko01100//Metabolic pathways+ko00240//Pyrimidine metabolism;K03006//DNA-directed RNA polymerase II subunit RPB1 [EC:2.7.7.6]+ko00230//Purine metabolism+ko03020//RNA polymerase+ko01100//Metabolic pathways+ko00240//Pyrimidine metabolism
Arahy.AT5BZQ	1.85	0.45	0.24	0.846	5.68	2.29	0.62	2.863	1.84366	8.23616e-26	5.37288e-27	WAT1-related protein At4g08300 [Arachis ipaensis]	K17500//integrin-linked kinase-associated serine/threonine phosphatase 2C [EC:3.1.3.16];K17500//integrin-linked kinase-associated serine/threonine phosphatase 2C [EC:3.1.3.16]	GO:0006810//transport;GO:0065008//regulation of biological quality;GO:0055081//anion homeostasis;GO:0080144//amino acid homeostasis;GO:0006811//ion transport;GO:0046942//carboxylic acid transport;GO:0051234//establishment of localization;GO:0050801//ion homeostasis;GO:0015849//organic acid transport;GO:0006865//amino acid transport;GO:0048878//chemical homeostasis;GO:0015711//organic anion transp…
Arahy.NAS7CZ	0.41	0.16	0.19	0.253	1.7	0.43	0.44	0.856	1.84263	2.59682e-05	6.54903e-06	MATH domain and coiled-coil domain-containing protein At3g44800 isoform X2 [Arachis duranensis]	K21596//calmodulin-binding transcription activator;K11838//ubiquitin carboxyl-terminal hydrolase 7 [EC:3.4.19.12]
Arahy.V8PY6L	20.5	3.38	7.11	10.33	88.21	7.62	7.98	34.603	1.84119	0	0	putative leucine-rich repeat domain, L domain-like protein [Helianthus annuus]	K02184//formin 2	GO:0045229//external encapsulating structure organization;GO:0016043//cellular component organization;GO:0071555//cell wall organization;GO:0071840//cellular component organization or biogenesis;GO:0071554//cell wall organization or biogenesis;GO:0009987//cellular process;GO:0005623//cell;GO:0009505//plant-type cell wall;GO:0071944//cell periphery;GO:0009506//plasmodesma;GO:0005576//extracellular…
Arahy.T1S7CJ	0	0.21	0.31	0.173	0.92	0.47	0.47	0.62	1.83478	8.22484e-05	2.24598e-05	ATP-citrate synthase alpha chain protein 1-like [Cajanus cajan]	K01648//ATP citrate (pro-S)-lyase [EC:2.3.3.8]+ko00020//Citrate cycle (TCA cycle)+ko01100//Metabolic pathways+ko01110//Biosynthesis of secondary metabolites	GO:0046394//carboxylic acid biosynthetic process;GO:0009987//cellular process;GO:0006637//acyl-CoA metabolic process;GO:0006790//sulfur compound metabolic process;GO:0006085//acetyl-CoA biosynthetic process;GO:0006082//organic acid metabolic process;GO:0006633//fatty acid biosynthetic process;GO:0072330//monocarboxylic acid biosynthetic process;GO:0008152//metabolic process;GO:0035383//thioester …
Arahy.KDEH1Y	0.33	0.58	0.34	0.416	3.33	0.36	0.49	1.393	1.8314	1.93305e-08	3.2771e-09	ethylene-responsive transcription factor SHINE 2-like [Arachis ipaensis]	K09286//EREBP-like factor;K13434//pathogenesis-related genes transcriptional activator PTI6+ko04626//Plant-pathogen interaction	GO:0009058//biosynthetic process;GO:0044271//cellular nitrogen compound biosynthetic process;GO:0006351//transcription, DNA-templated;GO:0044238//primary metabolic process;GO:0032774//RNA biosynthetic process;GO:0044260//cellular macromolecule metabolic process;GO:0046483//heterocycle metabolic process;GO:0097659//nucleic acid-templated transcription;GO:0034654//nucleobase-containing compound bio…	AP2-EREBP
Arahy.LDS5WE	0.09	0.12	0.14	0.116	0.52	0.42	0.27	0.403	1.82999	0.000500749	0.000159926	HSP-interacting protein [Arachis duranensis]	K21991//protein unc-45;K17768//mitochondrial import receptor subunit TOM70;K11592//endoribonuclease Dicer [EC:3.1.26.-]
Arahy.C54011	0.51	0	0.38	0.296	2.27	0.32	0.47	1.02	1.82982	0.000633809	0.000207846	uncharacterized protein LOC107621712 [Arachis ipaensis]	K17553//protein phosphatase 1 regulatory subunit 11	GO:0044425//membrane part;GO:0031224//intrinsic component of membrane;GO:0016021//integral component of membrane;GO:0016020//membrane;
Arahy.T9QV62	0.18	0	0.59	0.256	1.37	1.34	0.14	0.95	1.82936	1.48319e-08	2.48469e-09	COBRA-like protein 4 [Arachis duranensis]		GO:0042546//cell wall biogenesis;GO:0009987//cellular process;GO:0071555//cell wall organization;GO:0071554//cell wall organization or biogenesis;GO:0071668//plant-type cell wall assembly;GO:0022607//cellular component assembly;GO:0010215//cellulose microfibril organization;GO:0071669//plant-type cell wall organization or biogenesis;GO:0016049//cell growth;GO:0030198//extracellular matrix organiz…
Arahy.DWWZ6G	3.95	2.07	3.71	3.243	17.44	12.36	4.5	11.433	1.8286	6.68526e-98	1.17569e-99	PREDICTED: phosphoethanolamine N-methyltransferase-like [Cicer arietinum]	K05929//phosphoethanolamine N-methyltransferase [EC:2.1.1.103]+ko00564//Glycerophospholipid metabolism	GO:0032259//methylation;GO:0008152//metabolic process;GO:0009058//biosynthetic process;GO:0045017//glycerolipid biosynthetic process;GO:0008610//lipid biosynthetic process;GO:1901566//organonitrogen compound biosynthetic process;GO:1901576//organic substance biosynthetic process;GO:0006656//phosphatidylcholine biosynthetic process;GO:0044255//cellular lipid metabolic process;GO:0006650//glyceroph…
Arahy.U456D3	0.47	0.39	0.43	0.43	2.27	1.35	0.85	1.49	1.8271	3.49222e-11	4.68367e-12	histone acetyltransferase MCC1 [Arachis ipaensis]	K21121//N-alpha-acetyltransferase 60 [EC:2.3.1.259]
Arahy.ZMPK13	0	0.98	0.72	0.566	2.73	2.35	0.87	1.983	1.82117	2.22826e-11	2.94983e-12	bidirectional sugar transporter N3 [Arachis ipaensis]	K15382//solute carrier family 50 (sugar transporter)	GO:0051234//establishment of localization;GO:0071702//organic substance transport;GO:0006810//transport;GO:0051179//localization;GO:0008643//carbohydrate transport;GO:0044464//cell part;GO:0005886//plasma membrane;GO:0016021//integral component of membrane;GO:0005623//cell;GO:0016020//membrane;GO:0031224//intrinsic component of membrane;GO:0044425//membrane part;GO:0071944//cell periphery;GO:0015…
Arahy.WX55PG	0.07	0.08	0.22	0.123	0.7	0.53	0.06	0.43	1.82074	1.9914e-10	2.81606e-11	PREDICTED: putative ABC transporter C family member 15 [Glycine max]	K05665//ATP-binding cassette, subfamily C (CFTR/MRP), member 1+ko02010//ABC transporters	GO:0051234//establishment of localization;GO:0051179//localization;GO:0055085//transmembrane transport;GO:0006810//transport;GO:0005773//vacuole;GO:0000325//plant-type vacuole;GO:0044444//cytoplasmic part;GO:0044437//vacuolar part;GO:0031224//intrinsic component of membrane;GO:0043227//membrane-bounded organelle;GO:0005774//vacuolar membrane;GO:0044425//membrane part;GO:0044422//organelle part;GO…
Arahy.CDY1ZF	36.73	20.02	52.7	36.483	223.39	43.74	110	125.71	1.8199	0	0	GDSL esterase/lipase APG [Arachis duranensis]	K00679//phospholipid:diacylglycerol acyltransferase [EC:2.3.1.158]+ko00561//Glycerolipid metabolism;K10691//E3 ubiquitin-protein ligase UBR4 [EC:2.3.2.27];K14209//solute carrier family 36 (proton-coupled amino acid transporter);K01188//beta-glucosidase [EC:3.2.1.21]+ko01100//Metabolic pathways+ko00500//Starch and sucrose metabolism+ko01110//Biosynthesis of secondary metabolites+ko00460//Cyanoamin…	GO:0016020//membrane;GO:0016021//integral component of membrane;GO:0044425//membrane part;GO:0031224//intrinsic component of membrane;GO:0003824//catalytic activity;GO:0016787//hydrolase activity;GO:0016788//hydrolase activity, acting on ester bonds;
Arahy.FJTN2Z	0.08	0	0.26	0.113	0.42	0.4	0.44	0.42	1.81446	0.000739288	0.000246051	probable inorganic phosphate transporter 1-7 [Arachis ipaensis]	K08176//MFS transporter, PHS family, inorganic phosphate transporter
Arahy.BI9J5B	1.36	0.08	0.8	0.746	5.93	1.28	0.32	2.51	1.81225	1.44685e-11	1.88318e-12	uncharacterized protein LOC107470667 [Arachis duranensis]	K15082//DNA repair protein RAD7
Arahy.T6SU81	0	0.67	0.38	0.35	0.99	1.07	1.77	1.276	1.81011	7.61768e-09	1.23865e-09	uncharacterized protein LOC107610185 isoform X1 [Arachis ipaensis]
Arahy.493UN1	0.11	0.04	0.12	0.09	0.77	0.07	0.08	0.306	1.80973	2.23705e-05	5.58141e-06	putative cellulose synthase family protein [Arachis ipaensis]	K10999//cellulose synthase A [EC:2.4.1.12];K10999//cellulose synthase A [EC:2.4.1.12]	GO:0009250//glucan biosynthetic process;GO:0044249//cellular biosynthetic process;GO:0044238//primary metabolic process;GO:0071554//cell wall organization or biogenesis;GO:0051274//beta-glucan biosynthetic process;GO:0016043//cellular component organization;GO:0030243//cellulose metabolic process;GO:0033692//cellular polysaccharide biosynthetic process;GO:0051273//beta-glucan metabolic process;GO…
Arahy.PLB5QN	0.33	1.21	0	0.513	1.65	2.7	0.9	1.75	1.8054	3.00151e-10	4.29715e-11	mRNA cap guanine-N7 methyltransferase 1 isoform X1 [Arachis ipaensis]	K00565//mRNA (guanine-N7-)-methyltransferase [EC:2.1.1.56]+ko03015//mRNA surveillance pathway	GO:0043412//macromolecule modification;GO:0010467//gene expression;GO:0071704//organic substance metabolic process;GO:0044260//cellular macromolecule metabolic process;GO:0090304//nucleic acid metabolic process;GO:0036265//RNA (guanine-N7)-methylation;GO:0043170//macromolecule metabolic process;GO:0044237//cellular metabolic process;GO:0006807//nitrogen compound metabolic process;GO:0009452//7-me…
Arahy.H635BA	0.53	0.59	0	0.373	0.54	1.31	2.02	1.29	1.80443	0.000102029	2.84146e-05	thioredoxin-like 3-3 [Arachis ipaensis]	K03671//thioredoxin 1
Arahy.4TSV6W	0.21	0.14	0.23	0.193	1.17	0.35	0.43	0.65	1.8037	6.97695e-15	7.30503e-16	uncharacterized protein LOC107625873 isoform X1 [Arachis ipaensis]	K08592//sentrin-specific protease 1 [EC:3.4.22.68]
Arahy.ML01RA	1.49	1.23	0.9	1.206	9.82	1.23	0.71	3.92	1.80097	1.71293e-64	4.58034e-66	PREDICTED: long chain acyl-CoA synthetase 2-like [Lupinus angustifolius]	K01897//long-chain acyl-CoA synthetase [EC:6.2.1.3]+ko04146//Peroxisome+ko01100//Metabolic pathways+ko00061//Fatty acid biosynthesis+ko01212//Fatty acid metabolism+ko00071//Fatty acid degradation	GO:0008152//metabolic process;GO:0016874//ligase activity;GO:0003824//catalytic activity;
Arahy.PHCS62	0.69	1.94	0.8	1.143	5.31	4.44	1.96	3.903	1.80083	3.48574e-30	1.97453e-31	phytoene synthase 2, chloroplastic [Arachis ipaensis]	K02291//15-cis-phytoene/all-trans-phytoene synthase [EC:2.5.1.32 2.5.1.99]+ko00906//Carotenoid biosynthesis+ko01100//Metabolic pathways+ko01110//Biosynthesis of secondary metabolites	GO:1902653//secondary alcohol biosynthetic process;GO:1901360//organic cyclic compound metabolic process;GO:0008202//steroid metabolic process;GO:0009058//biosynthetic process;GO:0006694//steroid biosynthetic process;GO:0009987//cellular process;GO:1901615//organic hydroxy compound metabolic process;GO:0016128//phytosteroid metabolic process;GO:0044283//small molecule biosynthetic process;GO:0044…
Arahy.U2CXJI	0	0.06	0.19	0.083	0.31	0.09	0.47	0.29	1.80076	0.000191544	5.62204e-05	cytochrome P450 734A1 [Arachis duranensis]	K15639//PHYB activation tagged suppressor 1 [EC:1.14.-.-]+ko00905//Brassinosteroid biosynthesis	GO:0044425//membrane part;GO:0031224//intrinsic component of membrane;GO:0016020//membrane;GO:0016021//integral component of membrane;GO:0097159//organic cyclic compound binding;GO:0016491//oxidoreductase activity;GO:0046872//metal ion binding;GO:0020037//heme binding;GO:0005488//binding;GO:0048037//cofactor binding;GO:0043167//ion binding;GO:1901363//heterocyclic compound binding;GO:0004497//mon…
Arahy.NSTM2K	0	0.52	0.56	0.36	1.63	0.57	1.53	1.243	1.79821	7.40453e-08	1.33978e-08	peroxidase 51 [Arachis duranensis]	K00430//peroxidase [EC:1.11.1.7]+ko01100//Metabolic pathways+ko01110//Biosynthesis of secondary metabolites+ko00940//Phenylpropanoid biosynthesis	GO:0051187//cofactor catabolic process;GO:0044237//cellular metabolic process;GO:0017144//drug metabolic process;GO:0044248//cellular catabolic process;GO:0042737//drug catabolic process;GO:0072593//reactive oxygen species metabolic process;GO:0050896//response to stimulus;GO:0006979//response to oxidative stress;GO:0042743//hydrogen peroxide metabolic process;GO:0042744//hydrogen peroxide catabo…
Arahy.VAAE0N	0.47	0.38	0.29	0.38	1.79	1.43	0.66	1.293	1.79817	6.79478e-21	5.30164e-22	probable LRR receptor-like serine/threonine-protein kinase At4g26540 [Arachis duranensis]	K17422//large subunit ribosomal protein L41;K13420//LRR receptor-like serine/threonine-protein kinase FLS2 [EC:2.7.11.1]+ko04626//Plant-pathogen interaction+ko04016//MAPK signaling pathway - plant;K00924//kinase [EC:2.7.1.-]
Arahy.E3VCX4	2.77	0.51	1.76	1.68	12.8	2.58	1.4	5.593	1.79812	2.00273e-58	6.00819e-60	cytochrome P450 77A3 [Arachis ipaensis]	K21995//unsaturated fatty acid epoxidase [EC:1.14.-.-]	GO:0008152//metabolic process;GO:1901576//organic substance biosynthetic process;GO:0071704//organic substance metabolic process;GO:0010143//cutin biosynthetic process;GO:0009058//biosynthetic process;GO:0043170//macromolecule metabolic process;GO:0019748//secondary metabolic process;GO:0044550//secondary metabolite biosynthetic process;GO:0009059//macromolecule biosynthetic process;GO:0016021//i…
Arahy.YT59NJ	2.19	0	0.74	0.976	7.8	1.46	0.39	3.216	1.79796	1.20737e-05	2.87726e-06	auxin-responsive protein SAUR71 [Arachis duranensis]	K14488//SAUR family protein+ko04075//Plant hormone signal transduction	GO:0009733//response to auxin;GO:0009719//response to endogenous stimulus;GO:0010033//response to organic substance;GO:0042221//response to chemical;GO:0009725//response to hormone;GO:0050896//response to stimulus;
Arahy.VS3AXM	0.09	0.07	0.37	0.176	0.86	0.73	0.32	0.636	1.79532	3.62908e-06	8.06249e-07	PREDICTED: nucleobase-ascorbate transporter 6-like isoform X1 [Glycine max]	K14611//solute carrier family 23 (nucleobase transporter), member 1/2	GO:0006810//transport;GO:0051234//establishment of localization;GO:0051179//localization;GO:0055085//transmembrane transport;GO:0016021//integral component of membrane;GO:0044425//membrane part;GO:0031224//intrinsic component of membrane;GO:0016020//membrane;GO:0005215//transporter activity;
Arahy.8CP0UI	0.09	0	0.21	0.1	0.62	0.17	0.27	0.353	1.7935	0.000229475	6.85045e-05	aldehyde dehydrogenase family 2 member B7, mitochondrial isoform X3 [Arachis ipaensis]	K00128//aldehyde dehydrogenase (NAD+) [EC:1.2.1.3]+ko00410//beta-Alanine metabolism+ko00310//Lysine degradation+ko00010//Glycolysis / Gluconeogenesis+ko00380//Tryptophan metabolism+ko00330//Arginine and proline metabolism+ko00280//Valine, leucine and isoleucine degradation+ko01100//Metabolic pathways+ko00053//Ascorbate and aldarate metabolism+ko00340//Histidine metabolism+ko01110//Biosynthesis of…	GO:0004029//aldehyde dehydrogenase (NAD) activity;GO:0016491//oxidoreductase activity;GO:0003824//catalytic activity;GO:0016903//oxidoreductase activity, acting on the aldehyde or oxo group of donors;GO:0016620//oxidoreductase activity, acting on the aldehyde or oxo group of donors, NAD or NADP as acceptor;
Arahy.32M24S	3.61	1.72	0.76	2.03	12.7	4.12	3.21	6.676	1.79099	2.60692e-38	1.17434e-39	auxin-induced protein 22D [Arachis duranensis]	K14484//auxin-responsive protein IAA+ko04075//Plant hormone signal transduction;K14484//auxin-responsive protein IAA+ko04075//Plant hormone signal transduction	GO:0023052//signaling;GO:0009889//regulation of biosynthetic process;GO:0019222//regulation of metabolic process;GO:0010467//gene expression;GO:0009059//macromolecule biosynthetic process;GO:0007154//cell communication;GO:0050794//regulation of cellular process;GO:0010033//response to organic substance;GO:0032774//RNA biosynthetic process;GO:1903506//regulation of nucleic acid-templated transcrip…
Arahy.Z857UD	0.32	0.1	0.64	0.353	1.05	1.42	1.32	1.263	1.7906	1.04506e-09	1.56824e-10	isoprene synthase, chloroplastic [Arachis duranensis]	K12742//isoprene synthase [EC:4.2.3.27]+ko00900//Terpenoid backbone biosynthesis+ko01110//Biosynthesis of secondary metabolites
Arahy.KR8V1H	0.2	0.05	0.25	0.166	1.16	0.22	0.29	0.556	1.78827	0.000373757	0.000116216	uncharacterized protein LOC107466072 [Arachis duranensis]
Arahy.X521GN	0.37	0	0.85	0.406	2.28	1.05	0.93	1.42	1.7874	6.04346e-12	7.63864e-13	hippocampus abundant transcript-like protein 1 isoform X1 [Arachis duranensis]		GO:0006810//transport;GO:0051179//localization;GO:0051234//establishment of localization;GO:0055085//transmembrane transport;GO:0031224//intrinsic component of membrane;GO:0044425//membrane part;GO:0016020//membrane;GO:0016021//integral component of membrane;
Arahy.TQ1ANH	1.64	0.75	1.21	1.2	7.36	3.25	1.45	4.02	1.78614	8.93492e-64	2.4424e-65	cellulose synthase A catalytic subunit 7 [UDP-forming] isoform X2 [Arachis duranensis]	K10999//cellulose synthase A [EC:2.4.1.12]	GO:0033692//cellular polysaccharide biosynthetic process;GO:0051274//beta-glucan biosynthetic process;GO:0009987//cellular process;GO:0044264//cellular polysaccharide metabolic process;GO:0044238//primary metabolic process;GO:0045229//external encapsulating structure organization;GO:1901576//organic substance biosynthetic process;GO:0005975//carbohydrate metabolic process;GO:0071555//cell wall or…
Arahy.WH6J6R	0.37	0.07	0.36	0.266	1.58	0.71	0.43	0.906	1.78544	8.26099e-05	2.25714e-05	uncharacterized protein LOC107617209 [Arachis ipaensis]
Arahy.2A4XC9	0.59	0.79	0.05	0.476	0.97	1.3	2.54	1.603	1.78515	1.13365e-09	1.70865e-10	LOW QUALITY PROTEIN: auxin-responsive protein IAA29 [Arachis ipaensis]	K14484//auxin-responsive protein IAA+ko04075//Plant hormone signal transduction	GO:0018130//heterocycle biosynthetic process;GO:0006139//nucleobase-containing compound metabolic process;GO:0031326//regulation of cellular biosynthetic process;GO:0009889//regulation of biosynthetic process;GO:0009719//response to endogenous stimulus;GO:0050896//response to stimulus;GO:0071704//organic substance metabolic process;GO:0043170//macromolecule metabolic process;GO:0046483//heterocyc…
Arahy.NQM7VB	0.19	0.15	0.3	0.213	1.91	0.17	0	0.693	1.78045	2.5223e-08	4.31717e-09	protein SIEVE ELEMENT OCCLUSION B [Arachis ipaensis]
Arahy.INLG76	0.1	0.3	0.47	0.29	1.16	1.08	0.75	0.996	1.78005	7.97218e-05	2.17348e-05	heparanase-like protein 3 [Arachis duranensis]	K07964//heparanase [EC:3.2.1.166]+ko00531//Glycosaminoglycan degradation+ko01100//Metabolic pathways	GO:0071944//cell periphery;GO:0016020//membrane;GO:0030312//external encapsulating structure;GO:0005623//cell;GO:0005618//cell wall;GO:0009505//plant-type cell wall;GO:0044464//cell part;GO:0016798//hydrolase activity, acting on glycosyl bonds;GO:0003824//catalytic activity;GO:0016787//hydrolase activity;
Arahy.L9MGWL	2.86	1.93	2.8	2.53	17.16	3.96	3.91	8.343	1.77937	6.12185e-77	1.37214e-78	transcription factor bHLH63 isoform X4 [Arachis duranensis]	K11253//histone H3;K04733//interleukin-1 receptor-associated kinase 4 [EC:2.7.11.1];K07953//GTP-binding protein SAR1 [EC:3.6.5.-]+ko04141//Protein processing in endoplasmic reticulum		bHLH
Arahy.FDXU13	0.27	0.43	0.24	0.313	1.65	0.54	0.9	1.03	1.77915	1.22947e-15	1.2287e-16	calmodulin-interacting protein 111 isoform X1 [Arachis ipaensis]	K03231//elongation factor 1-alpha+ko03013//RNA transport;K13254//spastin [EC:3.6.4.3]	GO:0044424//intracellular part;GO:0005623//cell;GO:0043227//membrane-bounded organelle;GO:0043229//intracellular organelle;GO:0005622//intracellular;GO:0043231//intracellular membrane-bounded organelle;GO:0005634//nucleus;GO:0044464//cell part;GO:0043226//organelle;GO:0005488//binding;GO:1901265//nucleoside phosphate binding;GO:0035639//purine ribonucleoside triphosphate binding;GO:0032553//ribon…
Arahy.L4EP3N	3.75	3.19	2.91	3.283	22.46	5.97	3.82	10.75	1.77871	2.28496e-94	4.25476e-96	palmitoyl-acyl carrier protein thioesterase, chloroplastic [Arachis duranensis]	K10781//fatty acyl-ACP thioesterase B [EC:3.1.2.14 3.1.2.21]+ko01100//Metabolic pathways+ko00061//Fatty acid biosynthesis+ko01212//Fatty acid metabolism	GO:0044255//cellular lipid metabolic process;GO:0044249//cellular biosynthetic process;GO:0044283//small molecule biosynthetic process;GO:0006629//lipid metabolic process;GO:0044281//small molecule metabolic process;GO:0044238//primary metabolic process;GO:0006082//organic acid metabolic process;GO:0072330//monocarboxylic acid biosynthetic process;GO:0071704//organic substance metabolic process;G…
Arahy.T3CFRI	0.37	0.34	0.14	0.283	1.44	0.97	0.42	0.943	1.77813	1.11697e-08	1.84598e-09	probable xyloglucan endotransglucosylase/hydrolase protein 32 [Arachis duranensis]	K08235//xyloglucan:xyloglucosyl transferase [EC:2.4.1.207]	GO:0006073//cellular glucan metabolic process;GO:0044262//cellular carbohydrate metabolic process;GO:0045229//external encapsulating structure organization;GO:0071704//organic substance metabolic process;GO:0008152//metabolic process;GO:0044085//cellular component biogenesis;GO:0005976//polysaccharide metabolic process;GO:0044260//cellular macromolecule metabolic process;GO:0005975//carbohydrate …
Arahy.T4HC5L	0.22	0.2	0.13	0.183	1.32	0.2	0.24	0.586	1.77627	2.33307e-08	3.9845e-09	PREDICTED: glucomannan 4-beta-mannosyltransferase 9-like [Lupinus angustifolius]	K13680//beta-mannan synthase [EC:2.4.1.32]	GO:0016020//membrane;GO:0031224//intrinsic component of membrane;GO:0016021//integral component of membrane;GO:0044425//membrane part;
Arahy.ZE8HCZ	0.04	0.05	0.19	0.093	0.49	0.23	0.25	0.323	1.77514	0.000218653	6.49448e-05	uncharacterized protein LOC107470501 [Arachis duranensis]	K21594//translation factor GUF1, mitochondrial [EC:3.6.5.-]
Arahy.K82E85	0.5	0.12	0.28	0.3	1.72	0.72	0.55	0.996	1.77093	2.216e-16	2.13333e-17	probable LRR receptor-like serine/threonine-protein kinase At4g26540 [Arachis ipaensis]	K17422//large subunit ribosomal protein L41;K13420//LRR receptor-like serine/threonine-protein kinase FLS2 [EC:2.7.11.1]+ko04626//Plant-pathogen interaction+ko04016//MAPK signaling pathway - plant;K00924//kinase [EC:2.7.1.-]
Arahy.MTQ70D	2.23	1.45	2.91	2.196	11.28	4.64	6.26	7.393	1.76974	4.51991e-54	1.46366e-55	cytochrome P450 83B1 [Arachis duranensis]	K20617//cytochrome P450 family 71 subfamily A
Arahy.U9C9L7	0.53	0.44	0.45	0.473	0.83	1.38	2.68	1.63	1.76925	1.6337e-07	3.06818e-08	nucleosome assembly protein 1;3-like, partial [Arachis ipaensis]	K11279//nucleosome assembly protein 1-like 1;K01255//leucyl aminopeptidase [EC:3.4.11.1]+ko01100//Metabolic pathways+ko00480//Glutathione metabolism
Arahy.JV155Z	0.07	0.18	0.09	0.113	0.7	0.19	0.21	0.366	1.7677	4.14093e-05	1.0785e-05	protein TPX2 isoform X3 [Arachis ipaensis]	K16812//targeting protein for Xklp2
Arahy.AKH4BK	0.54	0	0.08	0.206	0	2.29	0	0.763	1.76486	1.83516e-09	2.82005e-10	replication protein A 70 kDa DNA-binding subunit B-like isoform X1 [Arachis duranensis]	K07466//replication factor A1+ko03440//Homologous recombination+ko03420//Nucleotide excision repair+ko03030//DNA replication+ko03430//Mismatch repair
Arahy.IZ4D4G	1.12	0.21	1.71	1.013	7.1	1.83	1.19	3.373	1.7642	3.67976e-10	5.30048e-11	uclacyanin 1-like [Arachis duranensis]	K03006//DNA-directed RNA polymerase II subunit RPB1 [EC:2.7.7.6]+ko00230//Purine metabolism+ko03020//RNA polymerase+ko01100//Metabolic pathways+ko00240//Pyrimidine metabolism	GO:0003824//catalytic activity;GO:0009055//electron transfer activity;GO:0016491//oxidoreductase activity;
Arahy.5FCQ1J	3.87	1.63	2.88	2.793	18.16	3.15	5.94	9.083	1.76132	1.92378e-95	3.50985e-97	uncharacterized protein LOC107613636 [Arachis ipaensis]		GO:0097159//organic cyclic compound binding;GO:1901363//heterocyclic compound binding;GO:0003676//nucleic acid binding;GO:0005488//binding;
Arahy.SH745U	1.05	0.65	1.95	1.216	6.55	4.2	1.64	4.13	1.7612	2.7761e-06	6.0587e-07	uncharacterized protein LOC107481939 [Arachis duranensis]
Arahy.22Q2RH	0.51	0.34	0.8	0.55	2.25	2.13	1.26	1.88	1.75757	1.38623e-18	1.1946e-19	probable polygalacturonase [Arachis ipaensis]	K01213//galacturan 1,4-alpha-galacturonidase [EC:3.2.1.67]+ko00040//Pentose and glucuronate interconversions+ko01100//Metabolic pathways;K01184//polygalacturonase [EC:3.2.1.15]+ko00040//Pentose and glucuronate interconversions+ko01100//Metabolic pathways
Arahy.LRF6TA	1.06	0.52	0.61	0.73	4.09	1.25	1.79	2.376	1.75624	6.80401e-18	6.06389e-19	GDSL esterase/lipase At1g33811 [Arachis duranensis]	K00679//phospholipid:diacylglycerol acyltransferase [EC:2.3.1.158]+ko00561//Glycerolipid metabolism;K01188//beta-glucosidase [EC:3.2.1.21]+ko01100//Metabolic pathways+ko00500//Starch and sucrose metabolism+ko01110//Biosynthesis of secondary metabolites+ko00460//Cyanoamino acid metabolism+ko00940//Phenylpropanoid biosynthesis;K10691//E3 ubiquitin-protein ligase UBR4 [EC:2.3.2.27];K17604//zinc fing…
Arahy.YFEH4R	1.06	0.52	0.61	0.73	4.09	1.25	1.79	2.376	1.75624	6.80401e-18	6.06389e-19	GDSL esterase/lipase At1g33811 [Arachis duranensis]	K00679//phospholipid:diacylglycerol acyltransferase [EC:2.3.1.158]+ko00561//Glycerolipid metabolism;K01188//beta-glucosidase [EC:3.2.1.21]+ko01100//Metabolic pathways+ko00500//Starch and sucrose metabolism+ko01110//Biosynthesis of secondary metabolites+ko00460//Cyanoamino acid metabolism+ko00940//Phenylpropanoid biosynthesis;K10691//E3 ubiquitin-protein ligase UBR4 [EC:2.3.2.27];K17604//zinc fing…
Arahy.C4H7FM	0.08	0.27	0.03	0.126	0.19	0.64	0.46	0.43	1.75394	0.000620202	0.000202839	cytochrome P450 71A1 [Arachis duranensis]	K07418//cytochrome P450 family 2 subfamily J [EC:1.14.14.1]+ko00591//Linoleic acid metabolism+ko00590//Arachidonic acid metabolism+ko01100//Metabolic pathways;K07408//cytochrome P450 family 1 subfamily A polypeptide 1 [EC:1.14.14.1]+ko00380//Tryptophan metabolism+ko01100//Metabolic pathways	GO:0016021//integral component of membrane;GO:0031224//intrinsic component of membrane;GO:0016020//membrane;GO:0044425//membrane part;GO:0048037//cofactor binding;GO:0043169//cation binding;GO:0016491//oxidoreductase activity;GO:1901363//heterocyclic compound binding;GO:0046914//transition metal ion binding;GO:0043167//ion binding;GO:0097159//organic cyclic compound binding;GO:0046906//tetrapyrro…
Arahy.GI9T10	0.21	0.14	0.23	0.193	1.16	0.29	0.43	0.626	1.75376	6.70355e-14	7.42014e-15	uncharacterized protein LOC107625873 isoform X1 [Arachis ipaensis]	K08592//sentrin-specific protease 1 [EC:3.4.22.68]
Arahy.582VFN	0.62	0.6	0.52	0.58	2.6	2.57	0.65	1.94	1.75352	3.99476e-05	1.03651e-05	uncharacterized protein LOC107466178 [Arachis duranensis]
Arahy.XX5QBN	0.49	0.29	0.5	0.426	2.47	0.46	1.22	1.383	1.7504	8.82408e-15	9.28051e-16	probable xyloglucan glycosyltransferase 5 [Arachis duranensis]	K20887//xyloglucan glycosyltransferase 4 [EC:2.4.1.-]	GO:0031224//intrinsic component of membrane;GO:0044425//membrane part;GO:0016021//integral component of membrane;GO:0016020//membrane;
Arahy.0VWG63	0.15	0.05	0.08	0.093	0.35	0.24	0.36	0.316	1.7502	4.7129e-06	1.06343e-06	uncharacterized protein LOC107633510 [Arachis ipaensis]	K21952//CASK-interacting protein;K21952//CASK-interacting protein	GO:0050896//response to stimulus;GO:0006725//cellular aromatic compound metabolic process;GO:0006259//DNA metabolic process;GO:0009987//cellular process;GO:0006950//response to stress;GO:0071704//organic substance metabolic process;GO:0051716//cellular response to stimulus;GO:0044237//cellular metabolic process;GO:0006807//nitrogen compound metabolic process;GO:0043170//macromolecule metabolic pr…
Arahy.22X1UZ	1.3	1.17	1.06	1.176	5.5	2.91	3.17	3.86	1.74632	2.54958e-07	4.89136e-08	uncharacterized protein LOC107626858 [Arachis ipaensis]
Arahy.1EF81S	0.13	0.08	0.33	0.18	1.21	0.17	0.4	0.593	1.74541	5.85102e-06	1.33657e-06	U-box domain-containing protein 7 [Arachis duranensis]	K08332//vacuolar protein 8;K03695//ATP-dependent Clp protease ATP-binding subunit ClpB
Arahy.7JP7X2	0.2	0.13	0.57	0.3	1.9	0.69	0.38	0.99	1.74199	1.35163e-05	3.24647e-06	uncharacterized protein LOC107608400 [Arachis ipaensis]
Arahy.S8PXCS	2.3	2.56	1.55	2.136	9.62	6.59	4.75	6.986	1.74069	6.98452e-44	2.67996e-45	bidirectional sugar transporter N3 [Arachis duranensis]	K15382//solute carrier family 50 (sugar transporter)	GO:0008643//carbohydrate transport;GO:0051234//establishment of localization;GO:0071702//organic substance transport;GO:0006810//transport;GO:0051179//localization;GO:0005886//plasma membrane;GO:0071944//cell periphery;GO:0031224//intrinsic component of membrane;GO:0044464//cell part;GO:0005623//cell;GO:0044425//membrane part;GO:0016020//membrane;GO:0016021//integral component of membrane;GO:0005…
Arahy.1TPR6M	0.27	0.27	0.21	0.25	0.91	0.66	0.84	0.803	1.73974	9.74581e-08	1.78205e-08	short-chain dehydrogenase TIC 32, chloroplastic [Arachis duranensis]	K11153//retinol dehydrogenase 12 [EC:1.1.1.300]+ko01100//Metabolic pathways;K11153//retinol dehydrogenase 12 [EC:1.1.1.300]+ko01100//Metabolic pathways	GO:0003824//catalytic activity;GO:0016491//oxidoreductase activity;
Arahy.YTRP8E	0.67	0.32	0.44	0.476	3.53	0.54	0.44	1.503	1.73729	1.89654e-15	1.91438e-16	PREDICTED: probable plastidic glucose transporter 3 [Cicer arietinum]	K08145//MFS transporter, SP family, solute carrier family 2 (facilitated glucose transporter), member 8	GO:0006810//transport;GO:0071702//organic substance transport;GO:0008643//carbohydrate transport;GO:0051234//establishment of localization;GO:0051179//localization;GO:0016020//membrane;GO:0031224//intrinsic component of membrane;GO:0044425//membrane part;GO:0016021//integral component of membrane;
Arahy.K9DW3M	0.58	0.28	0.21	0.356	1.36	1.48	0.72	1.186	1.73708	3.01927e-05	7.69488e-06	protein PHLOEM PROTEIN 2-LIKE A10 [Arachis ipaensis]
Arahy.1VG4JJ	0	2.42	0	0.806	3.57	0	3.84	2.47	1.73482	6.38794e-08	1.14603e-08	small nuclear ribonucleoprotein-associated proteins B and B' [Arachis ipaensis]	K11086//small nuclear ribonucleoprotein B and B'+ko03040//Spliceosome	GO:0019028//viral capsid;GO:0005623//cell;GO:0043227//membrane-bounded organelle;GO:0044424//intracellular part;GO:0043229//intracellular organelle;GO:0005622//intracellular;GO:0043226//organelle;GO:0044464//cell part;GO:0032991//macromolecular complex;GO:0005634//nucleus;GO:0019013//viral nucleocapsid;GO:0043231//intracellular membrane-bounded organelle;GO:0044423//virion part;GO:1990904//ribonu…
Arahy.G530HS	0.26	0.26	0.21	0.243	1.48	0.17	0.65	0.766	1.73423	1.73767e-05	4.24886e-06	anthranilate N-methyltransferase [Arachis duranensis]	K13066//caffeic acid 3-O-methyltransferase [EC:2.1.1.68]+ko01100//Metabolic pathways+ko01110//Biosynthesis of secondary metabolites+ko00940//Phenylpropanoid biosynthesis
Arahy.CAL6M2	2.19	0.49	1.31	1.33	8.82	2.44	1.5	4.253	1.73281	3.21551e-52	1.06243e-53	endoglucanase 10 [Arachis ipaensis]	K01179//endoglucanase [EC:3.2.1.4]+ko01100//Metabolic pathways+ko00500//Starch and sucrose metabolism;K01179//endoglucanase [EC:3.2.1.4]+ko01100//Metabolic pathways+ko00500//Starch and sucrose metabolism	GO:0044238//primary metabolic process;GO:0009251//glucan catabolic process;GO:0044247//cellular polysaccharide catabolic process;GO:0009987//cellular process;GO:0043170//macromolecule metabolic process;GO:1901575//organic substance catabolic process;GO:0044260//cellular macromolecule metabolic process;GO:0005976//polysaccharide metabolic process;GO:0005975//carbohydrate metabolic process;GO:00512…
Arahy.7AS0KG	1.01	0.37	0.38	0.586	3.12	1.15	1.24	1.836	1.73202	3.77999e-09	5.9686e-10	anthranilate O-methyltransferase 3-like isoform X6 [Arachis ipaensis]	K21483//salicylate 1-O-methyltransferase [EC:2.1.1.274];K21483//salicylate 1-O-methyltransferase [EC:2.1.1.274]
Arahy.L6JCMS	1	0.25	0.68	0.643	4.43	0.85	0.84	2.04	1.72962	1.29501e-21	9.82826e-23	probable receptor-like protein kinase At1g30570 [Arachis duranensis]	K04733//interleukin-1 receptor-associated kinase 4 [EC:2.7.11.1]	GO:0044425//membrane part;GO:0016021//integral component of membrane;GO:0016020//membrane;GO:0031224//intrinsic component of membrane;GO:0004672//protein kinase activity;GO:0005488//binding;GO:0043168//anion binding;GO:0036094//small molecule binding;GO:0030554//adenyl nucleotide binding;GO:0032553//ribonucleotide binding;GO:0032559//adenyl ribonucleotide binding;GO:0140096//catalytic activity, a…
Arahy.ETW0X5	0.33	0.17	0.18	0.226	1.86	0	0.22	0.693	1.72906	2.875e-06	6.28896e-07	probable polygalacturonase [Arachis duranensis]	K01184//polygalacturonase [EC:3.2.1.15]+ko00040//Pentose and glucuronate interconversions+ko01100//Metabolic pathways	GO:0071555//cell wall organization;GO:0016043//cellular component organization;GO:0071554//cell wall organization or biogenesis;GO:0009987//cellular process;GO:0008152//metabolic process;GO:0071840//cellular component organization or biogenesis;GO:0044238//primary metabolic process;GO:0071704//organic substance metabolic process;GO:0005975//carbohydrate metabolic process;GO:0045229//external enca…
Arahy.Q7SBED	1.28	0.59	1.17	1.013	7.71	0.79	1.03	3.176	1.72732	1.64496e-28	9.81305e-30	omega-hydroxypalmitate O-feruloyl transferase [Arachis duranensis]	K15400//omega-hydroxypalmitate O-feruloyl transferase [EC:2.3.1.188]+ko00073//Cutin, suberine and wax biosynthesis	GO:0003824//catalytic activity;GO:0016740//transferase activity;GO:0016747//transferase activity, transferring acyl groups other than amino-acyl groups;GO:0016746//transferase activity, transferring acyl groups;
Arahy.MDU2JP	0.2	0.41	0.83	0.48	2.04	1.26	1.47	1.59	1.72496	1.13981e-06	2.36074e-07	uncharacterized protein LOC107487111 [Arachis duranensis]		GO:0031224//intrinsic component of membrane;GO:0044425//membrane part;GO:0016020//membrane;GO:0016021//integral component of membrane;
Arahy.W5M46W	0.27	0.11	0.25	0.21	1.59	0.18	0.18	0.65	1.72331	7.91865e-10	1.17563e-10	MLO-like protein 11 isoform X1 [Arachis ipaensis]	K08472//mlo protein;K08472//mlo protein;K08472//mlo protein
Arahy.KA310P	0.61	0.83	0.39	0.61	3.65	1.32	0.79	1.92	1.72294	1.1487e-13	1.29418e-14	BURP domain-containing protein BNM2A isoform X1 [Arachis ipaensis]	K12472//epidermal growth factor receptor substrate 15+ko04144//Endocytosis;K06699//proteasome activator subunit 4+ko03050//Proteasome
Arahy.URN845	0	0.97	0.5	0.49	0.29	1.47	3.18	1.646	1.72242	8.11208e-09	1.32438e-09	ABC transporter G family member 41-like [Arachis ipaensis]	K01835//phosphoglucomutase [EC:5.4.2.2]+ko00010//Glycolysis / Gluconeogenesis+ko00230//Purine metabolism+ko00030//Pentose phosphate pathway+ko00520//Amino sugar and nucleotide sugar metabolism+ko01100//Metabolic pathways+ko00052//Galactose metabolism+ko00500//Starch and sucrose metabolism+ko01110//Biosynthesis of secondary metabolites
Arahy.LR0JPS	0.6	0.66	0.68	0.646	2.18	2.73	1.54	2.15	1.72234	0.000190856	5.60065e-05	hypothetical protein F511_10615 [Dorcoceras hygrometricum]	K04424//sterile alpha motif and leucine zipper containing kinase AZK [EC:2.7.11.25]
Arahy.T5AJQY	0.19	0.06	0.13	0.126	0.64	0.38	0.2	0.406	1.7218	0.000158413	4.58803e-05	NAC domain-containing protein 73 isoform X1 [Arachis ipaensis]		GO:0043170//macromolecule metabolic process;GO:0006807//nitrogen compound metabolic process;GO:0010556//regulation of macromolecule biosynthetic process;GO:1901576//organic substance biosynthetic process;GO:0019438//aromatic compound biosynthetic process;GO:0034641//cellular nitrogen compound metabolic process;GO:0016070//RNA metabolic process;GO:0019219//regulation of nucleobase-containing compo…	NAC
Arahy.J633C6	0.13	0.48	0.54	0.383	1.26	1.15	1.41	1.273	1.72049	7.44455e-09	1.20817e-09	alanine--glyoxylate aminotransferase 2 homolog 3, mitochondrial [Arachis ipaensis]	K00827//alanine-glyoxylate transaminase / (R)-3-amino-2-methylpropionate-pyruvate transaminase [EC:2.6.1.44 2.6.1.40]+ko00250//Alanine, aspartate and glutamate metabolism+ko00280//Valine, leucine and isoleucine degradation+ko01100//Metabolic pathways+ko01110//Biosynthesis of secondary metabolites+ko00260//Glycine, serine and threonine metabolism+ko00270//Cysteine and methionine metabolism	GO:0048037//cofactor binding;GO:0043168//anion binding;GO:0030170//pyridoxal phosphate binding;GO:0016769//transferase activity, transferring nitrogenous groups;GO:0070279//vitamin B6 binding;GO:0008144//drug binding;GO:0036094//small molecule binding;GO:0016740//transferase activity;GO:0008483//transaminase activity;GO:0043167//ion binding;GO:1901363//heterocyclic compound binding;GO:0005488//bi…
Arahy.96ZSDT	0.26	0.05	0.14	0.15	0.97	0.12	0.3	0.463	1.71993	3.28332e-05	8.41621e-06	hypothetical protein GLYMA_17G090000 [Glycine max]	K17535//serine/threonine-protein kinase TNNI3K [EC:2.7.11.1];K04365//B-Raf proto-oncogene serine/threonine-protein kinase [EC:2.7.11.1]	GO:0050794//regulation of cellular process;GO:0016310//phosphorylation;GO:0050896//response to stimulus;GO:0007165//signal transduction;GO:0006464//cellular protein modification process;GO:0043170//macromolecule metabolic process;GO:0044238//primary metabolic process;GO:0044260//cellular macromolecule metabolic process;GO:0006796//phosphate-containing compound metabolic process;GO:0023052//signal…
Arahy.6Z108H	0.25	0	0.35	0.2	1.12	0.49	0.35	0.653	1.71733	0.000690344	0.000227944	uncharacterized protein LOC107464841 [Arachis duranensis]	K15082//DNA repair protein RAD7	GO:0044425//membrane part;GO:0016021//integral component of membrane;GO:0016020//membrane;GO:0031224//intrinsic component of membrane;
Arahy.I7DA1M	0.5	0	0.12	0.206	1.75	0.14	0	0.63	1.71712	6.44271e-06	1.4794e-06	patatin-like protein 7 [Arachis duranensis]		GO:0008152//metabolic process;GO:0071704//organic substance metabolic process;GO:0016042//lipid catabolic process;GO:0009056//catabolic process;GO:1901575//organic substance catabolic process;GO:0044238//primary metabolic process;GO:0006629//lipid metabolic process;GO:0016787//hydrolase activity;GO:0003824//catalytic activity;
Arahy.W9MXV1	2.34	7.75	10.58	6.89	35.23	6.47	24.61	22.103	1.71493	2.6348e-153	2.86607e-155	protein STRICTOSIDINE SYNTHASE-LIKE 10 [Arachis duranensis]	K21407//adipocyte plasma membrane-associated protein	GO:0009058//biosynthetic process;GO:0008152//metabolic process;GO:0043227//membrane-bounded organelle;GO:0044464//cell part;GO:0043226//organelle;GO:0043229//intracellular organelle;GO:0044424//intracellular part;GO:0005783//endoplasmic reticulum;GO:0016020//membrane;GO:0012505//endomembrane system;GO:0005623//cell;GO:0005622//intracellular;GO:0043231//intracellular membrane-bounded organelle;GO:…
Arahy.P7T279	9.55	3.99	5.53	6.356	38.4	12.48	9.4	20.093	1.71392	1.46323e-47	5.25663e-49	hypothetical protein glysoja_010042 [Glycine soja]
Arahy.3I432B	0.28	0.03	0.03	0.113	0.93	0.1	0	0.343	1.71247	0.000480922	0.000153036	uncharacterized protein LOC107629242 isoform X1 [Arachis ipaensis]
Arahy.5BA4ES	22.97	9.85	25.23	19.35	101.42	21.05	63.38	61.95	1.7123	0	0	transcription factor BEE 2 [Arachis ipaensis]	K11253//histone H3;K04733//interleukin-1 receptor-associated kinase 4 [EC:2.7.11.1];K07953//GTP-binding protein SAR1 [EC:3.6.5.-]+ko04141//Protein processing in endoplasmic reticulum	GO:0005488//binding;GO:0005515//protein binding;GO:0046983//protein dimerization activity;	bHLH
Arahy.SFYR1S	1.7	1.52	1.43	1.55	9.49	1.59	3.42	4.833	1.71167	5.51624e-35	2.71662e-36	protein WALLS ARE THIN 1 [Arachis ipaensis]	K17500//integrin-linked kinase-associated serine/threonine phosphatase 2C [EC:3.1.3.16];K07874//Ras-related protein Rab-1A	GO:0051234//establishment of localization;GO:0006810//transport;GO:0051179//localization;GO:0044425//membrane part;GO:0005886//plasma membrane;GO:0016021//integral component of membrane;GO:0016020//membrane;GO:0005623//cell;GO:0071944//cell periphery;GO:0031224//intrinsic component of membrane;GO:0044464//cell part;GO:0022857//transmembrane transporter activity;GO:0005215//transporter activity;
Arahy.4AXZ9I	0.61	0.11	0.35	0.356	2.65	0.24	0.41	1.1	1.70998	1.53033e-09	2.33436e-10	serine/threonine-protein kinase HT1 [Arachis duranensis]	K04365//B-Raf proto-oncogene serine/threonine-protein kinase [EC:2.7.11.1];K17535//serine/threonine-protein kinase TNNI3K [EC:2.7.11.1]	GO:0016773//phosphotransferase activity, alcohol group as acceptor;GO:0005524//ATP binding;GO:1901265//nucleoside phosphate binding;GO:0140096//catalytic activity, acting on a protein;GO:0016301//kinase activity;GO:0017076//purine nucleotide binding;GO:0016740//transferase activity;GO:0097367//carbohydrate derivative binding;GO:0016772//transferase activity, transferring phosphorus-containing gro…
Arahy.48VSFH	0.55	0.18	0.91	0.546	3.72	1.02	0.5	1.746	1.70918	3.08724e-06	6.78322e-07	PREDICTED: auxin-induced protein 10A5-like [Cicer arietinum]	K14488//SAUR family protein+ko04075//Plant hormone signal transduction	GO:0009733//response to auxin;GO:0010033//response to organic substance;GO:0042221//response to chemical;GO:0009719//response to endogenous stimulus;GO:0050896//response to stimulus;GO:0009725//response to hormone;
Arahy.R7ZBMQ	2.23	1.27	2.53	2.01	12.79	4.43	1.93	6.383	1.70811	8.78092e-08	1.59956e-08	cytochrome P450 84A1 [Arachis ipaensis]	K09755//ferulate-5-hydroxylase [EC:1.14.-.-]+ko01100//Metabolic pathways+ko01110//Biosynthesis of secondary metabolites+ko00940//Phenylpropanoid biosynthesis	GO:0016491//oxidoreductase activity;GO:0046906//tetrapyrrole binding;GO:1901363//heterocyclic compound binding;GO:0003824//catalytic activity;GO:0005488//binding;GO:0020037//heme binding;GO:0046914//transition metal ion binding;GO:0005506//iron ion binding;GO:0004497//monooxygenase activity;GO:0097159//organic cyclic compound binding;GO:0048037//cofactor binding;GO:0016705//oxidoreductase activit…
Arahy.WKJE7A	1.86	0.28	1.09	1.076	6.5	3.06	0.73	3.43	1.70523	4.66825e-31	2.56388e-32	galactan beta-1,4-galactosyltransferase GALS3 [Arachis ipaensis]		GO:0044425//membrane part;GO:0031224//intrinsic component of membrane;GO:0016020//membrane;GO:0016021//integral component of membrane;
Arahy.WM4DMJ	1.2	0.26	0.88	0.78	5.21	1.28	0.84	2.443	1.70198	1.33695e-29	7.73251e-31	probable pectinesterase/pectinesterase inhibitor 61 isoform X1 [Arachis duranensis]	K01051//pectinesterase [EC:3.1.1.11]+ko00040//Pentose and glucuronate interconversions+ko01100//Metabolic pathways	GO:0009056//catabolic process;GO:0071555//cell wall organization;GO:0071554//cell wall organization or biogenesis;GO:0009987//cellular process;GO:0045490//pectin catabolic process;GO:1901575//organic substance catabolic process;GO:0016052//carbohydrate catabolic process;GO:0008152//metabolic process;GO:0005976//polysaccharide metabolic process;GO:0000272//polysaccharide catabolic process;GO:00103…
Arahy.3BKB6J	0.19	0	0.37	0.186	1.35	0	0.44	0.596	1.70161	6.3678e-05	1.70973e-05	ras-related protein RABC2a isoform X1 [Arachis duranensis]	K07910//Ras-related protein Rab-18;K07910//Ras-related protein Rab-18	GO:0005737//cytoplasm;GO:0043227//membrane-bounded organelle;GO:0044424//intracellular part;GO:0043226//organelle;GO:0005623//cell;GO:0043229//intracellular organelle;GO:0044464//cell part;GO:0012505//endomembrane system;GO:0043231//intracellular membrane-bounded organelle;GO:0005794//Golgi apparatus;GO:0044444//cytoplasmic part;GO:0005622//intracellular;GO:0043168//anion binding;GO:0017076//puri…
Arahy.UYW4TV	0.65	0.23	0.84	0.573	1.22	2.43	2.13	1.926	1.70012	0.000149609	4.30864e-05	UPF0725 protein At1g23960 [Arachis ipaensis]
Arahy.S51AWQ	1.43	0.26	0.94	0.876	6.03	1	1.15	2.726	1.69927	9.33214e-30	5.36818e-31	heavy metal-associated isoprenylated plant protein 32 isoform X1 [Arachis duranensis]	K14972//PAX-interacting protein 1	GO:0046916//cellular transition metal ion homeostasis;GO:0042592//homeostatic process;GO:0055080//cation homeostasis;GO:0051179//localization;GO:0006812//cation transport;GO:0098771//inorganic ion homeostasis;GO:0051234//establishment of localization;GO:0030003//cellular cation homeostasis;GO:0006873//cellular ion homeostasis;GO:0065007//biological regulation;GO:0055076//transition metal ion home…
Arahy.7JI950	0.68	0.27	1.14	0.696	2.24	4.55	0.32	2.37	1.69905	7.11059e-10	1.05322e-10	uncharacterized protein LOC107476973 [Arachis duranensis]
Arahy.XYC619	1.85	0	0.31	0.72	4.65	0.67	1.3	2.206	1.69877	1.30065e-06	2.71628e-07	phospholipase A2-alpha [Arachis duranensis]	K01047//secretory phospholipase A2 [EC:3.1.1.4]+ko00591//Linoleic acid metabolism+ko00590//Arachidonic acid metabolism+ko00592//alpha-Linolenic acid metabolism+ko01100//Metabolic pathways+ko01110//Biosynthesis of secondary metabolites+ko00564//Glycerophospholipid metabolism+ko00565//Ether lipid metabolism	GO:0015908//fatty acid transport;GO:0019637//organophosphate metabolic process;GO:0006629//lipid metabolic process;GO:0044255//cellular lipid metabolic process;GO:0051234//establishment of localization;GO:0006796//phosphate-containing compound metabolic process;GO:0006793//phosphorus metabolic process;GO:0006811//ion transport;GO:0071715//icosanoid transport;GO:1901575//organic substance cataboli…
Arahy.EH744U	2.15	0.63	0.96	1.246	4.37	2.43	5.16	3.986	1.69622	1.12301e-19	9.23402e-21	reticulon-like protein B14 [Arachis ipaensis]	K20720//reticulon-4	GO:0044422//organelle part;GO:0016020//membrane;GO:0005789//endoplasmic reticulum membrane;GO:0044425//membrane part;GO:0044446//intracellular organelle part;GO:0044444//cytoplasmic part;GO:0043229//intracellular organelle;GO:0043226//organelle;GO:0044432//endoplasmic reticulum part;GO:0044464//cell part;GO:0043231//intracellular membrane-bounded organelle;GO:0005783//endoplasmic reticulum;GO:004…
Arahy.1QJ78E	0.34	0.05	0.45	0.28	1.19	0.58	0.98	0.916	1.69439	1.07098e-10	1.48631e-11	homeobox-leucine zipper protein ATHB-13 isoform X2 [Arachis duranensis]	K09338//homeobox-leucine zipper protein	GO:0005634//nucleus;GO:0043231//intracellular membrane-bounded organelle;GO:0043229//intracellular organelle;GO:0005623//cell;GO:0005622//intracellular;GO:0043226//organelle;GO:0043227//membrane-bounded organelle;GO:0044424//intracellular part;GO:0044464//cell part;GO:0005488//binding;GO:0003677//DNA binding;GO:0097159//organic cyclic compound binding;GO:0043565//sequence-specific DNA binding;GO:…
Arahy.5MI3H4	0.25	0.12	0.41	0.26	2.27	0.12	0	0.796	1.68798	8.30966e-05	2.27227e-05	mavicyanin [Arachis ipaensis]		GO:0016020//membrane;GO:0046658//anchored component of plasma membrane;GO:0031226//intrinsic component of plasma membrane;GO:0044464//cell part;GO:0005886//plasma membrane;GO:0044459//plasma membrane part;GO:0031224//intrinsic component of membrane;GO:0044425//membrane part;GO:0071944//cell periphery;GO:0005623//cell;GO:0031225//anchored component of membrane;GO:0003824//catalytic activity;GO:001…
Arahy.8W9MR1	0.55	0.29	0.65	0.496	1.93	1.27	1.58	1.593	1.68512	7.39811e-09	1.20016e-09	CSC1-like protein ERD4 isoform X3 [Arachis ipaensis]	K21989//calcium permeable stress-gated cation channel	GO:0016021//integral component of membrane;GO:0016020//membrane;GO:0031224//intrinsic component of membrane;GO:0044425//membrane part;
Arahy.BEF3I8	0.65	0.37	0.59	0.536	2.27	2.07	0.83	1.723	1.68461	1.67474e-14	1.78972e-15	NAC domain-containing protein 73 [Arachis duranensis]		GO:0046483//heterocycle metabolic process;GO:0031323//regulation of cellular metabolic process;GO:0044249//cellular biosynthetic process;GO:2000112//regulation of cellular macromolecule biosynthetic process;GO:0034641//cellular nitrogen compound metabolic process;GO:0031326//regulation of cellular biosynthetic process;GO:0044271//cellular nitrogen compound biosynthetic process;GO:0019222//regulat…	NAC
Arahy.CFH2FY	0.66	0.53	0.66	0.616	3.18	1.13	1.45	1.92	1.68202	1.38326e-18	1.19116e-19	PREDICTED: probable methyltransferase PMT16 [Lupinus angustifolius]	K02184//formin 2	GO:0016020//membrane;GO:0016021//integral component of membrane;GO:0044425//membrane part;GO:0031224//intrinsic component of membrane;GO:0008168//methyltransferase activity;GO:0016740//transferase activity;GO:0003824//catalytic activity;GO:0016741//transferase activity, transferring one-carbon groups;
Arahy.AK0AS1	0.56	0.25	0.65	0.486	2.94	0.74	0.86	1.513	1.68162	9.74418e-16	9.70448e-17	phosphatidylinositol/phosphatidylcholine transfer protein SFH13 [Arachis duranensis]	K02433//aspartyl-tRNA(Asn)/glutamyl-tRNA(Gln) amidotransferase subunit A [EC:6.3.5.6 6.3.5.7]+ko00970//Aminoacyl-tRNA biosynthesis+ko01100//Metabolic pathways;K19996//phosphatidylinositol transfer protein SFH5
Arahy.M74JA5	97.5	10.5	29.74	45.913	298.48	72.03	50.13	140.213	1.68019	0	0	proline-rich protein 4 [Arachis ipaensis]	K02184//formin 2;K21952//CASK-interacting protein
Arahy.ADH1UX	0.33	0.29	0.37	0.33	0	1.09	2.16	1.083	1.67784	3.30907e-10	4.752e-11	IRK-interacting protein [Arachis duranensis]
Arahy.4XXP0Y	5.71	1.06	2.01	2.926	14.63	8.81	4.04	9.16	1.67758	4.75534e-42	1.91705e-43	stress-response A/B barrel domain-containing protein At5g22580 [Arachis duranensis]
Arahy.U36RLJ	0.26	1.27	0.11	0.546	1.27	2.67	1.38	1.773	1.67637	1.83931e-08	3.11184e-09	thiosulfate sulfurtransferase 18 [Arachis duranensis]	K15692//E3 ubiquitin-protein ligase RNF13 [EC:2.3.2.27];K15692//E3 ubiquitin-protein ligase RNF13 [EC:2.3.2.27]
Arahy.XY5MMJ	0.9	0.75	0.53	0.726	4.58	0.88	1.12	2.193	1.67464	8.45461e-24	5.90498e-25	phosphatidylinositol/phosphatidylcholine transfer protein SFH13 [Arachis ipaensis]	K02433//aspartyl-tRNA(Asn)/glutamyl-tRNA(Gln) amidotransferase subunit A [EC:6.3.5.6 6.3.5.7]+ko00970//Aminoacyl-tRNA biosynthesis+ko01100//Metabolic pathways;K19996//phosphatidylinositol transfer protein SFH5
Arahy.RYXG2W	0.22	0.13	0.26	0.203	0.86	0.48	0.59	0.643	1.66809	2.26448e-05	5.65766e-06	probable N-acetyltransferase HLS1 [Arachis duranensis]		GO:0044260//cellular macromolecule metabolic process;GO:0036211//protein modification process;GO:0044237//cellular metabolic process;GO:0043170//macromolecule metabolic process;GO:0019538//protein metabolic process;GO:0043412//macromolecule modification;GO:0044267//cellular protein metabolic process;GO:0006807//nitrogen compound metabolic process;GO:0071704//organic substance metabolic process;GO…
Arahy.QKV9FM	0.71	0.75	0.25	0.57	2.05	1.68	1.55	1.76	1.66787	1.89231e-17	1.72384e-18	transcription factor APG isoform X1 [Arachis ipaensis]	K12126//phytochrome-interacting factor 3+ko04712//Circadian rhythm - plant+ko04075//Plant hormone signal transduction		bHLH
Arahy.NWI6KJ	0.05	0	0.24	0.096	0.24	0.26	0.45	0.316	1.66321	0.000890751	0.000302576	uncharacterized protein LOC107496207 isoform X1 [Arachis duranensis]	K12200//programmed cell death 6-interacting protein+ko04144//Endocytosis
Arahy.FSAY7I	3.91	2.3	3.74	3.316	20.64	4.65	4.99	10.093	1.66277	4.53341e-30	2.57509e-31	fasciclin-like arabinogalactan protein 7 [Arachis duranensis]
Arahy.1F46YP	0.39	0.13	0	0.173	0.6	0.53	0.48	0.536	1.65988	3.70095e-06	8.23607e-07	probable LRR receptor-like serine/threonine-protein kinase At1g14390 [Arachis duranensis]	K13420//LRR receptor-like serine/threonine-protein kinase FLS2 [EC:2.7.11.1]+ko04626//Plant-pathogen interaction+ko04016//MAPK signaling pathway - plant;K13420//LRR receptor-like serine/threonine-protein kinase FLS2 [EC:2.7.11.1]+ko04626//Plant-pathogen interaction+ko04016//MAPK signaling pathway - plant	GO:0016021//integral component of membrane;GO:0016020//membrane;GO:0044425//membrane part;GO:0031224//intrinsic component of membrane;GO:0043167//ion binding;GO:0043168//anion binding;GO:0000166//nucleotide binding;GO:0005524//ATP binding;GO:0032555//purine ribonucleotide binding;GO:0016772//transferase activity, transferring phosphorus-containing groups;GO:0036094//small molecule binding;GO:0016…
Arahy.E48HEZ	1.06	0.36	0.32	0.58	3.04	1.5	0.76	1.766	1.65955	9.79275e-10	1.46492e-10	protein ALTERED XYLOGLUCAN 4-like [Arachis duranensis]	K16573//gamma-tubulin complex component 6	GO:0010410//hemicellulose metabolic process;GO:0044264//cellular polysaccharide metabolic process;GO:0071554//cell wall organization or biogenesis;GO:0010383//cell wall polysaccharide metabolic process;GO:0043170//macromolecule metabolic process;GO:0009987//cellular process;GO:0010411//xyloglucan metabolic process;GO:0044036//cell wall macromolecule metabolic process;GO:0044260//cellular macromol…
Arahy.ZHX2UW	0.08	0.25	0	0.11	0	0.51	0.55	0.353	1.65565	0.000870142	0.000294921	uncharacterized protein LOC107610165 [Arachis ipaensis]
Arahy.GLNG4N	0	0.19	0.45	0.213	1.1	0.97	0	0.69	1.65458	0.000327085	0.000100494	S-adenosylmethionine synthase 3 [Arachis ipaensis]	K00789//S-adenosylmethionine synthetase [EC:2.5.1.6]+ko01230//Biosynthesis of amino acids+ko01100//Metabolic pathways+ko01110//Biosynthesis of secondary metabolites+ko00270//Cysteine and methionine metabolism	GO:1901576//organic substance biosynthetic process;GO:0009987//cellular process;GO:0006730//one-carbon metabolic process;GO:0071704//organic substance metabolic process;GO:0051186//cofactor metabolic process;GO:0044281//small molecule metabolic process;GO:0009058//biosynthetic process;GO:0044249//cellular biosynthetic process;GO:0006732//coenzyme metabolic process;GO:0006790//sulfur compound meta…
Arahy.LG3T8V	0.25	0.07	0.81	0.376	1.89	1.21	0.52	1.206	1.65421	1.06039e-06	2.18358e-07	uncharacterized protein LOC107464910 [Arachis duranensis]	K09527//DnaJ homolog subfamily C member 7
Arahy.PB3V0K	0.25	0	1.24	0.496	2.78	1.28	0.7	1.586	1.65276	4.99613e-08	8.85209e-09	mitochondrial outer membrane protein porin of 34 kDa [Arachis duranensis]	K15040//voltage-dependent anion channel protein 2+ko04979//Cholesterol metabolism
Arahy.6SHE48	0	0	1.3	0.433	3.7	0.19	0.14	1.343	1.64999	7.94408e-06	1.84358e-06	gibberellin-regulated protein 6 isoform X1 [Arachis duranensis]	K03860//phosphatidylinositol glycan, class Q+ko01100//Metabolic pathways+ko00563//Glycosylphosphatidylinositol (GPI)-anchor biosynthesis
Arahy.QD77AY	1.01	2.86	3.98	2.616	12.47	8.8	3.3	8.19	1.64962	1.4996e-10	2.10602e-11	ribulose-phosphate 3-epimerase, cytoplasmic isoform [Arachis ipaensis]	K01783//ribulose-phosphate 3-epimerase [EC:5.1.3.1]+ko00030//Pentose phosphate pathway+ko01230//Biosynthesis of amino acids+ko00040//Pentose and glucuronate interconversions+ko01100//Metabolic pathways+ko01110//Biosynthesis of secondary metabolites+ko00710//Carbon fixation in photosynthetic organisms+ko01200//Carbon metabolism	GO:0072524//pyridine-containing compound metabolic process;GO:0008152//metabolic process;GO:0006139//nucleobase-containing compound metabolic process;GO:1901360//organic cyclic compound metabolic process;GO:0009987//cellular process;GO:0006753//nucleoside phosphate metabolic process;GO:0006733//oxidoreduction coenzyme metabolic process;GO:0006081//cellular aldehyde metabolic process;GO:0051156//g…
Arahy.9FP97J	4.35	3.45	3.7	3.833	15.28	14.04	6.57	11.963	1.64908	7.93571e-38	3.60217e-39	heavy metal-associated isoprenylated plant protein 3-like [Arachis ipaensis]	K04733//interleukin-1 receptor-associated kinase 4 [EC:2.7.11.1];K12818//ATP-dependent RNA helicase DHX8/PRP22 [EC:3.6.4.13]+ko03040//Spliceosome;K07213//copper chaperone
Arahy.XFIF97	1.9	0.09	0.5	0.83	4.91	2.11	0.52	2.513	1.64782	5.83232e-20	4.74082e-21	uncharacterized protein LOC107476397 [Arachis duranensis]
Arahy.0M06N0	0.71	1.19	0.56	0.82	4.98	0.6	1.66	2.413	1.64576	1.12878e-05	2.67972e-06	transcription factor bHLH133 isoform X2 [Arachis duranensis]
Arahy.N1SVVP	0.61	0.49	1.71	0.936	5.81	1.01	1.79	2.87	1.64549	6.13665e-08	1.09825e-08	phospholipase A2-alpha [Arachis ipaensis]	K01047//secretory phospholipase A2 [EC:3.1.1.4]+ko00591//Linoleic acid metabolism+ko00590//Arachidonic acid metabolism+ko00592//alpha-Linolenic acid metabolism+ko01100//Metabolic pathways+ko01110//Biosynthesis of secondary metabolites+ko00564//Glycerophospholipid metabolism+ko00565//Ether lipid metabolism	GO:0051179//localization;GO:0015711//organic anion transport;GO:0044237//cellular metabolic process;GO:0006811//ion transport;GO:1903963//arachidonate transport;GO:0006869//lipid transport;GO:0006820//anion transport;GO:0015908//fatty acid transport;GO:0044238//primary metabolic process;GO:0019637//organophosphate metabolic process;GO:0006793//phosphorus metabolic process;GO:0009987//cellular pro…
Arahy.X9C0XD	16.53	2.85	4.97	8.116	58.47	7.84	5.12	23.81	1.64518	1.98896e-65	5.23116e-67	fasciclin-like arabinogalactan protein 11 [Arachis duranensis]	K19519//transforming growth factor-beta-induced protein	GO:0016020//membrane;GO:0044425//membrane part;GO:0031224//intrinsic component of membrane;GO:0016021//integral component of membrane;
Arahy.NZUA78	7.39	10.82	9.65	9.286	22.64	28.22	34.21	28.356	1.64421	2.5464e-183	2.23509e-185	CLP protease regulatory subunit CLPX2, mitochondrial isoform X2 [Arachis duranensis]	K03544//ATP-dependent Clp protease ATP-binding subunit ClpX;K03544//ATP-dependent Clp protease ATP-binding subunit ClpX;K03544//ATP-dependent Clp protease ATP-binding subunit ClpX
Arahy.7NQA48	0.7	0.5	0.63	0.61	3.85	0.85	0.8	1.833	1.64375	3.34952e-24	2.30372e-25	PREDICTED: beta-galactosidase 3-like [Lupinus angustifolius]	K12309//beta-galactosidase [EC:3.2.1.23]+ko00600//Sphingolipid metabolism+ko00604//Glycosphingolipid biosynthesis - ganglio series+ko00531//Glycosaminoglycan degradation+ko00511//Other glycan degradation+ko01100//Metabolic pathways+ko00052//Galactose metabolism	GO:0071704//organic substance metabolic process;GO:0005975//carbohydrate metabolic process;GO:0008152//metabolic process;GO:0044238//primary metabolic process;GO:0044424//intracellular part;GO:0043229//intracellular organelle;GO:0043226//organelle;GO:0005618//cell wall;GO:0005622//intracellular;GO:0005773//vacuole;GO:0005737//cytoplasm;GO:0071944//cell periphery;GO:0005623//cell;GO:0043227//membr…
Arahy.H816KI	3.04	0.19	0.72	1.316	3.22	3.3	5.78	4.1	1.64293	0.000260174	7.84926e-05	uncharacterized protein LOC107476161 isoform X3 [Arachis duranensis]	K19513//protein CLEC16A
Arahy.ZP9SCJ	4.03	1.81	1.74	2.526	14.51	4.61	3.56	7.56	1.64223	1.04071e-50	3.53319e-52	BAHD acyltransferase DCR [Arachis ipaensis]	K19747//BAHD acyltransferase [EC:2.3.1.-]	GO:0016747//transferase activity, transferring acyl groups other than amino-acyl groups;GO:0016740//transferase activity;GO:0003824//catalytic activity;GO:0016746//transferase activity, transferring acyl groups;
Arahy.N1UDB5	2.99	0	1.52	1.503	10.18	0.75	2.43	4.453	1.64109	6.74439e-05	1.81781e-05	auxin-induced protein X10A-like [Arachis ipaensis]	K14488//SAUR family protein+ko04075//Plant hormone signal transduction
Arahy.3Z4R3A	0.98	0.34	0.39	0.57	3.49	0.99	0.61	1.696	1.63848	2.65934e-08	4.5634e-09	Arabinogalactan peptide 20 [Glycine soja]		GO:0016021//integral component of membrane;GO:0044425//membrane part;GO:0016020//membrane;GO:0031224//intrinsic component of membrane;
Arahy.21U9AI	0.31	0.21	0.36	0.293	1.5	0.67	0.52	0.896	1.63834	1.07403e-09	1.61408e-10	subtilisin-like protease Glyma18g48580 [Arachis duranensis]	K15333//tRNA guanosine-2'-O-methyltransferase [EC:2.1.1.34];K13199//plasminogen activator inhibitor 1 RNA-binding protein;K12619//5'-3' exoribonuclease 2 [EC:3.1.13.-]+ko03018//RNA degradation+ko03008//Ribosome biogenesis in eukaryotes;K14568//rRNA small subunit pseudouridine methyltransferase Nep1 [EC:2.1.1.260]+ko03008//Ribosome biogenesis in eukaryotes
Arahy.G1W5H1	0.93	0.72	0.32	0.656	4.42	0.81	0.49	1.906	1.63734	1.2753e-12	1.53237e-13	nucleotide-sugar uncharacterized transporter 2 isoform X3 [Arachis ipaensis]	K15285//solute carrier family 35, member E3
Arahy.5L9AX6	1.79	0.95	1.75	1.496	5.55	3.3	5.02	4.623	1.63644	4.60762e-35	2.26481e-36	fatty acyl-CoA reductase 3 isoform X2 [Arachis duranensis]	K13356//alcohol-forming fatty acyl-CoA reductase [EC:1.2.1.84]+ko04146//Peroxisome+ko00073//Cutin, suberine and wax biosynthesis
Arahy.6N9PAN	1.07	0.8	1.8	1.223	7.07	1.43	2.55	3.683	1.63404	1.03279e-05	2.43952e-06	uncharacterized protein LOC107487553 [Arachis duranensis]
Arahy.WNGN5W	1.07	0.8	1.8	1.223	7.07	1.43	2.55	3.683	1.63404	1.03279e-05	2.43952e-06	uncharacterized protein LOC107487553 [Arachis duranensis]
Arahy.TA57MB	0.73	0.25	0.28	0.42	2.94	0.55	0.19	1.226	1.63126	4.36784e-24	3.01916e-25	PREDICTED: ABC transporter G family member 32-like [Glycine max]	K05681//ATP-binding cassette, subfamily G (WHITE), member 2+ko02010//ABC transporters;K05681//ATP-binding cassette, subfamily G (WHITE), member 2+ko02010//ABC transporters;K05681//ATP-binding cassette, subfamily G (WHITE), member 2+ko02010//ABC transporters	GO:0006810//transport;GO:0051179//localization;GO:0051234//establishment of localization;GO:0031224//intrinsic component of membrane;GO:0016021//integral component of membrane;GO:0044464//cell part;GO:0005623//cell;GO:0016020//membrane;GO:0005886//plasma membrane;GO:0044425//membrane part;GO:0071944//cell periphery;GO:0016817//hydrolase activity, acting on acid anhydrides;GO:1901265//nucleoside p…
Arahy.NY0XIY	1.66	0.65	1.18	1.163	6.37	2.86	1.3	3.51	1.63029	1.94154e-29	1.12536e-30	PREDICTED: aspartic proteinase-like [Lupinus angustifolius]	K08245//phytepsin [EC:3.4.23.40]	GO:0009057//macromolecule catabolic process;GO:1901564//organonitrogen compound metabolic process;GO:0043170//macromolecule metabolic process;GO:0030163//protein catabolic process;GO:0044238//primary metabolic process;GO:0006508//proteolysis;GO:0006807//nitrogen compound metabolic process;GO:0008152//metabolic process;GO:0019538//protein metabolic process;GO:1901565//organonitrogen compound catab…
Arahy.L0RB90	1.03	0.57	0.83	0.81	4.65	0.72	1.81	2.393	1.62718	1.25293e-09	1.89746e-10	PREDICTED: polygalacturonase inhibitor [Cicer arietinum]	K13420//LRR receptor-like serine/threonine-protein kinase FLS2 [EC:2.7.11.1]+ko04626//Plant-pathogen interaction+ko04016//MAPK signaling pathway - plant
Arahy.UW980V	2.2	1.31	1.3	1.603	10.36	1.3	2.34	4.666	1.62577	6.60762e-15	6.9059e-16	GDSL esterase/lipase At4g26790 isoform X1 [Arachis ipaensis]	K10691//E3 ubiquitin-protein ligase UBR4 [EC:2.3.2.27];K00679//phospholipid:diacylglycerol acyltransferase [EC:2.3.1.158]+ko00561//Glycerolipid metabolism;K14209//solute carrier family 36 (proton-coupled amino acid transporter);K01188//beta-glucosidase [EC:3.2.1.21]+ko01100//Metabolic pathways+ko00500//Starch and sucrose metabolism+ko01110//Biosynthesis of secondary metabolites+ko00460//Cyanoamin…	GO:0003824//catalytic activity;GO:0016787//hydrolase activity;GO:0016788//hydrolase activity, acting on ester bonds;
Arahy.8WZF3G	0.15	0.23	0.07	0.15	0.5	0.56	0.3	0.453	1.62233	8.29754e-05	2.26869e-05	probable inactive receptor kinase At5g58300 [Arachis duranensis]	K04733//interleukin-1 receptor-associated kinase 4 [EC:2.7.11.1]	GO:0031224//intrinsic component of membrane;GO:0016020//membrane;GO:0044425//membrane part;GO:0016021//integral component of membrane;GO:0032555//purine ribonucleotide binding;GO:0016740//transferase activity;GO:0030554//adenyl nucleotide binding;GO:0036094//small molecule binding;GO:0008144//drug binding;GO:0003824//catalytic activity;GO:0005524//ATP binding;GO:0016773//phosphotransferase activi…
Arahy.70S30W	0.52	0.16	0.17	0.283	1.61	0.65	0.27	0.843	1.62102	1.55549e-13	1.76273e-14	cellulose synthase A catalytic subunit 1 [UDP-forming] [Arachis duranensis]	K10999//cellulose synthase A [EC:2.4.1.12]	GO:0071669//plant-type cell wall organization or biogenesis;GO:0071555//cell wall organization;GO:0044237//cellular metabolic process;GO:0008152//metabolic process;GO:0005976//polysaccharide metabolic process;GO:0009832//plant-type cell wall biogenesis;GO:0045229//external encapsulating structure organization;GO:0030244//cellulose biosynthetic process;GO:0016043//cellular component organization;G…
Arahy.T7YHMF	0.21	0.13	0.28	0.206	1.09	0.78	0	0.623	1.62007	0.000294005	8.95748e-05	glucan endo-1,3-beta-glucosidase 12 [Arachis ipaensis]	K19891//glucan endo-1,3-beta-glucosidase 1/2/3 [EC:3.2.1.39]+ko00500//Starch and sucrose metabolism;K19892//glucan endo-1,3-beta-glucosidase 4 [EC:3.2.1.39]+ko00500//Starch and sucrose metabolism
Arahy.7P4FH0	0.18	0.36	0.25	0.263	1.85	0.35	0.12	0.773	1.61983	2.00829e-06	4.30304e-07	PREDICTED: probable polygalacturonase [Vigna angularis]	K01184//polygalacturonase [EC:3.2.1.15]+ko00040//Pentose and glucuronate interconversions+ko01100//Metabolic pathways	GO:0071555//cell wall organization;GO:0071840//cellular component organization or biogenesis;GO:0016043//cellular component organization;GO:0071704//organic substance metabolic process;GO:0071554//cell wall organization or biogenesis;GO:0045229//external encapsulating structure organization;GO:0008152//metabolic process;GO:0005975//carbohydrate metabolic process;GO:0009987//cellular process;GO:00…
Arahy.GVD2R3	0.14	0.12	0.28	0.18	0.83	0.6	0.22	0.55	1.61911	2.30457e-15	2.33997e-16	PREDICTED: cellulose synthase A catalytic subunit 4 [UDP-forming]-like [Glycine max]	K10999//cellulose synthase A [EC:2.4.1.12]	GO:0016043//cellular component organization;GO:0009833//plant-type primary cell wall biogenesis;GO:0009250//glucan biosynthetic process;GO:0044237//cellular metabolic process;GO:0034637//cellular carbohydrate biosynthetic process;GO:1901576//organic substance biosynthetic process;GO:0030244//cellulose biosynthetic process;GO:0071704//organic substance metabolic process;GO:0034645//cellular macrom…
Arahy.II6FYR	2.63	2.77	1.63	2.343	7.88	7.28	6.16	7.106	1.61909	1.90275e-114	2.80343e-116	BAG family molecular chaperone regulator 6 [Arachis ipaensis]	K14306//nuclear pore complex protein Nup62+ko03013//RNA transport;K11323//histone arginine demethylase JMJD6 [EC:1.14.11.-]
Arahy.0SMS9Y	18.13	10.91	20.21	16.416	112.97	18.56	12.7	48.076	1.61778	0	0	cellulose synthase A catalytic subunit 2 [UDP-forming] [Arachis duranensis]	K10999//cellulose synthase A [EC:2.4.1.12]	GO:0030244//cellulose biosynthetic process;GO:0009250//glucan biosynthetic process;GO:0008152//metabolic process;GO:0051273//beta-glucan metabolic process;GO:0071840//cellular component organization or biogenesis;GO:0044262//cellular carbohydrate metabolic process;GO:0043170//macromolecule metabolic process;GO:0044238//primary metabolic process;GO:0005976//polysaccharide metabolic process;GO:0044…
Arahy.P8DJ8N	0.59	0.42	0.44	0.483	1.74	0.83	1.8	1.456	1.61544	3.45414e-14	3.75192e-15	transcription factor APG isoform X1 [Arachis ipaensis]	K12126//phytochrome-interacting factor 3+ko04712//Circadian rhythm - plant+ko04075//Plant hormone signal transduction		bHLH
Arahy.SC2UA1	1.28	0.27	1.68	1.076	6.91	2.74	0.07	3.24	1.61423	6.55682e-12	8.31011e-13	non-specific lipid-transfer protein 1 [Arachis ipaensis]
Arahy.WZ5PI0	2.54	0.79	2.47	1.933	12.52	2.16	2.48	5.72	1.61347	2.46146e-44	9.36745e-46	uncharacterized protein LOC107496733 isoform X1 [Arachis duranensis]	K05349//beta-glucosidase [EC:3.2.1.21]+ko01100//Metabolic pathways+ko00500//Starch and sucrose metabolism+ko01110//Biosynthesis of secondary metabolites+ko00460//Cyanoamino acid metabolism+ko00940//Phenylpropanoid biosynthesis;K01188//beta-glucosidase [EC:3.2.1.21]+ko01100//Metabolic pathways+ko00500//Starch and sucrose metabolism+ko01110//Biosynthesis of secondary metabolites+ko00460//Cyanoamino…	GO:0034645//cellular macromolecule biosynthetic process;GO:0043604//amide biosynthetic process;GO:0009059//macromolecule biosynthetic process;GO:0044267//cellular protein metabolic process;GO:0044249//cellular biosynthetic process;GO:0006518//peptide metabolic process;GO:0034641//cellular nitrogen compound metabolic process;GO:0043043//peptide biosynthetic process;GO:0044238//primary metabolic pr…
Arahy.1I8IFE	1.55	2.33	0.56	1.48	5.62	6.12	1.6	4.446	1.61324	3.11145e-22	2.30579e-23	PREDICTED: fatty acyl-CoA reductase 3 [Ziziphus jujuba]	K13356//alcohol-forming fatty acyl-CoA reductase [EC:1.2.1.84]+ko04146//Peroxisome+ko00073//Cutin, suberine and wax biosynthesis;K13356//alcohol-forming fatty acyl-CoA reductase [EC:1.2.1.84]+ko04146//Peroxisome+ko00073//Cutin, suberine and wax biosynthesis
Arahy.CCZM0J	1	0.21	0.86	0.69	2.24	2.88	1.31	2.143	1.60928	3.26714e-10	4.68827e-11	annexin-like protein RJ4 [Arachis duranensis]	K17098//annexin D	GO:0043167//ion binding;GO:0005509//calcium ion binding;GO:0005488//binding;GO:0008289//lipid binding;GO:0043168//anion binding;GO:0046872//metal ion binding;GO:0043169//cation binding;GO:0005543//phospholipid binding;GO:0005544//calcium-dependent phospholipid binding;
Arahy.JYG6WL	0.27	0.16	0.32	0.25	0.88	0.96	0.44	0.76	1.6092	1.20179e-05	2.86319e-06	transcription factor NAI1 isoform X1 [Arachis ipaensis]	K13422//transcription factor MYC2+ko04016//MAPK signaling pathway - plant+ko04075//Plant hormone signal transduction
Arahy.I827PI	0	0.16	0.12	0.093	0.72	0	0.08	0.266	1.60909	4.02232e-05	1.04492e-05	aspartic proteinase Asp1 [Arachis ipaensis]	K00924//kinase [EC:2.7.1.-]	GO:1901575//organic substance catabolic process;GO:1901565//organonitrogen compound catabolic process;GO:0071704//organic substance metabolic process;GO:0019538//protein metabolic process;GO:0043170//macromolecule metabolic process;GO:0044238//primary metabolic process;GO:0006508//proteolysis;GO:0030163//protein catabolic process;GO:0008152//metabolic process;GO:0009056//catabolic process;GO:0009…
Arahy.P7PSM7	1.39	0.18	1.12	0.896	7.19	0.37	0.17	2.576	1.60882	0.000106195	2.9688e-05	protein RALF-like 34 [Arachis duranensis]
Arahy.FHKG10	0.75	0.64	0.66	0.683	4.01	0.79	1.15	1.983	1.60225	8.37674e-23	6.06067e-24	receptor-like protein kinase THESEUS 1 [Arachis duranensis]	K04733//interleukin-1 receptor-associated kinase 4 [EC:2.7.11.1]	GO:0044425//membrane part;GO:0016020//membrane;GO:0031224//intrinsic component of membrane;GO:0016021//integral component of membrane;GO:0032553//ribonucleotide binding;GO:0016773//phosphotransferase activity, alcohol group as acceptor;GO:0003824//catalytic activity;GO:0032555//purine ribonucleotide binding;GO:1901363//heterocyclic compound binding;GO:0043167//ion binding;GO:0030554//adenyl nucle…
Arahy.63MW46	0.3	0.31	0.22	0.276	1.65	0.1	0.24	0.663	1.6002	0.000328876	0.000101106	xyloglucan endotransglucosylase/hydrolase 1 [Arachis ipaensis]	K08235//xyloglucan:xyloglucosyl transferase [EC:2.4.1.207];K08235//xyloglucan:xyloglucosyl transferase [EC:2.4.1.207]	GO:0010411//xyloglucan metabolic process;GO:0005976//polysaccharide metabolic process;GO:0016043//cellular component organization;GO:0042546//cell wall biogenesis;GO:0071840//cellular component organization or biogenesis;GO:0044238//primary metabolic process;GO:0010410//hemicellulose metabolic process;GO:0006073//cellular glucan metabolic process;GO:0009987//cellular process;GO:0071704//organic s…
Arahy.LTB7UZ	0	0	0.61	0.203	1.02	0.3	0.56	0.626	1.60018	0.000587646	0.00019105	AP-3 complex subunit mu isoform X1 [Arachis duranensis]	K12398//AP-3 complex subunit mu	GO:0051234//establishment of localization;GO:0046907//intracellular transport;GO:0051649//establishment of localization in cell;GO:0008104//protein localization;GO:0016192//vesicle-mediated transport;GO:0015031//protein transport;GO:0006886//intracellular protein transport;GO:0051641//cellular localization;GO:0070727//cellular macromolecule localization;GO:0033036//macromolecule localization;GO:0…
[truncated: 2,739 more rows]
