# Supplementary material for: Transcriptome profiling provides insights into molecular mechanism in Peanut semi-dwarf mutant
Source: BMC Genomics. 2020 Mar 5;21:211. doi: 10.1186/s12864-020-6614-0 (PMC7059693; doi:10.1186/s12864-020-6614-0)
Supplement: Supplementary file 5 — Additional file 5 Table S3. GO classification of DEGs in stem and leaf. [file 12864_2020_6614_MOESM5_ESM.xlsx]

## Sheet: Stem
Table S3 GO classification of DEGs in stem
Gene ID	GO Term	Level 1	Level 2	log2(sdm2/FH1)
Arahy.0188KY	[P]GO:0071840//cellular component organization or biogenesis;GO:0044238//primary metabolic process;GO:0006807//nitrogen compound metabolic process;GO:0022402//cell cycle process;GO:0009987//cellular process;GO:0043170//macromolecule metabolic process;GO:0022414//reproductive process;GO:0035825//homologous recombination;GO:0006310//DNA recombination;GO:0008152//metabolic process;GO:0006139//nucleo…	biological_process	[P]cellular component organization or biogenesis;metabolic process;cellular process;reproduction;reproductive process;	-1.39058
Arahy.03QWZ4	[P]GO:0050896//response to stimulus;GO:0006950//response to stress;	biological_process	[P]response to stimulus;	1.70689
Arahy.0DY23C	[P]GO:0006952//defense response;GO:0006950//response to stress;GO:0050896//response to stimulus;GO:0009607//response to biotic stimulus;	biological_process	[P]response to stimulus;	4.32059
Arahy.306WMH	[P]GO:0050896//response to stimulus;GO:0006950//response to stress;GO:0006952//defense response;GO:0009607//response to biotic stimulus;	biological_process	[P]response to stimulus;	3.80333
Arahy.7YS827	[P]GO:0048582//positive regulation of post-embryonic development;GO:0051094//positive regulation of developmental process;GO:0051240//positive regulation of multicellular organismal process;GO:0048580//regulation of post-embryonic development;GO:0050793//regulation of developmental process;GO:2000026//regulation of multicellular organismal development;GO:2000038//regulation of stomatal complex de…	biological_process	[P]biological regulation;	-2.22214
Arahy.95S5ZX	[P]GO:0048731//system development;GO:0009793//embryo development ending in seed dormancy;GO:0061458//reproductive system development;GO:0048608//reproductive structure development;GO:0000003//reproduction;GO:0009791//post-embryonic development;GO:0048856//anatomical structure development;GO:0048316//seed development;GO:0009790//embryo development;GO:0032502//developmental process;GO:0010154//frui…	biological_process	[P]reproductive process;developmental process;reproduction;multicellular organismal process;	1.03825
Arahy.96XRQP	[P]GO:0042752//regulation of circadian rhythm;GO:0048518//positive regulation of biological process;GO:0050789//regulation of biological process;GO:0042753//positive regulation of circadian rhythm;GO:0065007//biological regulation;	biological_process	[P]biological regulation;	1.00106
Arahy.AB81A0	[P]GO:0050789//regulation of biological process;GO:0071704//organic substance metabolic process;GO:0097659//nucleic acid-templated transcription;GO:0019438//aromatic compound biosynthetic process;GO:0009059//macromolecule biosynthetic process;GO:0044271//cellular nitrogen compound biosynthetic process;GO:0046483//heterocycle metabolic process;GO:0044260//cellular macromolecule metabolic process;G…	biological_process	[P]cellular process;biological regulation;metabolic process;	3.6286
Arahy.DL5MW3	[P]GO:0009719//response to endogenous stimulus;GO:0042221//response to chemical;GO:0009733//response to auxin;GO:0050896//response to stimulus;GO:0009725//response to hormone;GO:0010033//response to organic substance;	biological_process	[P]response to stimulus;	1.10599
Arahy.EXHR95	[P]GO:0050896//response to stimulus;GO:0006952//defense response;GO:0009607//response to biotic stimulus;GO:0006950//response to stress;	biological_process	[P]response to stimulus;	-2.16529
Arahy.F6URWD	[P]GO:0043170//macromolecule metabolic process;GO:1901576//organic substance biosynthetic process;GO:0044237//cellular metabolic process;GO:0006725//cellular aromatic compound metabolic process;GO:0032774//RNA biosynthetic process;GO:0034654//nucleobase-containing compound biosynthetic process;GO:0071704//organic substance metabolic process;GO:0034645//cellular macromolecule biosynthetic process;…	biological_process	[P]metabolic process;cellular process;	-1.79622
Arahy.FGI2QD	[P]GO:0050896//response to stimulus;GO:0006950//response to stress;	biological_process	[P]response to stimulus;	1.21896
Arahy.GDAP1Y	[P]GO:0009607//response to biotic stimulus;GO:0006952//defense response;GO:0006950//response to stress;GO:0050896//response to stimulus;	biological_process	[P]response to stimulus;	1.5594
Arahy.GGC6H3	[P]GO:1901891//regulation of cell septum assembly;GO:0032954//regulation of cytokinetic process;GO:0065007//biological regulation;GO:0051301//cell division;GO:0051128//regulation of cellular component organization;GO:1902412//regulation of mitotic cytokinesis;GO:0009987//cellular process;GO:0032955//regulation of division septum assembly;GO:1903436//regulation of mitotic cytokinetic process;GO:00…	biological_process	[P]biological regulation;cellular process;	-1.35497
Arahy.H7RCEW	[P]GO:0060255//regulation of macromolecule metabolic process;GO:0065007//biological regulation;GO:2000112//regulation of cellular macromolecule biosynthetic process;GO:0019438//aromatic compound biosynthetic process;GO:1903506//regulation of nucleic acid-templated transcription;GO:0010556//regulation of macromolecule biosynthetic process;GO:0046483//heterocycle metabolic process;GO:0016070//RNA m…	biological_process	[P]cellular process;biological regulation;metabolic process;	-1.11051
Arahy.HFKS8W	[P]GO:0006950//response to stress;GO:0050896//response to stimulus;	biological_process	[P]response to stimulus;	1.65718
Arahy.HY98G0	[P]GO:1901360//organic cyclic compound metabolic process;GO:0009987//cellular process;GO:0090304//nucleic acid metabolic process;GO:0006807//nitrogen compound metabolic process;GO:0016070//RNA metabolic process;GO:0006139//nucleobase-containing compound metabolic process;GO:0010467//gene expression;GO:0006725//cellular aromatic compound metabolic process;GO:0006396//RNA processing;GO:0044260//cel…	biological_process	[P]cellular process;metabolic process;	2.5245
Arahy.ICBT46	[P]GO:0006952//defense response;GO:0006950//response to stress;GO:0009607//response to biotic stimulus;GO:0050896//response to stimulus;	biological_process	[P]response to stimulus;	1.46727
Arahy.KPS8UW	[P]GO:0009725//response to hormone;GO:0050896//response to stimulus;GO:0042221//response to chemical;GO:0009719//response to endogenous stimulus;GO:0010033//response to organic substance;GO:0009733//response to auxin;	biological_process	[P]response to stimulus;	1.73344
Arahy.L4FE7K	[P]GO:0050896//response to stimulus;GO:0006950//response to stress;GO:0006952//defense response;	biological_process	[P]response to stimulus;	-1.62198
Arahy.MR10IA	[P]GO:0050896//response to stimulus;GO:0006950//response to stress;	biological_process	[P]response to stimulus;	3.77601
Arahy.NALL13	[P]GO:0046483//heterocycle metabolic process;GO:1901336//lactone biosynthetic process;GO:0065007//biological regulation;GO:0044249//cellular biosynthetic process;GO:0008610//lipid biosynthetic process;GO:0010346//shoot axis formation;GO:0048731//system development;GO:0071704//organic substance metabolic process;GO:0016114//terpenoid biosynthetic process;GO:0010223//secondary shoot formation;GO:00…	biological_process	[P]cellular process;metabolic process;multicellular organismal process;developmental process;biological regulation;	1.27481
Arahy.NJY7IU	[P]GO:0009617//response to bacterium;GO:0051704//multi-organism process;GO:0098542//defense response to other organism;GO:0009620//response to fungus;GO:0009607//response to biotic stimulus;GO:0009605//response to external stimulus;GO:0050896//response to stimulus;GO:0043207//response to external biotic stimulus;GO:0050832//defense response to fungus;GO:0042742//defense response to bacterium;GO:0…	biological_process	[P]response to stimulus;multi-organism process;	-2.63133
Arahy.P8YTVG	[P]GO:0009057//macromolecule catabolic process;GO:0051603//proteolysis involved in cellular protein catabolic process;GO:0044248//cellular catabolic process;GO:0030163//protein catabolic process;GO:0043632//modification-dependent macromolecule catabolic process;GO:0008152//metabolic process;GO:0044238//primary metabolic process;GO:1901564//organonitrogen compound metabolic process;GO:1901575//org…	biological_process	[P]cellular process;metabolic process;	1.84821
Arahy.SANC69	[P]GO:0043170//macromolecule metabolic process;GO:0001522//pseudouridine synthesis;GO:0016070//RNA metabolic process;GO:0071840//cellular component organization or biogenesis;GO:0044085//cellular component biogenesis;GO:0006807//nitrogen compound metabolic process;GO:0044238//primary metabolic process;GO:0006139//nucleobase-containing compound metabolic process;GO:0044237//cellular metabolic proc…	biological_process	[P]cellular component organization or biogenesis;cellular process;metabolic process;	1.1467
Arahy.SC9D0X	[P]GO:0009719//response to endogenous stimulus;GO:0009725//response to hormone;GO:0009733//response to auxin;GO:0050896//response to stimulus;GO:0010033//response to organic substance;GO:0042221//response to chemical;	biological_process	[P]response to stimulus;	2.41658
Arahy.TRM7YB	[P]GO:0009733//response to auxin;GO:0009725//response to hormone;GO:0010033//response to organic substance;GO:0009719//response to endogenous stimulus;GO:0050896//response to stimulus;GO:0042221//response to chemical;	biological_process	[P]response to stimulus;	-1.73711
Arahy.TW5YT9	[P]GO:0006950//response to stress;GO:0051716//cellular response to stimulus;GO:0006974//cellular response to DNA damage stimulus;GO:0009987//cellular process;GO:0050896//response to stimulus;GO:0033554//cellular response to stress;	biological_process	[P]cellular process;response to stimulus;	-1.1836
Arahy.U66G4I	[P]GO:0010033//response to organic substance;GO:0050896//response to stimulus;GO:0009725//response to hormone;GO:0009719//response to endogenous stimulus;GO:0009733//response to auxin;GO:0042221//response to chemical;	biological_process	[P]response to stimulus;	1.48855
Arahy.U6SX92	[P]GO:1901360//organic cyclic compound metabolic process;GO:0006720//isoprenoid metabolic process;GO:0048646//anatomical structure formation involved in morphogenesis;GO:0008610//lipid biosynthetic process;GO:0010346//shoot axis formation;GO:0032501//multicellular organismal process;GO:0001763//morphogenesis of a branching structure;GO:0048731//system development;GO:0016106//sesquiterpenoid biosy…	biological_process	[P]multicellular organismal process;cellular process;biological regulation;metabolic process;developmental process;	1.16315
Arahy.UY71W5	[P]GO:0045184//establishment of protein localization;GO:0051179//localization;GO:0051234//establishment of localization;GO:0071705//nitrogen compound transport;GO:0015031//protein transport;GO:0008104//protein localization;GO:0006810//transport;GO:0033036//macromolecule localization;GO:0015833//peptide transport;GO:0042886//amide transport;GO:0071702//organic substance transport;	biological_process	[P]localization;	-1.45156
Arahy.V2AG0S	[P]GO:0000302//response to reactive oxygen species;GO:0042542//response to hydrogen peroxide;GO:0042493//response to drug;GO:0009644//response to high light intensity;GO:0042221//response to chemical;GO:0010035//response to inorganic substance;GO:0009408//response to heat;GO:0050896//response to stimulus;GO:0006979//response to oxidative stress;GO:0009636//response to toxic substance;GO:1901700//…	biological_process	[P]response to stimulus;	1.14249
Arahy.VA3ETP	[P]GO:0009719//response to endogenous stimulus;GO:0042221//response to chemical;GO:0010033//response to organic substance;GO:0009733//response to auxin;GO:0009725//response to hormone;GO:0050896//response to stimulus;	biological_process	[P]response to stimulus;	2.52925
Arahy.W3E9BL	[P]GO:0010033//response to organic substance;GO:0009719//response to endogenous stimulus;GO:0009733//response to auxin;GO:0009725//response to hormone;GO:0050896//response to stimulus;GO:0042221//response to chemical;	biological_process	[P]response to stimulus;	-1.10837
Arahy.X66EBB	[P]GO:0050896//response to stimulus;GO:0023052//signaling;GO:0007154//cell communication;GO:0009987//cellular process;GO:0065007//biological regulation;GO:0050794//regulation of cellular process;GO:0007165//signal transduction;GO:0051716//cellular response to stimulus;GO:0050789//regulation of biological process;	biological_process	[P]cellular process;response to stimulus;signaling;biological regulation;	2.46424
Arahy.XU9PSJ	[P]GO:0050896//response to stimulus;GO:0006950//response to stress;	biological_process	[P]response to stimulus;	1.20439
Arahy.XZ54ZU	[P]GO:0044085//cellular component biogenesis;GO:0019684//photosynthesis, light reaction;GO:0044237//cellular metabolic process;GO:0065003//macromolecular complex assembly;GO:0022607//cellular component assembly;GO:0016043//cellular component organization;GO:0010207//photosystem II assembly;GO:0006091//generation of precursor metabolites and energy;GO:0015979//photosynthesis;GO:0009987//cellular p…	biological_process	[P]cellular process;metabolic process;cellular component organization or biogenesis;	-1.30402
Arahy.YR7HYJ	[P]GO:0044085//cellular component biogenesis;GO:0071840//cellular component organization or biogenesis;GO:0019684//photosynthesis, light reaction;GO:0022607//cellular component assembly;GO:0010207//photosystem II assembly;GO:0006461//protein complex assembly;GO:0008152//metabolic process;GO:0044237//cellular metabolic process;GO:0015979//photosynthesis;GO:0070271//protein complex biogenesis;GO:00…	biological_process	[P]cellular process;cellular component organization or biogenesis;metabolic process;	-6.22691
Arahy.YXHF5Z	[P]GO:0006950//response to stress;GO:0050896//response to stimulus;	biological_process	[P]response to stimulus;	1.42969
Arahy.ZA5GY6	[P]GO:0065007//biological regulation;GO:2000026//regulation of multicellular organismal development;GO:0048580//regulation of post-embryonic development;GO:0051240//positive regulation of multicellular organismal process;GO:0050793//regulation of developmental process;GO:0050789//regulation of biological process;GO:2000123//positive regulation of stomatal complex development;GO:0048518//positive …	biological_process	[P]biological regulation;	-1.09102
Arahy.0QB03C	[P]GO:0051641//cellular localization;GO:0010629//negative regulation of gene expression;GO:0010468//regulation of gene expression;GO:0043933//macromolecular complex subunit organization;GO:0044270//cellular nitrogen compound catabolic process;GO:0070727//cellular macromolecule localization;GO:0008298//intracellular mRNA localization;GO:0008152//metabolic process;GO:0006402//mRNA catabolic process…	biological_process;cellular_component	[C]macromolecular complex;organelle;cell part;cell;organelle part;[P]metabolic process;cellular component organization or biogenesis;cellular process;localization;biological regulation;	1.04791
Arahy.102RQV	[P]GO:0009664//plant-type cell wall organization;GO:0045229//external encapsulating structure organization;GO:0071555//cell wall organization;GO:0071669//plant-type cell wall organization or biogenesis;GO:0016043//cellular component organization;GO:0071554//cell wall organization or biogenesis;GO:0071840//cellular component organization or biogenesis;GO:0009987//cellular process;[C]GO:0005623//ce…	biological_process;cellular_component	[C]cell;extracellular region;membrane;[P]cellular process;cellular component organization or biogenesis;	-1.11952
Arahy.2W8R22	[P]GO:0009664//plant-type cell wall organization;GO:0071669//plant-type cell wall organization or biogenesis;GO:0045229//external encapsulating structure organization;GO:0009987//cellular process;GO:0071840//cellular component organization or biogenesis;GO:0016043//cellular component organization;GO:0071555//cell wall organization;GO:0071554//cell wall organization or biogenesis;[C]GO:0071944//ce…	biological_process;cellular_component	[C]extracellular region;membrane;cell;[P]cellular process;cellular component organization or biogenesis;	1.05417
Arahy.3ZHY63	[P]GO:0050789//regulation of biological process;GO:0019725//cellular homeostasis;GO:0045454//cell redox homeostasis;GO:0065008//regulation of biological quality;GO:0009987//cellular process;GO:0065007//biological regulation;GO:0050794//regulation of cellular process;GO:0042592//homeostatic process;[C]GO:0005623//cell;	biological_process;cellular_component	[C]cell;[P]biological regulation;cellular process;	1.95087
Arahy.408BM2	[P]GO:0016043//cellular component organization;GO:0045229//external encapsulating structure organization;GO:0071840//cellular component organization or biogenesis;GO:0071554//cell wall organization or biogenesis;GO:0009664//plant-type cell wall organization;GO:0071669//plant-type cell wall organization or biogenesis;GO:0071555//cell wall organization;GO:0009987//cellular process;[C]GO:0005576//ex…	biological_process;cellular_component	[C]cell;extracellular region;membrane;[P]cellular component organization or biogenesis;cellular process;	-1.30177
Arahy.4RYA37	[P]GO:0044260//cellular macromolecule metabolic process;GO:0009059//macromolecule biosynthetic process;GO:0018130//heterocycle biosynthetic process;GO:0097659//nucleic acid-templated transcription;GO:0090304//nucleic acid metabolic process;GO:0009416//response to light stimulus;GO:0043170//macromolecule metabolic process;GO:0034654//nucleobase-containing compound biosynthetic process;GO:0016070//…	biological_process;cellular_component	[C]cell;organelle;[P]metabolic process;response to stimulus;cellular process;	1.81878
Arahy.59WLWN	[P]GO:0071554//cell wall organization or biogenesis;GO:0042546//cell wall biogenesis;GO:0043062//extracellular structure organization;GO:0009832//plant-type cell wall biogenesis;GO:0040007//growth;GO:0071840//cellular component organization or biogenesis;GO:0016049//cell growth;GO:0009664//plant-type cell wall organization;GO:0044085//cellular component biogenesis;GO:0010215//cellulose microfibri…	biological_process;cellular_component	[C]membrane;membrane part;[P]cellular component organization or biogenesis;growth;cellular process;	-1.037
Arahy.5X4IC8	[P]GO:0006810//transport;GO:0071702//organic substance transport;GO:0008643//carbohydrate transport;GO:0051179//localization;GO:0051234//establishment of localization;[C]GO:0005623//cell;GO:0005886//plasma membrane;GO:0016020//membrane;GO:0071944//cell periphery;GO:0016021//integral component of membrane;GO:0044464//cell part;GO:0031224//intrinsic component of membrane;GO:0044425//membrane part;	biological_process;cellular_component	[C]cell;membrane part;membrane;[P]localization;	1.23653
Arahy.62CDNH	[P]GO:0009987//cellular process;GO:0007017//microtubule-based process;[C]GO:0044430//cytoskeletal part;GO:0043226//organelle;GO:0005856//cytoskeleton;GO:0044422//organelle part;GO:0043229//intracellular organelle;GO:0044464//cell part;GO:0015630//microtubule cytoskeleton;GO:0043228//non-membrane-bounded organelle;GO:0044446//intracellular organelle part;GO:1902494//catalytic complex;GO:0044424//i…	biological_process;cellular_component	[C]cell;organelle part;macromolecular complex;organelle;[P]cellular process;	-2.96829
Arahy.6F5CM0	[P]GO:0016043//cellular component organization;GO:0071669//plant-type cell wall organization or biogenesis;GO:0009664//plant-type cell wall organization;GO:0009987//cellular process;GO:0045229//external encapsulating structure organization;GO:0071840//cellular component organization or biogenesis;GO:0071555//cell wall organization;GO:0071554//cell wall organization or biogenesis;[C]GO:0005623//ce…	biological_process;cellular_component	[C]cell;extracellular region;membrane;[P]cellular component organization or biogenesis;cellular process;	-1.23286
Arahy.6SV4GY	[P]GO:0034622//cellular macromolecular complex assembly;GO:0006334//nucleosome assembly;GO:0006325//chromatin organization;GO:0022607//cellular component assembly;GO:0006996//organelle organization;GO:0043933//macromolecular complex subunit organization;GO:0044085//cellular component biogenesis;GO:0016043//cellular component organization;GO:0071840//cellular component organization or biogenesis;G…	biological_process;cellular_component	[C]organelle;cell;[P]cellular component organization or biogenesis;cellular process;	2.84131
Arahy.ADA7T8	[P]GO:0046483//heterocycle metabolic process;GO:0044238//primary metabolic process;GO:0009057//macromolecule catabolic process;GO:0009987//cellular process;GO:0006401//RNA catabolic process;GO:0016071//mRNA metabolic process;GO:0019222//regulation of metabolic process;GO:0031086//nuclear-transcribed mRNA catabolic process, deadenylation-independent decay;GO:0016070//RNA metabolic process;GO:00346…	biological_process;cellular_component	[C]organelle;cell part;macromolecular complex;cell;[P]metabolic process;biological regulation;cellular process;	-3.0297
Arahy.AUK4Q1	[P]GO:0051644//plastid localization;GO:0051234//establishment of localization;GO:0009903//chloroplast avoidance movement;GO:0009904//chloroplast accumulation movement;GO:0051640//organelle localization;GO:0019750//chloroplast localization;GO:0051641//cellular localization;GO:0006996//organelle organization;GO:0009902//chloroplast relocation;GO:0009658//chloroplast organization;GO:0051179//localiz…	biological_process;cellular_component	[C]cell;[P]localization;cellular process;cellular component organization or biogenesis;	-4.62037
Arahy.AUYI9Q	[P]GO:0051171//regulation of nitrogen compound metabolic process;GO:0051338//regulation of transferase activity;GO:0070507//regulation of microtubule cytoskeleton organization;GO:0051247//positive regulation of protein metabolic process;GO:0045937//positive regulation of phosphate metabolic process;GO:0031399//regulation of protein modification process;GO:0060236//regulation of mitotic spindle or…	biological_process;cellular_component	[C]organelle;supramolecular complex;cell;organelle part;[P]biological regulation;	-1.29711
Arahy.B0QUTF	[P]GO:0043085//positive regulation of catalytic activity;GO:0043549//regulation of kinase activity;GO:0051338//regulation of transferase activity;GO:0051171//regulation of nitrogen compound metabolic process;GO:0031399//regulation of protein modification process;GO:0042325//regulation of phosphorylation;GO:0001932//regulation of protein phosphorylation;GO:0090224//regulation of spindle organizati…	biological_process;cellular_component	[C]cell;supramolecular complex;organelle;organelle part;[P]biological regulation;	-1.19569
Arahy.C821YF	[P]GO:0009889//regulation of biosynthetic process;GO:0006351//transcription, DNA-templated;GO:0002098//tRNA wobble uridine modification;GO:0019222//regulation of metabolic process;GO:0044271//cellular nitrogen compound biosynthetic process;GO:0032774//RNA biosynthetic process;GO:0008033//tRNA processing;GO:0010556//regulation of macromolecule biosynthetic process;GO:0010467//gene expression;GO:00…	biological_process;cellular_component	[C]organelle;cell;macromolecular complex;[P]biological regulation;metabolic process;cellular process;	1.48546
Arahy.CQ7HGG	[P]GO:1901360//organic cyclic compound metabolic process;GO:0009987//cellular process;GO:0090304//nucleic acid metabolic process;GO:0071704//organic substance metabolic process;GO:0043412//macromolecule modification;GO:0043170//macromolecule metabolic process;GO:0016070//RNA metabolic process;GO:0016554//cytidine to uridine editing;GO:0046483//heterocycle metabolic process;GO:0044260//cellular ma…	biological_process;cellular_component	[C]cell;organelle;[P]cellular process;metabolic process;	-2.16023
Arahy.CS0QNE	[P]GO:0009987//cellular process;GO:0071669//plant-type cell wall organization or biogenesis;GO:0071554//cell wall organization or biogenesis;GO:0009664//plant-type cell wall organization;GO:0045229//external encapsulating structure organization;GO:0071555//cell wall organization;GO:0016043//cellular component organization;GO:0071840//cellular component organization or biogenesis;[C]GO:0071944//ce…	biological_process;cellular_component	[C]cell;extracellular region;membrane;[P]cellular process;cellular component organization or biogenesis;	-1.03382
Arahy.GZ11AJ	[P]GO:0048856//anatomical structure development;GO:0019953//sexual reproduction;GO:0044703//multi-organism reproductive process;GO:0048646//anatomical structure formation involved in morphogenesis;GO:0006949//syncytium formation;GO:0000003//reproduction;GO:0009653//anatomical structure morphogenesis;GO:0051704//multi-organism process;GO:0009987//cellular process;GO:0022414//reproductive process;G…	biological_process;cellular_component	[C]extracellular region;cell junction;symplast;[P]multi-organism process;reproductive process;reproduction;cellular process;developmental process;	-1.1371
Arahy.H6GXLW	[P]GO:0051171//regulation of nitrogen compound metabolic process;GO:0048583//regulation of response to stimulus;GO:0080090//regulation of primary metabolic process;GO:0051173//positive regulation of nitrogen compound metabolic process;GO:0010604//positive regulation of macromolecule metabolic process;GO:0048584//positive regulation of response to stimulus;GO:0019222//regulation of metabolic proce…	biological_process;cellular_component	[C]organelle part;macromolecular complex;cell;organelle;[P]biological regulation;	7.81092
Arahy.KRC5M1	[P]GO:0009889//regulation of biosynthetic process;GO:0019438//aromatic compound biosynthetic process;GO:0009734//auxin-activated signaling pathway;GO:0042221//response to chemical;GO:0034645//cellular macromolecule biosynthetic process;GO:0031323//regulation of cellular metabolic process;GO:0009987//cellular process;GO:0060255//regulation of macromolecule metabolic process;GO:0046483//heterocycle…	biological_process;cellular_component	[C]organelle;cell;[P]cellular process;response to stimulus;signaling;metabolic process;biological regulation;	-1.52372
Arahy.N8P1ZJ	[P]GO:0071840//cellular component organization or biogenesis;GO:0070925//organelle assembly;GO:0009987//cellular process;GO:0022618//ribonucleoprotein complex assembly;GO:0000027//ribosomal large subunit assembly;GO:0042254//ribosome biogenesis;GO:0016043//cellular component organization;GO:0042255//ribosome assembly;GO:0044085//cellular component biogenesis;GO:0042273//ribosomal large subunit bi…	biological_process;cellular_component	[C]cell;organelle;membrane-enclosed lumen;organelle part;[P]cellular component organization or biogenesis;cellular process;	1.31337
Arahy.QC3XVA	[P]GO:0051234//establishment of localization;GO:0051179//localization;GO:0006810//transport;GO:0055085//transmembrane transport;[C]GO:0016021//integral component of membrane;GO:0031224//intrinsic component of membrane;GO:0016020//membrane;GO:0044425//membrane part;	biological_process;cellular_component	[C]membrane;membrane part;[P]localization;	-1.05689
Arahy.QER9M9	[P]GO:0046483//heterocycle metabolic process;GO:0071704//organic substance metabolic process;GO:0090304//nucleic acid metabolic process;GO:0006397//mRNA processing;GO:0006396//RNA processing;GO:0044238//primary metabolic process;GO:0008152//metabolic process;GO:0043170//macromolecule metabolic process;GO:0044260//cellular macromolecule metabolic process;GO:0016070//RNA metabolic process;GO:001046…	biological_process;cellular_component	[C]cell;organelle;[P]metabolic process;cellular process;	1.48759
Arahy.T1YI04	[P]GO:0051234//establishment of localization;GO:0051179//localization;GO:0006810//transport;GO:0055085//transmembrane transport;[C]GO:0044425//membrane part;GO:0031224//intrinsic component of membrane;GO:0016020//membrane;GO:0016021//integral component of membrane;	biological_process;cellular_component	[C]membrane part;membrane;[P]localization;	1.06669
Arahy.UJ9W7M	[P]GO:0019222//regulation of metabolic process;GO:0050794//regulation of cellular process;GO:2000112//regulation of cellular macromolecule biosynthetic process;GO:0060255//regulation of macromolecule metabolic process;GO:0019219//regulation of nucleobase-containing compound metabolic process;GO:1903506//regulation of nucleic acid-templated transcription;GO:0050789//regulation of biological proces…	biological_process;cellular_component	[C]membrane;membrane part;cell;organelle;[P]biological regulation;	5.01794
Arahy.UX09RC	[P]GO:0009266//response to temperature stimulus;GO:0050826//response to freezing;GO:0050896//response to stimulus;GO:0009628//response to abiotic stimulus;GO:0009409//response to cold;GO:0006950//response to stress;[C]GO:0016020//membrane;GO:0031224//intrinsic component of membrane;GO:0044425//membrane part;GO:0016021//integral component of membrane;	biological_process;cellular_component	[C]membrane part;membrane;[P]response to stimulus;	1.01446
Arahy.VYY6KX	[P]GO:0071555//cell wall organization;GO:0071669//plant-type cell wall organization or biogenesis;GO:0009664//plant-type cell wall organization;GO:0071840//cellular component organization or biogenesis;GO:0016043//cellular component organization;GO:0009987//cellular process;GO:0071554//cell wall organization or biogenesis;GO:0045229//external encapsulating structure organization;[C]GO:0044464//ce…	biological_process;cellular_component	[C]membrane;extracellular region;cell;[P]cellular process;cellular component organization or biogenesis;	-1.14419
Arahy.09KEBU	[P]GO:0006810//transport;GO:0051234//establishment of localization;GO:0050896//response to stimulus;GO:0042493//response to drug;GO:0006855//drug transmembrane transport;GO:0051179//localization;GO:0042221//response to chemical;GO:0055085//transmembrane transport;GO:0015893//drug transport;[C]GO:0031224//intrinsic component of membrane;GO:0016021//integral component of membrane;GO:0016020//membra…	biological_process;cellular_component;molecular_function	[C]membrane part;membrane;[P]localization;response to stimulus;[F]transporter activity;	1.25384
Arahy.0F7AFP	[P]GO:0031400//negative regulation of protein modification process;GO:0080090//regulation of primary metabolic process;GO:0051174//regulation of phosphorus metabolic process;GO:0065009//regulation of molecular function;GO:0050794//regulation of cellular process;GO:0043086//negative regulation of catalytic activity;GO:0042326//negative regulation of phosphorylation;GO:0031399//regulation of protei…	biological_process;cellular_component;molecular_function	[C]cell;organelle;organelle part;membrane-enclosed lumen;[P]biological regulation;[F]binding;molecular function regulator;	1.39598
Arahy.0G9KRE	[P]GO:0008152//metabolic process;[C]GO:0016021//integral component of membrane;GO:0016020//membrane;GO:0044425//membrane part;GO:0031224//intrinsic component of membrane;[F]GO:0003824//catalytic activity;GO:0016740//transferase activity;GO:0016746//transferase activity, transferring acyl groups;	biological_process;cellular_component;molecular_function	[C]membrane part;membrane;[P]metabolic process;[F]catalytic activity;	-1.34586
Arahy.0R479N	[P]GO:0055114//oxidation-reduction process;GO:0009767//photosynthetic electron transport chain;GO:0009636//response to toxic substance;GO:0006464//cellular protein modification process;GO:0071704//organic substance metabolic process;GO:0008152//metabolic process;GO:1901564//organonitrogen compound metabolic process;GO:0019538//protein metabolic process;GO:0036211//protein modification process;GO:…	biological_process;cellular_component;molecular_function	[C]macromolecular complex;organelle part;organelle;cell;membrane part;membrane;[P]metabolic process;response to stimulus;cellular process;[F]catalytic activity;binding;	-1.3169
Arahy.13J4KN	[P]GO:0006996//organelle organization;GO:0009987//cellular process;GO:0051276//chromosome organization;GO:0006333//chromatin assembly or disassembly;GO:0006334//nucleosome assembly;GO:0071824//protein-DNA complex subunit organization;GO:0034728//nucleosome organization;GO:0016043//cellular component organization;GO:0043933//macromolecular complex subunit organization;GO:0071840//cellular componen…	biological_process;cellular_component;molecular_function	[C]cell;organelle;organelle part;macromolecular complex;[P]cellular process;cellular component organization or biogenesis;[F]binding;	-1.06006
Arahy.15M9SP	[P]GO:0008152//metabolic process;GO:0035384//thioester biosynthetic process;GO:0009108//coenzyme biosynthetic process;GO:0071616//acyl-CoA biosynthetic process;GO:0008610//lipid biosynthetic process;GO:0044272//sulfur compound biosynthetic process;GO:0009987//cellular process;GO:0043436//oxoacid metabolic process;GO:2001295//malonyl-CoA biosynthetic process;GO:0006793//phosphorus metabolic proces…	biological_process;cellular_component;molecular_function	[C]organelle;cell;organelle part;macromolecular complex;[P]cellular process;metabolic process;[F]binding;catalytic activity;	-1.4033
Arahy.206U1W	[P]GO:0034641//cellular nitrogen compound metabolic process;GO:0071704//organic substance metabolic process;GO:0044249//cellular biosynthetic process;GO:1901362//organic cyclic compound biosynthetic process;GO:0006725//cellular aromatic compound metabolic process;GO:0006351//transcription, DNA-templated;GO:0008152//metabolic process;GO:0018130//heterocycle biosynthetic process;GO:0019438//aromati…	biological_process;cellular_component;molecular_function	[C]organelle;cell;[P]metabolic process;cellular process;[F]transcription regulator activity;binding;	-1.74989
Arahy.2QU4I0	[P]GO:0006725//cellular aromatic compound metabolic process;GO:0008152//metabolic process;GO:0046483//heterocycle metabolic process;GO:0034470//ncRNA processing;GO:0043412//macromolecule modification;GO:0090304//nucleic acid metabolic process;GO:0034660//ncRNA metabolic process;GO:0006139//nucleobase-containing compound metabolic process;GO:0008033//tRNA processing;GO:0034641//cellular nitrogen c…	biological_process;cellular_component;molecular_function	[C]cell;[P]cellular process;metabolic process;[F]catalytic activity;binding;	-10.5633
Arahy.430A6X	[P]GO:0017144//drug metabolic process;GO:0071840//cellular component organization or biogenesis;GO:0045488//pectin metabolic process;GO:0016043//cellular component organization;GO:0009056//catabolic process;GO:0008152//metabolic process;GO:0009987//cellular process;GO:0042545//cell wall modification;GO:0009057//macromolecule catabolic process;GO:0042737//drug catabolic process;GO:1901575//organic…	biological_process;cellular_component;molecular_function	[C]cell;[P]cellular component organization or biogenesis;cellular process;metabolic process;[F]molecular function regulator;catalytic activity;	-1.08506
Arahy.4JHW71	[P]GO:0043170//macromolecule metabolic process;GO:0006351//transcription, DNA-templated;GO:0010467//gene expression;GO:0016070//RNA metabolic process;GO:1901360//organic cyclic compound metabolic process;GO:0044238//primary metabolic process;GO:0008152//metabolic process;GO:0090304//nucleic acid metabolic process;GO:0097659//nucleic acid-templated transcription;GO:0009059//macromolecule biosynthe…	biological_process;cellular_component;molecular_function	[C]cell;organelle;[P]cellular process;metabolic process;[F]transcription regulator activity;binding;	-3.89326
Arahy.582CT2	[P]GO:0044237//cellular metabolic process;GO:0009987//cellular process;GO:0009056//catabolic process;GO:0051186//cofactor metabolic process;GO:0042737//drug catabolic process;GO:0050896//response to stimulus;GO:0008152//metabolic process;GO:0042743//hydrogen peroxide metabolic process;GO:0006979//response to oxidative stress;GO:0044248//cellular catabolic process;GO:0006950//response to stress;GO…	biological_process;cellular_component;molecular_function	[C]extracellular region;[P]cellular process;response to stimulus;metabolic process;[F]binding;antioxidant activity;catalytic activity;	-3.33356
Arahy.58NQ7F	[P]GO:0022414//reproductive process;GO:0009856//pollination;GO:0032501//multicellular organismal process;GO:0044706//multi-multicellular organism process;GO:0048544//recognition of pollen;GO:0009875//pollen-pistil interaction;GO:0008037//cell recognition;GO:0000003//reproduction;GO:0051704//multi-organism process;GO:0009987//cellular process;GO:0007154//cell communication;[C]GO:0016021//integral …	biological_process;cellular_component;molecular_function	[C]membrane;membrane part;[P]reproduction;multicellular organismal process;cellular process;reproductive process;multi-organism process;[F]catalytic activity;binding;	1.4912
Arahy.58WDF9	[P]GO:0044265//cellular macromolecule catabolic process;GO:0044237//cellular metabolic process;GO:1901564//organonitrogen compound metabolic process;GO:0044238//primary metabolic process;GO:0019538//protein metabolic process;GO:0009057//macromolecule catabolic process;GO:0071704//organic substance metabolic process;GO:1901565//organonitrogen compound catabolic process;GO:0051603//proteolysis invo…	biological_process;cellular_component;molecular_function	[C]cell;organelle;[P]metabolic process;cellular process;[F]catalytic activity;	-1.78656
Arahy.5PPP1P	[P]GO:0009058//biosynthetic process;GO:0009059//macromolecule biosynthetic process;GO:0019538//protein metabolic process;GO:0043170//macromolecule metabolic process;GO:0044237//cellular metabolic process;GO:0044271//cellular nitrogen compound biosynthetic process;GO:1901576//organic substance biosynthetic process;GO:1901566//organonitrogen compound biosynthetic process;GO:0043604//amide biosynthe…	biological_process;cellular_component;molecular_function	[C]macromolecular complex;cell part;organelle;cell;[P]metabolic process;cellular process;[F]binding;structural molecule activity;	-1.14191
Arahy.651GAD	[P]GO:1903506//regulation of nucleic acid-templated transcription;GO:0031323//regulation of cellular metabolic process;GO:0048869//cellular developmental process;GO:0080090//regulation of primary metabolic process;GO:0051252//regulation of RNA metabolic process;GO:0010468//regulation of gene expression;GO:0031326//regulation of cellular biosynthetic process;GO:0030154//cell differentiation;GO:006…	biological_process;cellular_component;molecular_function	[C]organelle;cell;[P]developmental process;cellular process;biological regulation;[F]binding;transcription regulator activity;	4.22957
Arahy.68HZWV	[P]GO:0032259//methylation;GO:0008152//metabolic process;[C]GO:0044464//cell part;GO:0016021//integral component of membrane;GO:0005737//cytoplasm;GO:0031224//intrinsic component of membrane;GO:0016020//membrane;GO:0044424//intracellular part;GO:0005622//intracellular;GO:0005623//cell;GO:0044425//membrane part;[F]GO:0003824//catalytic activity;GO:0008757//S-adenosylmethionine-dependent methyltran…	biological_process;cellular_component;molecular_function	[C]membrane part;membrane;cell;[P]metabolic process;[F]catalytic activity;	1.4469
Arahy.6J54UY	[P]GO:1901360//organic cyclic compound metabolic process;GO:0043170//macromolecule metabolic process;GO:0008152//metabolic process;GO:0071704//organic substance metabolic process;GO:0044238//primary metabolic process;GO:0006351//transcription, DNA-templated;GO:0016070//RNA metabolic process;GO:0034641//cellular nitrogen compound metabolic process;GO:0018130//heterocycle biosynthetic process;GO:00…	biological_process;cellular_component;molecular_function	[C]organelle;cell;[P]metabolic process;cellular process;[F]binding;transcription regulator activity;	-4.61639
Arahy.6P9QFA	[P]GO:0044248//cellular catabolic process;GO:0000272//polysaccharide catabolic process;GO:0016043//cellular component organization;GO:0045229//external encapsulating structure organization;GO:0009987//cellular process;GO:0010393//galacturonan metabolic process;GO:0005975//carbohydrate metabolic process;GO:0042737//drug catabolic process;GO:0045490//pectin catabolic process;GO:0071554//cell wall o…	biological_process;cellular_component;molecular_function	[C]cell;[P]cellular process;metabolic process;cellular component organization or biogenesis;[F]catalytic activity;molecular function regulator;	3.2705
Arahy.6U5FTL	[P]GO:0015031//protein transport;GO:1901360//organic cyclic compound metabolic process;GO:0051179//localization;GO:0008104//protein localization;GO:0046483//heterocycle metabolic process;GO:0071702//organic substance transport;GO:0006725//cellular aromatic compound metabolic process;GO:0044238//primary metabolic process;GO:0051641//cellular localization;GO:0016070//RNA metabolic process;GO:007072…	biological_process;cellular_component;molecular_function	[C]macromolecular complex;organelle;organelle part;cell part;cell;membrane-enclosed lumen;[P]localization;metabolic process;cellular component organization or biogenesis;cellular process;[F]binding;	-4.19919
Arahy.71H07L	[P]GO:0008610//lipid biosynthetic process;GO:0044238//primary metabolic process;GO:0008152//metabolic process;GO:1901576//organic substance biosynthetic process;GO:0006629//lipid metabolic process;GO:0071704//organic substance metabolic process;GO:0009058//biosynthetic process;[C]GO:0016020//membrane;GO:0016021//integral component of membrane;GO:0044425//membrane part;GO:0031224//intrinsic compon…	biological_process;cellular_component;molecular_function	[C]membrane part;membrane;[P]metabolic process;[F]binding;catalytic activity;	1.22528
Arahy.78LN1U	[P]GO:0009057//macromolecule catabolic process;GO:0016043//cellular component organization;GO:0017144//drug metabolic process;GO:0044237//cellular metabolic process;GO:0005976//polysaccharide metabolic process;GO:0009056//catabolic process;GO:0008152//metabolic process;GO:0071555//cell wall organization;GO:0044248//cellular catabolic process;GO:0044238//primary metabolic process;GO:0045229//exter…	biological_process;cellular_component;molecular_function	[C]cell;[P]metabolic process;cellular component organization or biogenesis;cellular process;[F]catalytic activity;	-4.10676
Arahy.7A4IEF	[P]GO:0019538//protein metabolic process;GO:0043043//peptide biosynthetic process;GO:1901564//organonitrogen compound metabolic process;GO:0006518//peptide metabolic process;GO:0044267//cellular protein metabolic process;GO:0043170//macromolecule metabolic process;GO:0009058//biosynthetic process;GO:0010467//gene expression;GO:0006807//nitrogen compound metabolic process;GO:0043603//cellular amid…	biological_process;cellular_component;molecular_function	[C]organelle;cell part;cell;macromolecular complex;[P]metabolic process;cellular process;[F]structural molecule activity;binding;	-1.35262
Arahy.7S9A5A	[P]GO:1903506//regulation of nucleic acid-templated transcription;GO:0051252//regulation of RNA metabolic process;GO:0006355//regulation of transcription, DNA-templated;GO:0048869//cellular developmental process;GO:0080090//regulation of primary metabolic process;GO:0051171//regulation of nitrogen compound metabolic process;GO:0010556//regulation of macromolecule biosynthetic process;GO:0019219//…	biological_process;cellular_component;molecular_function	[C]cell;organelle;[P]developmental process;biological regulation;cellular process;[F]transcription regulator activity;binding;	1.85924
Arahy.7UK7IQ	[P]GO:0008202//steroid metabolic process;GO:0006694//steroid biosynthetic process;GO:0016126//sterol biosynthetic process;GO:0008152//metabolic process;GO:1901362//organic cyclic compound biosynthetic process;GO:0006629//lipid metabolic process;GO:1901617//organic hydroxy compound biosynthetic process;GO:0008610//lipid biosynthetic process;GO:1901360//organic cyclic compound metabolic process;GO:…	biological_process;cellular_component;molecular_function	[C]cell;membrane part;membrane;organelle;[P]metabolic process;[F]binding;catalytic activity;	-1.09043
Arahy.7YIN0X	[P]GO:0050896//response to stimulus;GO:0008152//metabolic process;GO:0006979//response to oxidative stress;GO:0009987//cellular process;GO:0042744//hydrogen peroxide catabolic process;GO:0044248//cellular catabolic process;GO:0042737//drug catabolic process;GO:0042743//hydrogen peroxide metabolic process;GO:0072593//reactive oxygen species metabolic process;GO:0017144//drug metabolic process;GO:0…	biological_process;cellular_component;molecular_function	[C]extracellular region;[P]response to stimulus;cellular process;metabolic process;[F]binding;antioxidant activity;catalytic activity;	-1.74783
Arahy.83ESWU	[P]GO:0050789//regulation of biological process;GO:0051171//regulation of nitrogen compound metabolic process;GO:0019219//regulation of nucleobase-containing compound metabolic process;GO:0050794//regulation of cellular process;GO:0051252//regulation of RNA metabolic process;GO:2000112//regulation of cellular macromolecule biosynthetic process;GO:1903506//regulation of nucleic acid-templated tran…	biological_process;cellular_component;molecular_function	[C]cell;organelle;[P]biological regulation;[F]binding;	2.67121
Arahy.8B7VWK	[P]GO:0015749//monosaccharide transport;GO:1905950//monosaccharide transmembrane transport;GO:0051179//localization;GO:0051234//establishment of localization;GO:0034219//carbohydrate transmembrane transport;GO:0071702//organic substance transport;GO:0008645//hexose transport;GO:0006810//transport;GO:0015758//glucose transport;GO:0055085//transmembrane transport;GO:0035428//hexose transmembrane tr…	biological_process;cellular_component;molecular_function	[C]membrane;membrane part;[P]localization;[F]transporter activity;	-3.3322
Arahy.8BXV5P	[P]GO:0006950//response to stress;GO:0009607//response to biotic stimulus;GO:0006952//defense response;GO:0050896//response to stimulus;[C]GO:0016021//integral component of membrane;GO:0016020//membrane;GO:0044425//membrane part;GO:0031224//intrinsic component of membrane;[F]GO:0005488//binding;GO:0005515//protein binding;GO:0005516//calmodulin binding;	biological_process;cellular_component;molecular_function	[C]membrane part;membrane;[P]response to stimulus;[F]binding;	-1.03643
Arahy.8F7PE4	[P]GO:0019748//secondary metabolic process;GO:0009058//biosynthetic process;GO:0008152//metabolic process;GO:0044550//secondary metabolite biosynthetic process;[C]GO:0016020//membrane;[F]GO:0020037//heme binding;GO:0016709//oxidoreductase activity, acting on paired donors, with incorporation or reduction of molecular oxygen, NAD(P)H as one donor, and incorporation of one atom of oxygen;GO:0016491…	biological_process;cellular_component;molecular_function	[C]membrane;[P]metabolic process;[F]catalytic activity;binding;	-1.42528
Arahy.8QQ5RZ	[P]GO:0080090//regulation of primary metabolic process;GO:0043170//macromolecule metabolic process;GO:0006725//cellular aromatic compound metabolic process;GO:0031326//regulation of cellular biosynthetic process;GO:0050789//regulation of biological process;GO:0008152//metabolic process;GO:0044260//cellular macromolecule metabolic process;GO:0046483//heterocycle metabolic process;GO:0097659//nucle…	biological_process;cellular_component;molecular_function	[C]cell;organelle;[P]biological regulation;metabolic process;cellular process;[F]binding;transcription regulator activity;	1.7577
Arahy.9468DL	[P]GO:0006855//drug transmembrane transport;GO:0055085//transmembrane transport;GO:0050896//response to stimulus;GO:0006811//ion transport;GO:0015849//organic acid transport;GO:0006865//amino acid transport;GO:0003333//amino acid transmembrane transport;GO:0046942//carboxylic acid transport;GO:0071705//nitrogen compound transport;GO:1903401//L-lysine transmembrane transport;GO:0042221//response t…	biological_process;cellular_component;molecular_function	[C]membrane part;cell;membrane;[P]response to stimulus;localization;[F]transporter activity;	-1.24831
Arahy.9KBV3N	[P]GO:0010393//galacturonan metabolic process;GO:0044248//cellular catabolic process;GO:0071554//cell wall organization or biogenesis;GO:0009057//macromolecule catabolic process;GO:0044237//cellular metabolic process;GO:1901575//organic substance catabolic process;GO:0008152//metabolic process;GO:0044238//primary metabolic process;GO:0045229//external encapsulating structure organization;GO:00454…	biological_process;cellular_component;molecular_function	[C]cell;[P]metabolic process;cellular component organization or biogenesis;cellular process;[F]catalytic activity;molecular function regulator;	-1.0191
Arahy.A0WXBW	[P]GO:0044550//secondary metabolite biosynthetic process;GO:0008152//metabolic process;GO:0019748//secondary metabolic process;GO:0009058//biosynthetic process;[C]GO:0016020//membrane;GO:0016021//integral component of membrane;GO:0031224//intrinsic component of membrane;GO:0044425//membrane part;[F]GO:0003824//catalytic activity;GO:0016705//oxidoreductase activity, acting on paired donors, with i…	biological_process;cellular_component;molecular_function	[C]membrane;membrane part;[P]metabolic process;[F]binding;catalytic activity;	1.48687
Arahy.ALL85F	[P]GO:0006139//nucleobase-containing compound metabolic process;GO:1901360//organic cyclic compound metabolic process;GO:0019438//aromatic compound biosynthetic process;GO:0006725//cellular aromatic compound metabolic process;GO:0034641//cellular nitrogen compound metabolic process;GO:0009987//cellular process;GO:0044260//cellular macromolecule metabolic process;GO:0044238//primary metabolic proc…	biological_process;cellular_component;molecular_function	[C]cell;organelle;[P]metabolic process;cellular process;[F]binding;transcription regulator activity;	-5.22104
Arahy.ATH5WE	[P]GO:0008152//metabolic process;GO:0009987//cellular process;GO:0006139//nucleobase-containing compound metabolic process;GO:0019219//regulation of nucleobase-containing compound metabolic process;GO:1901576//organic substance biosynthetic process;GO:0031323//regulation of cellular metabolic process;GO:0080090//regulation of primary metabolic process;GO:0090304//nucleic acid metabolic process;GO…	biological_process;cellular_component;molecular_function	[C]cell;organelle;[P]biological regulation;metabolic process;cellular process;[F]binding;transcription regulator activity;	2.93722
Arahy.B0WG4N	[P]GO:0044281//small molecule metabolic process;GO:0019637//organophosphate metabolic process;GO:0055114//oxidation-reduction process;GO:0009144//purine nucleoside triphosphate metabolic process;GO:1901564//organonitrogen compound metabolic process;GO:0017144//drug metabolic process;GO:0009199//ribonucleoside triphosphate metabolic process;GO:0009126//purine nucleoside monophosphate metabolic pro…	biological_process;cellular_component;molecular_function	[C]organelle;membrane part;organelle part;cell;membrane;[P]metabolic process;cellular process;localization;[F]catalytic activity;binding;	-1.43247
Arahy.B2JAD5	[P]GO:0009605//response to external stimulus;GO:0009987//cellular process;GO:0071554//cell wall organization or biogenesis;GO:0071555//cell wall organization;GO:0009617//response to bacterium;GO:0009057//macromolecule catabolic process;GO:0042737//drug catabolic process;GO:0045229//external encapsulating structure organization;GO:0005975//carbohydrate metabolic process;GO:0071840//cellular compon…	biological_process;cellular_component;molecular_function	[C]cell;organelle part;organelle;membrane part;membrane;extracellular region;[P]cellular component organization or biogenesis;response to stimulus;cellular process;multi-organism process;metabolic process;[F]catalytic activity;molecular function regulator;	1.1706
Arahy.B69GJJ	[P]GO:0009987//cellular process;GO:0009889//regulation of biosynthetic process;GO:1903506//regulation of nucleic acid-templated transcription;GO:0080090//regulation of primary metabolic process;GO:0048869//cellular developmental process;GO:0032502//developmental process;GO:0050794//regulation of cellular process;GO:0031323//regulation of cellular metabolic process;GO:0051252//regulation of RNA me…	biological_process;cellular_component;molecular_function	[C]organelle;cell;[P]biological regulation;cellular process;developmental process;[F]binding;transcription regulator activity;	1.46885
Arahy.BAD1H7	[P]GO:0009987//cellular process;GO:0044260//cellular macromolecule metabolic process;GO:0034641//cellular nitrogen compound metabolic process;GO:0071704//organic substance metabolic process;GO:1901576//organic substance biosynthetic process;GO:0043603//cellular amide metabolic process;GO:0043170//macromolecule metabolic process;GO:0006412//translation;GO:1901564//organonitrogen compound metabolic…	biological_process;cellular_component;molecular_function	[C]cell part;macromolecular complex;cell;organelle;[P]metabolic process;cellular process;[F]structural molecule activity;binding;	-1.00665
Arahy.BQX441	[P]GO:0050794//regulation of cellular process;GO:0007154//cell communication;GO:0007166//cell surface receptor signaling pathway;GO:0051716//cellular response to stimulus;GO:0007165//signal transduction;GO:0023052//signaling;GO:0050789//regulation of biological process;GO:0065007//biological regulation;GO:0050896//response to stimulus;GO:0009987//cellular process;[C]GO:0044464//cell part;GO:00160…	biological_process;cellular_component;molecular_function	[C]cell;membrane;[P]biological regulation;cellular process;signaling;response to stimulus;[F]catalytic activity;binding;	-1.2909
Arahy.CKL802	[P]GO:0007154//cell communication;GO:0050789//regulation of biological process;GO:0035556//intracellular signal transduction;GO:0009987//cellular process;GO:0050794//regulation of cellular process;GO:0023052//signaling;GO:0007165//signal transduction;GO:0050896//response to stimulus;GO:0051716//cellular response to stimulus;GO:0065007//biological regulation;[C]GO:0044424//intracellular part;GO:00…	biological_process;cellular_component;molecular_function	[C]cell;organelle;[P]biological regulation;response to stimulus;cellular process;signaling;[F]catalytic activity;binding;	-1.2401
Arahy.CRX62L	[P]GO:0044237//cellular metabolic process;GO:1901362//organic cyclic compound biosynthetic process;GO:0060255//regulation of macromolecule metabolic process;GO:0051171//regulation of nitrogen compound metabolic process;GO:0034645//cellular macromolecule biosynthetic process;GO:0009889//regulation of biosynthetic process;GO:0018130//heterocycle biosynthetic process;GO:0043170//macromolecule metabo…	biological_process;cellular_component;molecular_function	[C]organelle;cell;[P]biological regulation;metabolic process;cellular process;[F]binding;	-1.91273
Arahy.CZ58FI	[P]GO:0009056//catabolic process;GO:1901360//organic cyclic compound metabolic process;GO:0046274//lignin catabolic process;GO:0046271//phenylpropanoid catabolic process;GO:1901361//organic cyclic compound catabolic process;GO:0044237//cellular metabolic process;GO:0019748//secondary metabolic process;GO:0009987//cellular process;GO:0019439//aromatic compound catabolic process;GO:0044248//cellula…	biological_process;cellular_component;molecular_function	[C]extracellular region;[P]metabolic process;cellular process;[F]binding;catalytic activity;	-2.22928
Arahy.D0BYI1	[P]GO:0009987//cellular process;GO:0009875//pollen-pistil interaction;GO:0022414//reproductive process;GO:0051704//multi-organism process;GO:0007154//cell communication;GO:0000003//reproduction;GO:0044706//multi-multicellular organism process;GO:0009856//pollination;GO:0048544//recognition of pollen;GO:0032501//multicellular organismal process;GO:0008037//cell recognition;[C]GO:0044425//membrane …	biological_process;cellular_component;molecular_function	[C]membrane;membrane part;[P]reproductive process;multicellular organismal process;multi-organism process;cellular process;reproduction;[F]catalytic activity;binding;	-2.5556
Arahy.D0QIUU	[P]GO:0006811//ion transport;GO:0006810//transport;GO:0042592//homeostatic process;GO:0050801//ion homeostasis;GO:0065007//biological regulation;GO:0051234//establishment of localization;GO:0055067//monovalent inorganic cation homeostasis;GO:0048878//chemical homeostasis;GO:0098771//inorganic ion homeostasis;GO:0051179//localization;GO:0015672//monovalent inorganic cation transport;GO:0055080//ca…	biological_process;cellular_component;molecular_function	[C]membrane part;membrane;cell;[P]localization;biological regulation;[F]transporter activity;	4.53019
Arahy.D2JIWD	[P]GO:0071704//organic substance metabolic process;GO:0046274//lignin catabolic process;GO:0009056//catabolic process;GO:0044248//cellular catabolic process;GO:0019748//secondary metabolic process;GO:0006725//cellular aromatic compound metabolic process;GO:0046271//phenylpropanoid catabolic process;GO:0008152//metabolic process;GO:0009808//lignin metabolic process;GO:0044237//cellular metabolic p…	biological_process;cellular_component;molecular_function	[C]extracellular region;[P]metabolic process;cellular process;[F]catalytic activity;binding;	-1.13365
Arahy.D92ENK	[P]GO:0006725//cellular aromatic compound metabolic process;GO:0019748//secondary metabolic process;GO:1901362//organic cyclic compound biosynthetic process;GO:0009699//phenylpropanoid biosynthetic process;GO:0008152//metabolic process;GO:0009987//cellular process;GO:0019438//aromatic compound biosynthetic process;GO:0071704//organic substance metabolic process;GO:0009808//lignin metabolic proces…	biological_process;cellular_component;molecular_function	[C]membrane;[P]metabolic process;cellular process;[F]catalytic activity;binding;	3.17813
Arahy.DBIL6B	[P]GO:0055085//transmembrane transport;GO:0015893//drug transport;GO:0042221//response to chemical;GO:0006810//transport;GO:0051179//localization;GO:0006855//drug transmembrane transport;GO:0050896//response to stimulus;GO:0051234//establishment of localization;GO:0042493//response to drug;[C]GO:0044425//membrane part;GO:0016021//integral component of membrane;GO:0016020//membrane;GO:0031224//int…	biological_process;cellular_component;molecular_function	[C]membrane part;membrane;[P]response to stimulus;localization;[F]transporter activity;	1.91668
Arahy.E8SK3Y	[P]GO:1901607//alpha-amino acid biosynthetic process;GO:0044249//cellular biosynthetic process;GO:0046394//carboxylic acid biosynthetic process;GO:0008652//cellular amino acid biosynthetic process;GO:0009058//biosynthetic process;GO:1901360//organic cyclic compound metabolic process;GO:0052803//imidazole-containing compound metabolic process;GO:0019752//carboxylic acid metabolic process;GO:001605…	biological_process;cellular_component;molecular_function	[C]organelle part;organelle;cell;[P]metabolic process;cellular process;[F]catalytic activity;binding;	1.07406
Arahy.EBQ4SZ	[P]GO:0016070//RNA metabolic process;GO:0008152//metabolic process;GO:0090304//nucleic acid metabolic process;GO:0009987//cellular process;GO:0006139//nucleobase-containing compound metabolic process;GO:1901360//organic cyclic compound metabolic process;GO:0009451//RNA modification;GO:0044238//primary metabolic process;GO:0043412//macromolecule modification;GO:0043170//macromolecule metabolic pro…	biological_process;cellular_component;molecular_function	[C]cell;organelle;[P]cellular process;metabolic process;[F]binding;catalytic activity;	-6.29658
Arahy.EER8WF	[P]GO:0044550//secondary metabolite biosynthetic process;GO:0009058//biosynthetic process;GO:0008152//metabolic process;GO:0019748//secondary metabolic process;[C]GO:0016020//membrane;GO:0031224//intrinsic component of membrane;GO:0044425//membrane part;GO:0016021//integral component of membrane;[F]GO:0016709//oxidoreductase activity, acting on paired donors, with incorporation or reduction of mo…	biological_process;cellular_component;molecular_function	[C]membrane;membrane part;[P]metabolic process;[F]catalytic activity;binding;	6.03747
Arahy.EHBV2Z	[P]GO:1901362//organic cyclic compound biosynthetic process;GO:0010556//regulation of macromolecule biosynthetic process;GO:0034645//cellular macromolecule biosynthetic process;GO:0009058//biosynthetic process;GO:0080090//regulation of primary metabolic process;GO:0044260//cellular macromolecule metabolic process;GO:0009059//macromolecule biosynthetic process;GO:0043170//macromolecule metabolic p…	biological_process;cellular_component;molecular_function	[C]organelle;cell;[P]metabolic process;cellular process;biological regulation;[F]binding;	-6.57508
Arahy.EU8XRE	[P]GO:2001141//regulation of RNA biosynthetic process;GO:0023051//regulation of signaling;GO:1903506//regulation of nucleic acid-templated transcription;GO:0009890//negative regulation of biosynthetic process;GO:0065007//biological regulation;GO:0051252//regulation of RNA metabolic process;GO:0048523//negative regulation of cellular process;GO:0010558//negative regulation of macromolecule biosynt…	biological_process;cellular_component;molecular_function	[C]cell;organelle;[P]biological regulation;response to stimulus;[F]transcription regulator activity;	-2.48977
Arahy.F32V58	[P]GO:0055085//transmembrane transport;GO:0003333//amino acid transmembrane transport;GO:1905039//carboxylic acid transmembrane transport;GO:0034220//ion transmembrane transport;GO:0098656//anion transmembrane transport;GO:0006865//amino acid transport;GO:0006820//anion transport;GO:0015711//organic anion transport;GO:0046942//carboxylic acid transport;GO:0071702//organic substance transport;GO:0…	biological_process;cellular_component;molecular_function	[C]cell;membrane;membrane part;[P]localization;[F]transporter activity;	2.2485
Arahy.FL0Q4N	[P]GO:0034641//cellular nitrogen compound metabolic process;GO:0044249//cellular biosynthetic process;GO:0043603//cellular amide metabolic process;GO:1901564//organonitrogen compound metabolic process;GO:0006518//peptide metabolic process;GO:0006807//nitrogen compound metabolic process;GO:0044260//cellular macromolecule metabolic process;GO:0010467//gene expression;GO:0008152//metabolic process;G…	biological_process;cellular_component;molecular_function	[C]cell;organelle part;macromolecular complex;cell part;organelle;[P]cellular process;metabolic process;[F]structural molecule activity;binding;	-8.88812
Arahy.FSQ0ED	[P]GO:0046483//heterocycle metabolic process;GO:0006753//nucleoside phosphate metabolic process;GO:0009141//nucleoside triphosphate metabolic process;GO:1901135//carbohydrate derivative metabolic process;GO:0009161//ribonucleoside monophosphate metabolic process;GO:0019637//organophosphate metabolic process;GO:1901564//organonitrogen compound metabolic process;GO:0009259//ribonucleotide metabolic…	biological_process;cellular_component;molecular_function	[C]organelle part;cell;membrane part;macromolecular complex;organelle;membrane;[P]metabolic process;cellular process;[F]binding;transporter activity;catalytic activity;	-4.73123
Arahy.GM6TB3	[P]GO:0015672//monovalent inorganic cation transport;GO:0030001//metal ion transport;GO:0006811//ion transport;GO:0034220//ion transmembrane transport;GO:0051234//establishment of localization;GO:0006814//sodium ion transport;GO:0098656//anion transmembrane transport;GO:0051179//localization;GO:0006810//transport;GO:0055085//transmembrane transport;GO:0006812//cation transport;GO:0006820//anion t…	biological_process;cellular_component;molecular_function	[C]membrane;membrane part;[P]localization;[F]transporter activity;	-1.04671
Arahy.GT3YU4	[P]GO:0051179//localization;GO:0055085//transmembrane transport;GO:0006810//transport;GO:0051234//establishment of localization;[C]GO:0016020//membrane;GO:0016021//integral component of membrane;GO:0031224//intrinsic component of membrane;GO:0044425//membrane part;[F]GO:0005215//transporter activity;	biological_process;cellular_component;molecular_function	[C]membrane part;membrane;[P]localization;[F]transporter activity;	1.88072
Arahy.H386QH	[P]GO:1901293//nucleoside phosphate biosynthetic process;GO:0009167//purine ribonucleoside monophosphate metabolic process;GO:1901360//organic cyclic compound metabolic process;GO:0071704//organic substance metabolic process;GO:0009124//nucleoside monophosphate biosynthetic process;GO:0009152//purine ribonucleotide biosynthetic process;GO:0009058//biosynthetic process;GO:0034654//nucleobase-conta…	biological_process;cellular_component;molecular_function	[C]membrane;membrane part;[P]metabolic process;cellular process;[F]transporter activity;binding;catalytic activity;	-1.35147
Arahy.HLLS2Z	[P]GO:0065008//regulation of biological quality;GO:0065007//biological regulation;GO:0030003//cellular cation homeostasis;GO:0006811//ion transport;GO:0019725//cellular homeostasis;GO:0098771//inorganic ion homeostasis;GO:0051234//establishment of localization;GO:0006810//transport;GO:0055082//cellular chemical homeostasis;GO:0030641//regulation of cellular pH;GO:0055080//cation homeostasis;GO:00…	biological_process;cellular_component;molecular_function	[C]cell;membrane part;membrane;[P]cellular process;biological regulation;localization;[F]transporter activity;	-1.03042
Arahy.HU7T3D	[P]GO:0016072//rRNA metabolic process;GO:0042254//ribosome biogenesis;GO:0071704//organic substance metabolic process;GO:0000463//maturation of LSU-rRNA from tricistronic rRNA transcript (SSU-rRNA, 5.8S rRNA, LSU-rRNA);GO:0006396//RNA processing;GO:0009987//cellular process;GO:0000154//rRNA modification;GO:0034641//cellular nitrogen compound metabolic process;GO:0022613//ribonucleoprotein complex…	biological_process;cellular_component;molecular_function	[C]organelle part;macromolecular complex;membrane-enclosed lumen;cell;cell part;organelle;[P]cellular component organization or biogenesis;metabolic process;cellular process;[F]catalytic activity;	1.063
Arahy.I7UCTP	[P]GO:0030154//cell differentiation;GO:0080090//regulation of primary metabolic process;GO:0032502//developmental process;GO:0050794//regulation of cellular process;GO:0010556//regulation of macromolecule biosynthetic process;GO:0065007//biological regulation;GO:0051252//regulation of RNA metabolic process;GO:1903506//regulation of nucleic acid-templated transcription;GO:2000112//regulation of ce…	biological_process;cellular_component;molecular_function	[C]cell;organelle;[P]developmental process;cellular process;biological regulation;[F]transcription regulator activity;binding;	1.18818
Arahy.J1RKTU	[P]GO:0008152//metabolic process;[C]GO:0043229//intracellular organelle;GO:0005623//cell;GO:0044424//intracellular part;GO:0005622//intracellular;GO:0044464//cell part;GO:0043227//membrane-bounded organelle;GO:0043226//organelle;GO:0043231//intracellular membrane-bounded organelle;[F]GO:0046527//glucosyltransferase activity;GO:0016740//transferase activity;GO:0016757//transferase activity, transf…	biological_process;cellular_component;molecular_function	[C]organelle;cell;[P]metabolic process;[F]catalytic activity;	1.17456
Arahy.J31RGV	[P]GO:0071705//nitrogen compound transport;GO:0006810//transport;GO:0051234//establishment of localization;GO:0006857//oligopeptide transport;GO:0042886//amide transport;GO:0051179//localization;GO:0071702//organic substance transport;GO:0015833//peptide transport;[C]GO:0044425//membrane part;GO:0016020//membrane;GO:0016021//integral component of membrane;GO:0031224//intrinsic component of membra…	biological_process;cellular_component;molecular_function	[C]membrane;membrane part;[P]localization;[F]transporter activity;	-1.81359
Arahy.JFI702	[P]GO:0051179//localization;GO:0006810//transport;GO:0015698//inorganic anion transport;GO:0051234//establishment of localization;GO:0006817//phosphate ion transport;GO:0006820//anion transport;GO:0006811//ion transport;[C]GO:0044425//membrane part;GO:0016020//membrane;GO:0031224//intrinsic component of membrane;GO:0016021//integral component of membrane;[F]GO:0005315//inorganic phosphate transme…	biological_process;cellular_component;molecular_function	[C]membrane part;membrane;[P]localization;[F]transporter activity;	1.31143
Arahy.K91ZD2	[P]GO:0008152//metabolic process;GO:0043170//macromolecule metabolic process;GO:0009987//cellular process;GO:0044262//cellular carbohydrate metabolic process;GO:0044036//cell wall macromolecule metabolic process;GO:0071840//cellular component organization or biogenesis;GO:0006073//cellular glucan metabolic process;GO:0044264//cellular polysaccharide metabolic process;GO:0044085//cellular componen…	biological_process;cellular_component;molecular_function	[C]cell;extracellular region;[P]cellular component organization or biogenesis;metabolic process;cellular process;[F]catalytic activity;	3.55385
Arahy.KDEH1Y	[P]GO:0009058//biosynthetic process;GO:0044271//cellular nitrogen compound biosynthetic process;GO:0006351//transcription, DNA-templated;GO:0044238//primary metabolic process;GO:0032774//RNA biosynthetic process;GO:0044260//cellular macromolecule metabolic process;GO:0046483//heterocycle metabolic process;GO:0097659//nucleic acid-templated transcription;GO:0034654//nucleobase-containing compound …	biological_process;cellular_component;molecular_function	[C]cell;organelle;[P]metabolic process;cellular process;[F]transcription regulator activity;binding;	-1.0416
Arahy.KQL0FY	[P]GO:1901576//organic substance biosynthetic process;GO:0034645//cellular macromolecule biosynthetic process;GO:0046483//heterocycle metabolic process;GO:0008152//metabolic process;GO:0010467//gene expression;GO:0043170//macromolecule metabolic process;GO:0009059//macromolecule biosynthetic process;GO:0097659//nucleic acid-templated transcription;GO:0090304//nucleic acid metabolic process;GO:001…	biological_process;cellular_component;molecular_function	[C]cell;organelle;[P]metabolic process;cellular process;[F]transcription regulator activity;binding;	2.57826
Arahy.KV1X6M	[P]GO:0008152//metabolic process;GO:0051252//regulation of RNA metabolic process;GO:0044249//cellular biosynthetic process;GO:0090304//nucleic acid metabolic process;GO:0031326//regulation of cellular biosynthetic process;GO:0009889//regulation of biosynthetic process;GO:2000112//regulation of cellular macromolecule biosynthetic process;GO:0034654//nucleobase-containing compound biosynthetic proc…	biological_process;cellular_component;molecular_function	[C]cell;organelle;[P]cellular process;developmental process;biological regulation;metabolic process;[F]binding;	1.29066
Arahy.L22S2R	[P]GO:0034637//cellular carbohydrate biosynthetic process;GO:0044042//glucan metabolic process;GO:0051274//beta-glucan biosynthetic process;GO:0044264//cellular polysaccharide metabolic process;GO:0044262//cellular carbohydrate metabolic process;GO:0005975//carbohydrate metabolic process;GO:0016051//carbohydrate biosynthetic process;GO:0071704//organic substance metabolic process;GO:0044237//cell…	biological_process;cellular_component;molecular_function	[C]cell;membrane;membrane part;[P]metabolic process;cellular component organization or biogenesis;cellular process;[F]binding;catalytic activity;	1.09904
Arahy.L6P940	[P]GO:0051234//establishment of localization;GO:0006810//transport;GO:0006811//ion transport;GO:0051179//localization;GO:0015698//inorganic anion transport;GO:0006817//phosphate ion transport;GO:0006820//anion transport;[C]GO:0031224//intrinsic component of membrane;GO:0016021//integral component of membrane;GO:0016020//membrane;GO:0044425//membrane part;[F]GO:0005215//transporter activity;GO:002…	biological_process;cellular_component;molecular_function	[C]membrane;membrane part;[P]localization;[F]transporter activity;	1.31143
Arahy.M4G710	[P]GO:0065007//biological regulation;GO:0009987//cellular process;GO:0007165//signal transduction;GO:0023052//signaling;GO:0050789//regulation of biological process;GO:0050794//regulation of cellular process;GO:0007154//cell communication;GO:0050896//response to stimulus;GO:0006950//response to stress;GO:0006952//defense response;GO:0051716//cellular response to stimulus;[C]GO:0071944//cell perip…	biological_process;cellular_component;molecular_function	[C]cell;membrane;[P]cellular process;response to stimulus;biological regulation;signaling;[F]binding;	1.12421
Arahy.MJ9BA4	[P]GO:0090304//nucleic acid metabolic process;GO:0010501//RNA secondary structure unwinding;GO:0044260//cellular macromolecule metabolic process;GO:0016070//RNA metabolic process;GO:1901360//organic cyclic compound metabolic process;GO:0009987//cellular process;GO:0006807//nitrogen compound metabolic process;GO:0046483//heterocycle metabolic process;GO:0006725//cellular aromatic compound metaboli…	biological_process;cellular_component;molecular_function	[C]cell;membrane-enclosed lumen;organelle part;organelle;[P]metabolic process;cellular process;[F]binding;catalytic activity;	4.68119
Arahy.MSI4RQ	[P]GO:0009201//ribonucleoside triphosphate biosynthetic process;GO:0009123//nucleoside monophosphate metabolic process;GO:0017144//drug metabolic process;GO:0009987//cellular process;GO:0009058//biosynthetic process;GO:0019438//aromatic compound biosynthetic process;GO:0006725//cellular aromatic compound metabolic process;GO:0046390//ribose phosphate biosynthetic process;GO:1901576//organic subst…	biological_process;cellular_component;molecular_function	[C]membrane;membrane part;[P]cellular process;metabolic process;[F]catalytic activity;binding;transporter activity;	1.83403
Arahy.MU4VHD	[P]GO:0044262//cellular carbohydrate metabolic process;GO:0016052//carbohydrate catabolic process;GO:0019751//polyol metabolic process;GO:0044282//small molecule catabolic process;GO:0046174//polyol catabolic process;GO:0019310//inositol catabolic process;GO:1901616//organic hydroxy compound catabolic process;GO:0006066//alcohol metabolic process;GO:0044248//cellular catabolic process;GO:0006020/…	biological_process;cellular_component;molecular_function	[C]cell;[P]cellular process;metabolic process;[F]catalytic activity;binding;	2.92077
Arahy.N0RGPS	[P]GO:0043170//macromolecule metabolic process;GO:0071704//organic substance metabolic process;GO:0019438//aromatic compound biosynthetic process;GO:0006725//cellular aromatic compound metabolic process;GO:1901362//organic cyclic compound biosynthetic process;GO:0090304//nucleic acid metabolic process;GO:2000112//regulation of cellular macromolecule biosynthetic process;GO:1901576//organic substa…	biological_process;cellular_component;molecular_function	[C]cell;organelle;[P]cellular process;metabolic process;biological regulation;[F]binding;	1.05623
Arahy.N26BUN	[P]GO:0006725//cellular aromatic compound metabolic process;GO:0006259//DNA metabolic process;GO:0009058//biosynthetic process;GO:0071704//organic substance metabolic process;GO:0006260//DNA replication;GO:0044237//cellular metabolic process;GO:0008152//metabolic process;GO:0034645//cellular macromolecule biosynthetic process;GO:1901576//organic substance biosynthetic process;GO:0006807//nitrogen…	biological_process;cellular_component;molecular_function	[C]organelle;cell;[P]metabolic process;cellular process;[F]binding;	-1.05388
Arahy.N9U68C	[P]GO:0006355//regulation of transcription, DNA-templated;GO:0046483//heterocycle metabolic process;GO:0043170//macromolecule metabolic process;GO:0044260//cellular macromolecule metabolic process;GO:1903506//regulation of nucleic acid-templated transcription;GO:0065007//biological regulation;GO:2001141//regulation of RNA biosynthetic process;GO:0006351//transcription, DNA-templated;GO:0050794//r…	biological_process;cellular_component;molecular_function	[C]organelle;cell;[P]biological regulation;cellular process;metabolic process;[F]binding;	-1.49343
Arahy.N9VV4K	[P]GO:0008152//metabolic process;[C]GO:0016021//integral component of membrane;GO:0044425//membrane part;GO:0031224//intrinsic component of membrane;GO:0016020//membrane;[F]GO:0003824//catalytic activity;	biological_process;cellular_component;molecular_function	[C]membrane;membrane part;[P]metabolic process;[F]catalytic activity;	1.21591
Arahy.P5HFKM	[P]GO:1901565//organonitrogen compound catabolic process;GO:0046149//pigment catabolic process;GO:0015996//chlorophyll catabolic process;GO:0051187//cofactor catabolic process;GO:1901360//organic cyclic compound metabolic process;GO:0006778//porphyrin-containing compound metabolic process;GO:0046483//heterocycle metabolic process;GO:0044270//cellular nitrogen compound catabolic process;GO:0015994…	biological_process;cellular_component;molecular_function	[C]membrane part;membrane;[P]metabolic process;cellular process;[F]catalytic activity;	-1.10085
Arahy.Q5BZ28	[P]GO:0051252//regulation of RNA metabolic process;GO:0010468//regulation of gene expression;GO:2000112//regulation of cellular macromolecule biosynthetic process;GO:0032774//RNA biosynthetic process;GO:0006725//cellular aromatic compound metabolic process;GO:0044238//primary metabolic process;GO:1903506//regulation of nucleic acid-templated transcription;GO:0044260//cellular macromolecule metabo…	biological_process;cellular_component;molecular_function	[C]organelle;cell;[P]cellular process;biological regulation;metabolic process;[F]binding;	2.42716
Arahy.QI2904	[P]GO:0009889//regulation of biosynthetic process;GO:0010556//regulation of macromolecule biosynthetic process;GO:0044238//primary metabolic process;GO:0044260//cellular macromolecule metabolic process;GO:0065007//biological regulation;GO:0010468//regulation of gene expression;GO:0008152//metabolic process;GO:0031323//regulation of cellular metabolic process;GO:0018130//heterocycle biosynthetic p…	biological_process;cellular_component;molecular_function	[C]cell;organelle;[P]metabolic process;biological regulation;cellular process;[F]binding;	1.34599
Arahy.QIZ0QD	[P]GO:0008152//metabolic process;GO:0044550//secondary metabolite biosynthetic process;GO:0019748//secondary metabolic process;GO:0009058//biosynthetic process;[C]GO:0031224//intrinsic component of membrane;GO:0016021//integral component of membrane;GO:0044425//membrane part;GO:0016020//membrane;[F]GO:0043169//cation binding;GO:0005488//binding;GO:0004497//monooxygenase activity;GO:0016705//oxido…	biological_process;cellular_component;molecular_function	[C]membrane part;membrane;[P]metabolic process;[F]binding;catalytic activity;	-1.21333
Arahy.RU4C7B	[P]GO:0019219//regulation of nucleobase-containing compound metabolic process;GO:0006725//cellular aromatic compound metabolic process;GO:1903506//regulation of nucleic acid-templated transcription;GO:0060255//regulation of macromolecule metabolic process;GO:0044271//cellular nitrogen compound biosynthetic process;GO:0090304//nucleic acid metabolic process;GO:0065007//biological regulation;GO:009…	biological_process;cellular_component;molecular_function	[C]organelle;cell;[P]cellular process;metabolic process;biological regulation;[F]binding;	-1.54515
Arahy.S4MIP0	[P]GO:0046394//carboxylic acid biosynthetic process;GO:0019438//aromatic compound biosynthetic process;GO:1901576//organic substance biosynthetic process;GO:0009058//biosynthetic process;GO:0046417//chorismate metabolic process;GO:0044283//small molecule biosynthetic process;GO:0006725//cellular aromatic compound metabolic process;GO:1901362//organic cyclic compound biosynthetic process;GO:004343…	biological_process;cellular_component;molecular_function	[C]organelle;cell;[P]metabolic process;cellular process;[F]catalytic activity;	-1.34424
Arahy.SV5NHS	[P]GO:0009059//macromolecule biosynthetic process;GO:0008152//metabolic process;GO:1901576//organic substance biosynthetic process;GO:0006139//nucleobase-containing compound metabolic process;GO:0044260//cellular macromolecule metabolic process;GO:0044249//cellular biosynthetic process;GO:0034641//cellular nitrogen compound metabolic process;GO:0006725//cellular aromatic compound metabolic proces…	biological_process;cellular_component;molecular_function	[C]organelle;cell;membrane-enclosed lumen;organelle part;macromolecular complex;[P]metabolic process;cellular process;[F]catalytic activity;binding;	-1.09754
Arahy.T5AJQY	[P]GO:0043170//macromolecule metabolic process;GO:0006807//nitrogen compound metabolic process;GO:0010556//regulation of macromolecule biosynthetic process;GO:1901576//organic substance biosynthetic process;GO:0019438//aromatic compound biosynthetic process;GO:0034641//cellular nitrogen compound metabolic process;GO:0016070//RNA metabolic process;GO:0019219//regulation of nucleobase-containing co…	biological_process;cellular_component;molecular_function	[C]organelle;cell;[P]metabolic process;cellular process;biological regulation;[F]binding;	1.42669
Arahy.TP1S59	[P]GO:0050896//response to stimulus;GO:0006807//nitrogen compound metabolic process;GO:0071704//organic substance metabolic process;GO:0051716//cellular response to stimulus;GO:0006725//cellular aromatic compound metabolic process;GO:0044238//primary metabolic process;GO:0009987//cellular process;GO:0034641//cellular nitrogen compound metabolic process;GO:0044260//cellular macromolecule metabolic…	biological_process;cellular_component;molecular_function	[C]organelle;macromolecular complex;cell;[P]metabolic process;response to stimulus;cellular process;[F]binding;	-1.1943
Arahy.U2HF56	[P]GO:0043412//macromolecule modification;GO:0034641//cellular nitrogen compound metabolic process;GO:0008152//metabolic process;GO:0071704//organic substance metabolic process;GO:0006807//nitrogen compound metabolic process;GO:1901360//organic cyclic compound metabolic process;GO:0006139//nucleobase-containing compound metabolic process;GO:0043170//macromolecule metabolic process;GO:0044238//pri…	biological_process;cellular_component;molecular_function	[C]organelle;cell;[P]metabolic process;cellular process;[F]catalytic activity;binding;	-1.02742
Arahy.U8F7KB	[P]GO:0051171//regulation of nitrogen compound metabolic process;GO:0048518//positive regulation of biological process;GO:0032502//developmental process;GO:1903506//regulation of nucleic acid-templated transcription;GO:0031328//positive regulation of cellular biosynthetic process;GO:0010468//regulation of gene expression;GO:0010556//regulation of macromolecule biosynthetic process;GO:0010557//pos…	biological_process;cellular_component;molecular_function	[C]cell;organelle;[P]biological regulation;cellular process;developmental process;[F]transcription regulator activity;binding;	-1.12337
Arahy.U9GE21	[P]GO:0051179//localization;GO:0098771//inorganic ion homeostasis;GO:0065008//regulation of biological quality;GO:0042592//homeostatic process;GO:0055082//cellular chemical homeostasis;GO:0065007//biological regulation;GO:0051234//establishment of localization;GO:0009987//cellular process;GO:0019725//cellular homeostasis;GO:0055080//cation homeostasis;GO:0055065//metal ion homeostasis;GO:0006810/…	biological_process;cellular_component;molecular_function	[C]cell;[P]cellular process;biological regulation;localization;[F]binding;	-3.35904
Arahy.UE64WP	[P]GO:0045454//cell redox homeostasis;GO:0034976//response to endoplasmic reticulum stress;GO:0009987//cellular process;GO:0006950//response to stress;GO:0006457//protein folding;GO:0033554//cellular response to stress;GO:0050794//regulation of cellular process;GO:0019725//cellular homeostasis;GO:0065007//biological regulation;GO:0051716//cellular response to stimulus;GO:0065008//regulation of bi…	biological_process;cellular_component;molecular_function	[C]cell;organelle;[P]response to stimulus;cellular process;biological regulation;[F]catalytic activity;	-1.72447
Arahy.UZ2FXN	[P]GO:0046271//phenylpropanoid catabolic process;GO:0009056//catabolic process;GO:1901361//organic cyclic compound catabolic process;GO:0009808//lignin metabolic process;GO:0009987//cellular process;GO:0044248//cellular catabolic process;GO:0046274//lignin catabolic process;GO:0006725//cellular aromatic compound metabolic process;GO:0019439//aromatic compound catabolic process;GO:0009698//phenylp…	biological_process;cellular_component;molecular_function	[C]extracellular region;[P]cellular process;metabolic process;[F]binding;catalytic activity;	1.61711
Arahy.V6T9EN	[P]GO:0023052//signaling;GO:1901575//organic substance catabolic process;GO:0007154//cell communication;GO:0050794//regulation of cellular process;GO:0051716//cellular response to stimulus;GO:0006629//lipid metabolic process;GO:0050896//response to stimulus;GO:0009987//cellular process;GO:0071704//organic substance metabolic process;GO:0065007//biological regulation;GO:0050789//regulation of biol…	biological_process;cellular_component;molecular_function	[C]cell;[P]metabolic process;signaling;response to stimulus;biological regulation;cellular process;[F]catalytic activity;signal transducer activity;	-1.10232
Arahy.VE5Y7D	[P]GO:0006869//lipid transport;GO:0006810//transport;GO:0071702//organic substance transport;GO:0033036//macromolecule localization;GO:0010876//lipid localization;GO:0051234//establishment of localization;GO:0051179//localization;[C]GO:0031224//intrinsic component of membrane;GO:0016020//membrane;GO:0016021//integral component of membrane;GO:0044425//membrane part;[F]GO:0005488//binding;GO:000828…	biological_process;cellular_component;molecular_function	[C]membrane part;membrane;[P]localization;[F]binding;	-1.70311
Arahy.VI8BIT	[P]GO:0042493//response to drug;GO:0006855//drug transmembrane transport;GO:0006810//transport;GO:0015893//drug transport;GO:0055085//transmembrane transport;GO:0050896//response to stimulus;GO:0051179//localization;GO:0051234//establishment of localization;GO:0042221//response to chemical;[C]GO:0031224//intrinsic component of membrane;GO:0016020//membrane;GO:0044425//membrane part;GO:0016021//in…	biological_process;cellular_component;molecular_function	[C]membrane;membrane part;[P]localization;response to stimulus;[F]transporter activity;	-1.28344
Arahy.W0GCEN	[P]GO:0006807//nitrogen compound metabolic process;GO:0006091//generation of precursor metabolites and energy;GO:0017144//drug metabolic process;GO:0009259//ribonucleotide metabolic process;GO:0019637//organophosphate metabolic process;GO:0006119//oxidative phosphorylation;GO:0009150//purine ribonucleotide metabolic process;GO:0044281//small molecule metabolic process;GO:0071704//organic substanc…	biological_process;cellular_component;molecular_function	[C]membrane part;membrane;[P]metabolic process;cellular process;[F]catalytic activity;	1.13221
Arahy.W3SN8F	[P]GO:0051641//cellular localization;GO:0051234//establishment of localization;GO:0006810//transport;GO:0070727//cellular macromolecule localization;GO:0051179//localization;GO:0071705//nitrogen compound transport;GO:0051649//establishment of localization in cell;GO:0071702//organic substance transport;GO:0033036//macromolecule localization;GO:0045184//establishment of protein localization;GO:004…	biological_process;cellular_component;molecular_function	[C]membrane;macromolecular complex;cell;organelle;membrane part;organelle part;[P]localization;[F]structural molecule activity;	-6.45603
Arahy.W5PTGQ	[P]GO:1901576//organic substance biosynthetic process;GO:0033014//tetrapyrrole biosynthetic process;GO:0006779//porphyrin-containing compound biosynthetic process;GO:0006783//heme biosynthetic process;GO:0008152//metabolic process;GO:1901566//organonitrogen compound biosynthetic process;GO:0046483//heterocycle metabolic process;GO:0044271//cellular nitrogen compound biosynthetic process;GO:190136…	biological_process;cellular_component;molecular_function	[C]organelle part;cell;organelle;[P]cellular process;metabolic process;[F]catalytic activity;	1.28847
Arahy.X2UPFJ	[P]GO:0043170//macromolecule metabolic process;GO:0016043//cellular component organization;GO:0010410//hemicellulose metabolic process;GO:0009987//cellular process;GO:0005975//carbohydrate metabolic process;GO:0071704//organic substance metabolic process;GO:0044042//glucan metabolic process;GO:0044238//primary metabolic process;GO:0071555//cell wall organization;GO:0044036//cell wall macromolecul…	biological_process;cellular_component;molecular_function	[C]extracellular region;cell;[P]cellular component organization or biogenesis;cellular process;metabolic process;[F]catalytic activity;	5.08261
Arahy.X6RF7Y	[P]GO:0031347//regulation of defense response;GO:0031324//negative regulation of cellular metabolic process;GO:1902679//negative regulation of RNA biosynthetic process;GO:0050789//regulation of biological process;GO:0050794//regulation of cellular process;GO:0045934//negative regulation of nucleobase-containing compound metabolic process;GO:0031327//negative regulation of cellular biosynthetic pr…	biological_process;cellular_component;molecular_function	[C]cell;organelle;[P]response to stimulus;biological regulation;[F]transcription regulator activity;	-2.09589
Arahy.XZZ787	[P]GO:0016043//cellular component organization;GO:0017144//drug metabolic process;GO:0071555//cell wall organization;GO:0008152//metabolic process;GO:0044237//cellular metabolic process;GO:0071704//organic substance metabolic process;GO:0005975//carbohydrate metabolic process;GO:0009058//biosynthetic process;GO:0045488//pectin metabolic process;GO:0044238//primary metabolic process;GO:0016051//ca…	biological_process;cellular_component;molecular_function	[C]organelle;organelle part;cell;membrane part;membrane;[P]cellular component organization or biogenesis;metabolic process;cellular process;[F]catalytic activity;	1.21301
Arahy.Y3PHS2	[P]GO:0009059//macromolecule biosynthetic process;GO:0006807//nitrogen compound metabolic process;GO:0044271//cellular nitrogen compound biosynthetic process;GO:0022607//cellular component assembly;GO:0065003//macromolecular complex assembly;GO:0044260//cellular macromolecule metabolic process;GO:0016043//cellular component organization;GO:0044238//primary metabolic process;GO:0071704//organic su…	biological_process;cellular_component;molecular_function	[C]cell part;macromolecular complex;cell;organelle;organelle part;[P]metabolic process;cellular process;cellular component organization or biogenesis;[F]binding;structural molecule activity;	2.98476
Arahy.ZDHF3I	[P]GO:0008152//metabolic process;GO:0006629//lipid metabolic process;GO:0071704//organic substance metabolic process;GO:0044238//primary metabolic process;[C]GO:0031224//intrinsic component of membrane;GO:0016021//integral component of membrane;GO:0016020//membrane;GO:0044425//membrane part;[F]GO:0003824//catalytic activity;GO:0016705//oxidoreductase activity, acting on paired donors, with incorp…	biological_process;cellular_component;molecular_function	[C]membrane;membrane part;[P]metabolic process;[F]catalytic activity;	-1.23274
Arahy.ZKJ34I	[P]GO:0023052//signaling;GO:0044238//primary metabolic process;GO:0006464//cellular protein modification process;GO:0019538//protein metabolic process;GO:0007165//signal transduction;GO:0044260//cellular macromolecule metabolic process;GO:0007154//cell communication;GO:0006807//nitrogen compound metabolic process;GO:0006796//phosphate-containing compound metabolic process;GO:0006468//protein phos…	biological_process;cellular_component;molecular_function	[C]cell;[P]response to stimulus;metabolic process;biological regulation;signaling;cellular process;[F]binding;catalytic activity;	1.7721
Arahy.ZPM9RR	[P]GO:0072329//monocarboxylic acid catabolic process;GO:0044242//cellular lipid catabolic process;GO:0006629//lipid metabolic process;GO:0044281//small molecule metabolic process;GO:0030258//lipid modification;GO:0016042//lipid catabolic process;GO:0016054//organic acid catabolic process;GO:0006631//fatty acid metabolic process;GO:0019752//carboxylic acid metabolic process;GO:0043436//oxoacid met…	biological_process;cellular_component;molecular_function	[C]cell;organelle;[P]metabolic process;cellular process;[F]catalytic activity;binding;	-1.29715
Arahy.ZW54SW	[P]GO:0006793//phosphorus metabolic process;GO:0044271//cellular nitrogen compound biosynthetic process;GO:0008152//metabolic process;GO:1901360//organic cyclic compound metabolic process;GO:1901617//organic hydroxy compound biosynthetic process;GO:0042819//vitamin B6 biosynthetic process;GO:0051186//cofactor metabolic process;GO:0042823//pyridoxal phosphate biosynthetic process;GO:0006081//cellu…	biological_process;cellular_component;molecular_function	[C]cell;[P]metabolic process;cellular process;[F]catalytic activity;binding;	-1.11693
Arahy.05HDV3	[P]GO:0006081//cellular aldehyde metabolic process;GO:0071704//organic substance metabolic process;GO:0009987//cellular process;GO:0008152//metabolic process;GO:0044237//cellular metabolic process;[F]GO:0016620//oxidoreductase activity, acting on the aldehyde or oxo group of donors, NAD or NADP as acceptor;GO:0004030//aldehyde dehydrogenase [NAD(P)+] activity;GO:0016903//oxidoreductase activity, …	biological_process;molecular_function	[P]cellular process;metabolic process;[F]catalytic activity;	-2.80062
Arahy.09IS21	[P]GO:0008152//metabolic process;[F]GO:0003824//catalytic activity;	biological_process;molecular_function	[P]metabolic process;[F]catalytic activity;	1.1198
Arahy.0HE1Z7	[P]GO:0044248//cellular catabolic process;GO:0044036//cell wall macromolecule metabolic process;GO:0009057//macromolecule catabolic process;GO:0043170//macromolecule metabolic process;GO:0044260//cellular macromolecule metabolic process;GO:1901564//organonitrogen compound metabolic process;GO:0006032//chitin catabolic process;GO:0006040//amino sugar metabolic process;GO:0071554//cell wall organiz…	biological_process;molecular_function	[P]cellular process;metabolic process;[F]binding;catalytic activity;	-1.19667
Arahy.0N24AQ	[P]GO:0008152//metabolic process;GO:0042445//hormone metabolic process;GO:0010817//regulation of hormone levels;GO:0065007//biological regulation;GO:0009987//cellular process;GO:0006725//cellular aromatic compound metabolic process;GO:0046483//heterocycle metabolic process;GO:0006807//nitrogen compound metabolic process;GO:0044237//cellular metabolic process;GO:0009690//cytokinin metabolic proces…	biological_process;molecular_function	[P]metabolic process;biological regulation;cellular process;[F]binding;catalytic activity;	1.00418
Arahy.0P6Y6P	[P]GO:0044238//primary metabolic process;GO:0008152//metabolic process;GO:0005975//carbohydrate metabolic process;GO:0071704//organic substance metabolic process;[F]GO:0016798//hydrolase activity, acting on glycosyl bonds;GO:0016787//hydrolase activity;GO:0003824//catalytic activity;GO:0004553//hydrolase activity, hydrolyzing O-glycosyl compounds;	biological_process;molecular_function	[P]metabolic process;[F]catalytic activity;	1.23352
Arahy.0UNU52	[P]GO:0019752//carboxylic acid metabolic process;GO:0009058//biosynthetic process;GO:0071704//organic substance metabolic process;GO:0032787//monocarboxylic acid metabolic process;GO:0006629//lipid metabolic process;GO:0044281//small molecule metabolic process;GO:0031407//oxylipin metabolic process;GO:0044249//cellular biosynthetic process;GO:0043436//oxoacid metabolic process;GO:0044237//cellula…	biological_process;molecular_function	[P]cellular process;metabolic process;[F]catalytic activity;binding;	-4.83405
Arahy.0ZF8VJ	[P]GO:0071704//organic substance metabolic process;GO:0044238//primary metabolic process;GO:0008152//metabolic process;GO:0005975//carbohydrate metabolic process;[F]GO:0015925//galactosidase activity;GO:0030246//carbohydrate binding;GO:0004553//hydrolase activity, hydrolyzing O-glycosyl compounds;GO:0016798//hydrolase activity, acting on glycosyl bonds;GO:0004565//beta-galactosidase activity;GO:0…	biological_process;molecular_function	[P]metabolic process;[F]binding;catalytic activity;	-1.40479
Arahy.1GBZ2D	[P]GO:0019538//protein metabolic process;GO:0044267//cellular protein metabolic process;GO:0009101//glycoprotein biosynthetic process;GO:1901564//organonitrogen compound metabolic process;GO:0006486//protein glycosylation;GO:0036211//protein modification process;GO:0009987//cellular process;GO:0044237//cellular metabolic process;GO:0009059//macromolecule biosynthetic process;GO:0070085//glycosyla…	biological_process;molecular_function	[P]cellular process;metabolic process;[F]catalytic activity;	1.04467
Arahy.1SUT9Q	[P]GO:1901575//organic substance catabolic process;GO:0009056//catabolic process;GO:0008152//metabolic process;GO:0044238//primary metabolic process;GO:0016042//lipid catabolic process;GO:0006629//lipid metabolic process;GO:0071704//organic substance metabolic process;[F]GO:0003824//catalytic activity;GO:0016787//hydrolase activity;	biological_process;molecular_function	[P]metabolic process;[F]catalytic activity;	-1.09491
Arahy.1YGI10	[P]GO:0008152//metabolic process;[F]GO:0003824//catalytic activity;	biological_process;molecular_function	[P]metabolic process;[F]catalytic activity;	-1.97103
Arahy.23HYFJ	[P]GO:0019751//polyol metabolic process;GO:0034637//cellular carbohydrate biosynthetic process;GO:0044237//cellular metabolic process;GO:0044249//cellular biosynthetic process;GO:1901617//organic hydroxy compound biosynthetic process;GO:0008610//lipid biosynthetic process;GO:1901615//organic hydroxy compound metabolic process;GO:0044281//small molecule metabolic process;GO:0008152//metabolic proc…	biological_process;molecular_function	[P]cellular process;metabolic process;[F]catalytic activity;	-1.11861
Arahy.2LCT5X	[P]GO:0009628//response to abiotic stimulus;GO:0050896//response to stimulus;GO:0009416//response to light stimulus;GO:0009637//response to blue light;GO:0009605//response to external stimulus;GO:0009314//response to radiation;GO:0009638//phototropism;GO:0009606//tropism;[F]GO:0004871//signal transducer activity;	biological_process;molecular_function	[P]response to stimulus;[F]signal transducer activity;	1.17608
Arahy.326DW3	[P]GO:0050896//response to stimulus;GO:0006979//response to oxidative stress;GO:0006950//response to stress;[F]GO:0046906//tetrapyrrole binding;GO:0097159//organic cyclic compound binding;GO:0005488//binding;GO:1901363//heterocyclic compound binding;GO:0004601//peroxidase activity;GO:0048037//cofactor binding;GO:0016491//oxidoreductase activity;GO:0016209//antioxidant activity;GO:0020037//heme bi…	biological_process;molecular_function	[P]response to stimulus;[F]catalytic activity;binding;antioxidant activity;	1.14424
Arahy.3F0XG2	[P]GO:0050896//response to stimulus;GO:0006950//response to stress;[F]GO:0005516//calmodulin binding;GO:0005515//protein binding;GO:0005488//binding;	biological_process;molecular_function	[P]response to stimulus;[F]binding;	-1.74418
Arahy.40BQ9A	[P]GO:0051186//cofactor metabolic process;GO:0017144//drug metabolic process;GO:0044272//sulfur compound biosynthetic process;GO:0009108//coenzyme biosynthetic process;GO:0009058//biosynthetic process;GO:0044249//cellular biosynthetic process;GO:0044237//cellular metabolic process;GO:0044281//small molecule metabolic process;GO:0006732//coenzyme metabolic process;GO:0006556//S-adenosylmethionine …	biological_process;molecular_function	[P]cellular process;metabolic process;[F]binding;catalytic activity;	1.80542
Arahy.4VI1X3	[P]GO:0009308//amine metabolic process;GO:0006807//nitrogen compound metabolic process;GO:0009309//amine biosynthetic process;GO:0071704//organic substance metabolic process;GO:0008152//metabolic process;GO:1901566//organonitrogen compound biosynthetic process;GO:0044249//cellular biosynthetic process;GO:0042401//cellular biogenic amine biosynthetic process;GO:0044237//cellular metabolic process;…	biological_process;molecular_function	[P]cellular process;metabolic process;[F]catalytic activity;	-2.29968
Arahy.57V3B3	[P]GO:0008152//metabolic process;[F]GO:0003824//catalytic activity;	biological_process;molecular_function	[P]metabolic process;[F]catalytic activity;	-2.40491
Arahy.5B8V9J	[P]GO:0006810//transport;GO:0030001//metal ion transport;GO:0051179//localization;GO:0006812//cation transport;GO:0051234//establishment of localization;GO:0006811//ion transport;[F]GO:0046872//metal ion binding;GO:0043169//cation binding;GO:0043167//ion binding;GO:0005488//binding;	biological_process;molecular_function	[P]localization;[F]binding;	1.18619
Arahy.5C91KI	[P]GO:0043170//macromolecule metabolic process;GO:0010467//gene expression;GO:0006725//cellular aromatic compound metabolic process;GO:0044238//primary metabolic process;GO:0044260//cellular macromolecule metabolic process;GO:0009987//cellular process;GO:0044237//cellular metabolic process;GO:0008152//metabolic process;GO:0071704//organic substance metabolic process;GO:0034641//cellular nitrogen …	biological_process;molecular_function	[P]metabolic process;cellular process;[F]binding;catalytic activity;	1.08108
Arahy.5PJB70	[P]GO:0008152//metabolic process;[F]GO:0016758//transferase activity, transferring hexosyl groups;GO:0016757//transferase activity, transferring glycosyl groups;GO:0003824//catalytic activity;GO:0016740//transferase activity;	biological_process;molecular_function	[P]metabolic process;[F]catalytic activity;	-1.61559
Arahy.6B5FLC	[P]GO:0008152//metabolic process;GO:0009987//cellular process;GO:0044249//cellular biosynthetic process;GO:0009058//biosynthetic process;GO:0006725//cellular aromatic compound metabolic process;GO:0044237//cellular metabolic process;GO:0019438//aromatic compound biosynthetic process;[F]GO:0008171//O-methyltransferase activity;GO:0008168//methyltransferase activity;GO:0016740//transferase activity…	biological_process;molecular_function	[P]metabolic process;cellular process;[F]catalytic activity;binding;	1.76604
Arahy.6EEF97	[P]GO:0008152//metabolic process;GO:0044249//cellular biosynthetic process;GO:0044237//cellular metabolic process;GO:0009058//biosynthetic process;GO:0006725//cellular aromatic compound metabolic process;GO:0019438//aromatic compound biosynthetic process;GO:0009987//cellular process;[F]GO:0003824//catalytic activity;GO:0016741//transferase activity, transferring one-carbon groups;GO:0016740//tran…	biological_process;molecular_function	[P]metabolic process;cellular process;[F]catalytic activity;binding;	-3.36275
Arahy.6IA9VD	[P]GO:0044238//primary metabolic process;GO:0008152//metabolic process;GO:0071704//organic substance metabolic process;GO:0005975//carbohydrate metabolic process;[F]GO:0003824//catalytic activity;GO:0016798//hydrolase activity, acting on glycosyl bonds;GO:0004553//hydrolase activity, hydrolyzing O-glycosyl compounds;GO:0016787//hydrolase activity;	biological_process;molecular_function	[P]metabolic process;[F]catalytic activity;	-2.25305
Arahy.6K442L	[P]GO:0006725//cellular aromatic compound metabolic process;GO:0034645//cellular macromolecule biosynthetic process;GO:1901576//organic substance biosynthetic process;GO:0018130//heterocycle biosynthetic process;GO:0009059//macromolecule biosynthetic process;GO:0044237//cellular metabolic process;GO:0044238//primary metabolic process;GO:0019438//aromatic compound biosynthetic process;GO:0046483//…	biological_process;molecular_function	[P]metabolic process;cellular process;[F]binding;transcription regulator activity;	1.43481
Arahy.6YRH08	[P]GO:0000910//cytokinesis;GO:0000226//microtubule cytoskeleton organization;GO:0007017//microtubule-based process;GO:0007010//cytoskeleton organization;GO:0071840//cellular component organization or biogenesis;GO:0022402//cell cycle process;GO:0007049//cell cycle;GO:0051301//cell division;GO:0009987//cellular process;GO:0006996//organelle organization;GO:0016043//cellular component organization;…	biological_process;molecular_function	[P]cellular process;cellular component organization or biogenesis;[F]binding;	1.0647
Arahy.79NX8T	[P]GO:0000272//polysaccharide catabolic process;GO:0043170//macromolecule metabolic process;GO:0044262//cellular carbohydrate metabolic process;GO:0005976//polysaccharide metabolic process;GO:0044237//cellular metabolic process;GO:0046355//mannan catabolic process;GO:0044260//cellular macromolecule metabolic process;GO:0016998//cell wall macromolecule catabolic process;GO:0044036//cell wall macro…	biological_process;molecular_function	[P]cellular process;metabolic process;[F]catalytic activity;	-2.65475
Arahy.7FBU4T	[P]GO:0097659//nucleic acid-templated transcription;GO:0010467//gene expression;GO:1901360//organic cyclic compound metabolic process;GO:0044237//cellular metabolic process;GO:0008152//metabolic process;GO:0032774//RNA biosynthetic process;GO:0009058//biosynthetic process;GO:0044271//cellular nitrogen compound biosynthetic process;GO:0090304//nucleic acid metabolic process;GO:0018130//heterocycle…	biological_process;molecular_function	[P]metabolic process;cellular process;[F]catalytic activity;binding;	-3.30381
Arahy.8Z7BP3	[P]GO:0006793//phosphorus metabolic process;GO:0044255//cellular lipid metabolic process;GO:0006644//phospholipid metabolic process;GO:0046856//phosphatidylinositol dephosphorylation;GO:0046486//glycerolipid metabolic process;GO:0046839//phospholipid dephosphorylation;GO:0030258//lipid modification;GO:0006796//phosphate-containing compound metabolic process;GO:0019637//organophosphate metabolic p…	biological_process;molecular_function	[P]cellular process;metabolic process;[F]catalytic activity;	-1.36644
Arahy.92DGJ8	[P]GO:0008152//metabolic process;[F]GO:0016757//transferase activity, transferring glycosyl groups;GO:0016758//transferase activity, transferring hexosyl groups;GO:0003824//catalytic activity;GO:0016740//transferase activity;	biological_process;molecular_function	[P]metabolic process;[F]catalytic activity;	-1.47106
Arahy.982YMX	[P]GO:0009987//cellular process;GO:0009266//response to temperature stimulus;GO:0006457//protein folding;GO:0050896//response to stimulus;GO:0009408//response to heat;GO:0009628//response to abiotic stimulus;GO:0006950//response to stress;[F]GO:0017076//purine nucleotide binding;GO:0005488//binding;GO:0043169//cation binding;GO:0043167//ion binding;GO:0032553//ribonucleotide binding;GO:0036094//s…	biological_process;molecular_function	[P]cellular process;response to stimulus;[F]binding;	1.77754
Arahy.9RF0MR	[P]GO:0008152//metabolic process;[F]GO:0016740//transferase activity;GO:0016758//transferase activity, transferring hexosyl groups;GO:0016757//transferase activity, transferring glycosyl groups;GO:0003824//catalytic activity;	biological_process;molecular_function	[P]metabolic process;[F]catalytic activity;	-2.24612
Arahy.A0TJ2P	[P]GO:0071704//organic substance metabolic process;GO:0008152//metabolic process;GO:0006629//lipid metabolic process;GO:0044238//primary metabolic process;[F]GO:0016787//hydrolase activity;GO:0003824//catalytic activity;	biological_process;molecular_function	[P]metabolic process;[F]catalytic activity;	-1.44198
Arahy.A2IS88	[P]GO:0006629//lipid metabolic process;GO:0044238//primary metabolic process;GO:0071704//organic substance metabolic process;GO:0008152//metabolic process;[F]GO:0003824//catalytic activity;GO:0016787//hydrolase activity;	biological_process;molecular_function	[P]metabolic process;[F]catalytic activity;	-1.08995
Arahy.A37Y50	[P]GO:0071704//organic substance metabolic process;GO:0008152//metabolic process;GO:0005975//carbohydrate metabolic process;GO:0044238//primary metabolic process;[F]GO:0016798//hydrolase activity, acting on glycosyl bonds;GO:0016787//hydrolase activity;GO:0004553//hydrolase activity, hydrolyzing O-glycosyl compounds;GO:0003824//catalytic activity;	biological_process;molecular_function	[P]metabolic process;[F]catalytic activity;	-1.29807
Arahy.A7PA2P	[P]GO:1901360//organic cyclic compound metabolic process;GO:0044281//small molecule metabolic process;GO:0044238//primary metabolic process;GO:0009225//nucleotide-sugar metabolic process;GO:0071704//organic substance metabolic process;GO:0044237//cellular metabolic process;GO:0006807//nitrogen compound metabolic process;GO:0008152//metabolic process;GO:0009987//cellular process;GO:0046483//hetero…	biological_process;molecular_function	[P]cellular process;metabolic process;[F]catalytic activity;	2.2
Arahy.ABWE2S	[P]GO:0051234//establishment of localization;GO:0006810//transport;GO:0030001//metal ion transport;GO:0006812//cation transport;GO:0006811//ion transport;GO:0051179//localization;[F]GO:0005488//binding;GO:0043167//ion binding;GO:0003824//catalytic activity;GO:0016772//transferase activity, transferring phosphorus-containing groups;GO:0016740//transferase activity;GO:0016301//kinase activity;GO:00…	biological_process;molecular_function	[P]localization;[F]catalytic activity;binding;	2.03995
Arahy.AW6SSY	[P]GO:0044238//primary metabolic process;GO:0071704//organic substance metabolic process;GO:0006629//lipid metabolic process;GO:0008152//metabolic process;[F]GO:0016787//hydrolase activity;GO:0003824//catalytic activity;	biological_process;molecular_function	[P]metabolic process;[F]catalytic activity;	-1.19519
Arahy.AX22IR	[P]GO:0008152//metabolic process;[F]GO:0003824//catalytic activity;GO:0016740//transferase activity;GO:0016757//transferase activity, transferring glycosyl groups;GO:0016758//transferase activity, transferring hexosyl groups;	biological_process;molecular_function	[P]metabolic process;[F]catalytic activity;	-9.10268
Arahy.B2KMHD	[P]GO:0008152//metabolic process;GO:0072593//reactive oxygen species metabolic process;GO:0044271//cellular nitrogen compound biosynthetic process;GO:0001505//regulation of neurotransmitter levels;GO:0006807//nitrogen compound metabolic process;GO:0009058//biosynthetic process;GO:0042126//nitrate metabolic process;GO:0034641//cellular nitrogen compound metabolic process;GO:0042128//nitrate assimi…	biological_process;molecular_function	[P]cellular process;biological regulation;metabolic process;[F]binding;catalytic activity;	-1.11894
Arahy.BD8YIG	[P]GO:0008152//metabolic process;GO:0033554//cellular response to stress;GO:0006950//response to stress;GO:0009987//cellular process;GO:0006725//cellular aromatic compound metabolic process;GO:0006139//nucleobase-containing compound metabolic process;GO:0043170//macromolecule metabolic process;GO:1901360//organic cyclic compound metabolic process;GO:0050896//response to stimulus;GO:0006281//DNA r…	biological_process;molecular_function	[P]response to stimulus;metabolic process;cellular process;[F]binding;	-1.2794
Arahy.BFW5UL	[P]GO:0071704//organic substance metabolic process;GO:0005996//monosaccharide metabolic process;GO:0044238//primary metabolic process;GO:0005975//carbohydrate metabolic process;GO:0006006//glucose metabolic process;GO:0019318//hexose metabolic process;GO:0044281//small molecule metabolic process;GO:0008152//metabolic process;[F]GO:0050662//coenzyme binding;GO:1901265//nucleoside phosphate binding…	biological_process;molecular_function	[P]metabolic process;[F]binding;catalytic activity;	-4.84363
Arahy.BIV414	[P]GO:0008152//metabolic process;[F]GO:0043167//ion binding;GO:0016829//lyase activity;GO:0016838//carbon-oxygen lyase activity, acting on phosphates;GO:0003824//catalytic activity;GO:0043169//cation binding;GO:0016835//carbon-oxygen lyase activity;GO:0000287//magnesium ion binding;GO:0005488//binding;GO:0046872//metal ion binding;GO:0010333//terpene synthase activity;	biological_process;molecular_function	[P]metabolic process;[F]binding;catalytic activity;	-1.67516
Arahy.BRNL8L	[P]GO:0044248//cellular catabolic process;GO:0006520//cellular amino acid metabolic process;GO:1901605//alpha-amino acid metabolic process;GO:0046483//heterocycle metabolic process;GO:0044281//small molecule metabolic process;GO:1901575//organic substance catabolic process;GO:0016054//organic acid catabolic process;GO:1901361//organic cyclic compound catabolic process;GO:0071704//organic substanc…	biological_process;molecular_function	[P]cellular process;metabolic process;[F]catalytic activity;	-1.10063
Arahy.C65LVJ	[P]GO:0008152//metabolic process;[F]GO:0003824//catalytic activity;GO:0016787//hydrolase activity;	biological_process;molecular_function	[P]metabolic process;[F]catalytic activity;	1.13538
Arahy.C8FBNK	[P]GO:0071704//organic substance metabolic process;GO:1901362//organic cyclic compound biosynthetic process;GO:0009108//coenzyme biosynthetic process;GO:0046394//carboxylic acid biosynthetic process;GO:0009396//folic acid-containing compound biosynthetic process;GO:0008152//metabolic process;GO:0044237//cellular metabolic process;GO:0046483//heterocycle metabolic process;GO:0044249//cellular bios…	biological_process;molecular_function	[P]cellular process;metabolic process;[F]binding;catalytic activity;	2.26921
Arahy.CSS19L	[P]GO:0008152//metabolic process;[F]GO:0003824//catalytic activity;GO:0016835//carbon-oxygen lyase activity;GO:0043167//ion binding;GO:0016838//carbon-oxygen lyase activity, acting on phosphates;GO:0046872//metal ion binding;GO:0005488//binding;GO:0016829//lyase activity;GO:0043169//cation binding;GO:0010333//terpene synthase activity;GO:0000287//magnesium ion binding;	biological_process;molecular_function	[P]metabolic process;[F]catalytic activity;binding;	-2.20427
Arahy.CULB88	[P]GO:0006950//response to stress;GO:0050896//response to stimulus;GO:0006952//defense response;[F]GO:0043168//anion binding;GO:0000166//nucleotide binding;GO:0032555//purine ribonucleotide binding;GO:0097159//organic cyclic compound binding;GO:0030554//adenyl nucleotide binding;GO:0036094//small molecule binding;GO:0097367//carbohydrate derivative binding;GO:0005488//binding;GO:0032553//ribonucl…	biological_process;molecular_function	[P]response to stimulus;[F]binding;	-1.2817
Arahy.CWZU13	[P]GO:0042737//drug catabolic process;GO:0044238//primary metabolic process;GO:0045488//pectin metabolic process;GO:0010393//galacturonan metabolic process;GO:0005976//polysaccharide metabolic process;GO:0044237//cellular metabolic process;GO:0009056//catabolic process;GO:0043170//macromolecule metabolic process;GO:0000272//polysaccharide catabolic process;GO:0044248//cellular catabolic process;G…	biological_process;molecular_function	[P]cellular process;metabolic process;[F]catalytic activity;binding;	1.18144
Arahy.D7XM6E	[P]GO:0071704//organic substance metabolic process;GO:0006629//lipid metabolic process;GO:0044238//primary metabolic process;GO:1901575//organic substance catabolic process;GO:0016042//lipid catabolic process;GO:0009056//catabolic process;GO:0008152//metabolic process;[F]GO:0003824//catalytic activity;GO:0016787//hydrolase activity;	biological_process;molecular_function	[P]metabolic process;[F]catalytic activity;	-1.14979
Arahy.DHME93	[P]GO:0008152//metabolic process;[F]GO:0003824//catalytic activity;	biological_process;molecular_function	[P]metabolic process;[F]catalytic activity;	1.70689
Arahy.DV4WFM	[P]GO:0044249//cellular biosynthetic process;GO:0009987//cellular process;GO:0009058//biosynthetic process;GO:0008152//metabolic process;GO:0019438//aromatic compound biosynthetic process;GO:0044237//cellular metabolic process;GO:0006725//cellular aromatic compound metabolic process;[F]GO:0016740//transferase activity;GO:0005515//protein binding;GO:0008757//S-adenosylmethionine-dependent methyltr…	biological_process;molecular_function	[P]metabolic process;cellular process;[F]binding;catalytic activity;	1.56774
Arahy.DY91G5	[P]GO:0006807//nitrogen compound metabolic process;GO:1901564//organonitrogen compound metabolic process;GO:0044106//cellular amine metabolic process;GO:0009308//amine metabolic process;GO:0009987//cellular process;GO:0009309//amine biosynthetic process;GO:0071704//organic substance metabolic process;GO:0034641//cellular nitrogen compound metabolic process;GO:0044249//cellular biosynthetic proces…	biological_process;molecular_function	[P]cellular process;metabolic process;[F]catalytic activity;	-2.51561
Arahy.EHT0BW	[P]GO:0006952//defense response;GO:0050896//response to stimulus;GO:0006950//response to stress;[F]GO:0036094//small molecule binding;GO:0043168//anion binding;GO:0032559//adenyl ribonucleotide binding;GO:0097159//organic cyclic compound binding;GO:0032555//purine ribonucleotide binding;GO:0043531//ADP binding;GO:0005488//binding;GO:0030554//adenyl nucleotide binding;GO:0032553//ribonucleotide bi…	biological_process;molecular_function	[P]response to stimulus;[F]binding;	-1.13456
Arahy.EKFN80	[P]GO:0005975//carbohydrate metabolic process;GO:0008152//metabolic process;GO:0044238//primary metabolic process;GO:0071704//organic substance metabolic process;[F]GO:0016798//hydrolase activity, acting on glycosyl bonds;GO:0004553//hydrolase activity, hydrolyzing O-glycosyl compounds;GO:0016787//hydrolase activity;GO:0003824//catalytic activity;	biological_process;molecular_function	[P]metabolic process;[F]catalytic activity;	-2.87691
Arahy.FIT9JY	[P]GO:0006508//proteolysis;GO:0044238//primary metabolic process;GO:0071704//organic substance metabolic process;GO:1901564//organonitrogen compound metabolic process;GO:0043170//macromolecule metabolic process;GO:0006629//lipid metabolic process;GO:0009057//macromolecule catabolic process;GO:0019538//protein metabolic process;GO:0009056//catabolic process;GO:0006807//nitrogen compound metabolic …	biological_process;molecular_function	[P]metabolic process;[F]catalytic activity;	-1.26717
Arahy.FQ6BF2	[P]GO:0008152//metabolic process;[F]GO:0003824//catalytic activity;GO:0016787//hydrolase activity;	biological_process;molecular_function	[P]metabolic process;[F]catalytic activity;	-1.48938
Arahy.FQH85A	[P]GO:0006812//cation transport;GO:0006810//transport;GO:0051234//establishment of localization;GO:0030001//metal ion transport;GO:0051179//localization;GO:0006811//ion transport;[F]GO:0043167//ion binding;GO:0005488//binding;GO:0043169//cation binding;GO:0046872//metal ion binding;	biological_process;molecular_function	[P]localization;[F]binding;	-2.23838
Arahy.G0TJBI	[P]GO:0005975//carbohydrate metabolic process;GO:0044238//primary metabolic process;GO:0071704//organic substance metabolic process;GO:0008152//metabolic process;[F]GO:0003824//catalytic activity;GO:0005488//binding;GO:0030246//carbohydrate binding;	biological_process;molecular_function	[P]metabolic process;[F]catalytic activity;binding;	-2.90488
Arahy.G4VJTK	[P]GO:0006950//response to stress;GO:0044260//cellular macromolecule metabolic process;GO:0050896//response to stimulus;GO:0006807//nitrogen compound metabolic process;GO:0051716//cellular response to stimulus;GO:0006281//DNA repair;GO:1901360//organic cyclic compound metabolic process;GO:0009987//cellular process;GO:0008152//metabolic process;GO:0044238//primary metabolic process;GO:0033554//cel…	biological_process;molecular_function	[P]cellular process;response to stimulus;metabolic process;[F]catalytic activity;	1.42168
Arahy.GTL81D	[P]GO:0044237//cellular metabolic process;GO:0009057//macromolecule catabolic process;GO:0046355//mannan catabolic process;GO:0044036//cell wall macromolecule metabolic process;GO:0044248//cellular catabolic process;GO:0005976//polysaccharide metabolic process;GO:0044247//cellular polysaccharide catabolic process;GO:0010412//mannan metabolic process;GO:0016052//carbohydrate catabolic process;GO:0…	biological_process;molecular_function	[P]cellular process;metabolic process;[F]catalytic activity;	-4.33283
Arahy.H4N6W2	[P]GO:0008152//metabolic process;[F]GO:0003824//catalytic activity;	biological_process;molecular_function	[P]metabolic process;[F]catalytic activity;	-1.41679
Arahy.HSP8RS	[P]GO:0009914//hormone transport;GO:0065007//biological regulation;GO:0048856//anatomical structure development;GO:0032501//multicellular organismal process;GO:0010817//regulation of hormone levels;GO:0099402//plant organ development;GO:0032502//developmental process;GO:0051234//establishment of localization;GO:0060918//auxin transport;GO:0006810//transport;GO:0048731//system development;GO:00511…	biological_process;molecular_function	[P]developmental process;localization;biological regulation;multicellular organismal process;[F]signal transducer activity;	-1.79102
Arahy.I7CGDJ	[P]GO:0008152//metabolic process;GO:0019362//pyridine nucleotide metabolic process;GO:0006793//phosphorus metabolic process;GO:0006732//coenzyme metabolic process;GO:0009117//nucleotide metabolic process;GO:0006139//nucleobase-containing compound metabolic process;GO:0055086//nucleobase-containing small molecule metabolic process;GO:0071704//organic substance metabolic process;GO:0006098//pentose…	biological_process;molecular_function	[P]metabolic process;cellular process;[F]binding;catalytic activity;	1.48718
Arahy.IR9GWY	[P]GO:0006812//cation transport;GO:0051179//localization;GO:0030001//metal ion transport;GO:0006810//transport;GO:0051234//establishment of localization;GO:0006811//ion transport;[F]GO:0046872//metal ion binding;GO:0043167//ion binding;GO:0043169//cation binding;GO:0005488//binding;	biological_process;molecular_function	[P]localization;[F]binding;	1.14624
Arahy.ISEH0C	[P]GO:0044275//cellular carbohydrate catabolic process;GO:0030243//cellulose metabolic process;GO:0051273//beta-glucan metabolic process;GO:0000272//polysaccharide catabolic process;GO:0009987//cellular process;GO:0044262//cellular carbohydrate metabolic process;GO:1901575//organic substance catabolic process;GO:0044247//cellular polysaccharide catabolic process;GO:0005976//polysaccharide metabol…	biological_process;molecular_function	[P]cellular process;metabolic process;[F]catalytic activity;	-1.1201
Arahy.IYWM9E	[P]GO:0008152//metabolic process;[F]GO:0003824//catalytic activity;	biological_process;molecular_function	[P]metabolic process;[F]catalytic activity;	-1.97103
Arahy.J4BAYR	[P]GO:0072528//pyrimidine-containing compound biosynthetic process;GO:0008655//pyrimidine-containing compound salvage;GO:0009119//ribonucleoside metabolic process;GO:0090304//nucleic acid metabolic process;GO:0009451//RNA modification;GO:0009987//cellular process;GO:0046483//heterocycle metabolic process;GO:0018130//heterocycle biosynthetic process;GO:0006206//pyrimidine nucleobase metabolic proc…	biological_process;molecular_function	[P]cellular process;metabolic process;[F]binding;catalytic activity;	1.00681
Arahy.J6H77P	[P]GO:0008152//metabolic process;[F]GO:0016787//hydrolase activity;GO:0003824//catalytic activity;	biological_process;molecular_function	[P]metabolic process;[F]catalytic activity;	-1.59527
Arahy.JDLK3J	[P]GO:0008152//metabolic process;GO:0055114//oxidation-reduction process;[F]GO:0016702//oxidoreductase activity, acting on single donors with incorporation of molecular oxygen, incorporation of two atoms of oxygen;GO:0016701//oxidoreductase activity, acting on single donors with incorporation of molecular oxygen;GO:0003824//catalytic activity;GO:0051213//dioxygenase activity;GO:0016491//oxidoredu…	biological_process;molecular_function	[P]metabolic process;[F]catalytic activity;	1.87711
Arahy.K3Y3BW	[P]GO:0044282//small molecule catabolic process;GO:1901575//organic substance catabolic process;GO:0044248//cellular catabolic process;GO:0044281//small molecule metabolic process;GO:0016054//organic acid catabolic process;GO:0008152//metabolic process;GO:0044262//cellular carbohydrate metabolic process;GO:0044238//primary metabolic process;GO:0019520//aldonic acid metabolic process;GO:0046395//c…	biological_process;molecular_function	[P]metabolic process;cellular process;[F]binding;catalytic activity;	2.08528
Arahy.KHWR93	[P]GO:0008152//metabolic process;[F]GO:0003824//catalytic activity;	biological_process;molecular_function	[P]metabolic process;[F]catalytic activity;	-2.40491
Arahy.KMDC3J	[P]GO:1901576//organic substance biosynthetic process;GO:0036211//protein modification process;GO:0009987//cellular process;GO:0044237//cellular metabolic process;GO:1901137//carbohydrate derivative biosynthetic process;GO:0006486//protein glycosylation;GO:0019538//protein metabolic process;GO:0070085//glycosylation;GO:0071704//organic substance metabolic process;GO:0009100//glycoprotein metaboli…	biological_process;molecular_function	[P]metabolic process;cellular process;[F]catalytic activity;	1.72427
Arahy.KYR3DH	[P]GO:0008152//metabolic process;[F]GO:0016835//carbon-oxygen lyase activity;GO:0046872//metal ion binding;GO:0043169//cation binding;GO:0016838//carbon-oxygen lyase activity, acting on phosphates;GO:0005488//binding;GO:0003824//catalytic activity;GO:0000287//magnesium ion binding;GO:0043167//ion binding;GO:0016829//lyase activity;GO:0010333//terpene synthase activity;	biological_process;molecular_function	[P]metabolic process;[F]catalytic activity;binding;	-3.01324
Arahy.L5LHX1	[P]GO:0019752//carboxylic acid metabolic process;GO:0008152//metabolic process;GO:0009058//biosynthetic process;GO:0006082//organic acid metabolic process;GO:0044237//cellular metabolic process;GO:0044281//small molecule metabolic process;GO:0043436//oxoacid metabolic process;GO:0071704//organic substance metabolic process;GO:0006520//cellular amino acid metabolic process;GO:1901564//organonitrog…	biological_process;molecular_function	[P]cellular process;metabolic process;[F]catalytic activity;binding;	-1.79611
Arahy.LEB2TA	[P]GO:0044248//cellular catabolic process;GO:0006807//nitrogen compound metabolic process;GO:0043161//proteasome-mediated ubiquitin-dependent protein catabolic process;GO:0030163//protein catabolic process;GO:0009987//cellular process;GO:0009056//catabolic process;GO:0006511//ubiquitin-dependent protein catabolic process;GO:0051603//proteolysis involved in cellular protein catabolic process;GO:19…	biological_process;molecular_function	[P]cellular process;metabolic process;[F]catalytic activity;	1.24336
Arahy.M2DJJT	[P]GO:0009059//macromolecule biosynthetic process;GO:0009100//glycoprotein metabolic process;GO:0070085//glycosylation;GO:1901564//organonitrogen compound metabolic process;GO:0034645//cellular macromolecule biosynthetic process;GO:0044249//cellular biosynthetic process;GO:0071704//organic substance metabolic process;GO:0043412//macromolecule modification;GO:0044267//cellular protein metabolic pr…	biological_process;molecular_function	[P]cellular process;metabolic process;[F]catalytic activity;	1.01996
Arahy.MFKE4U	[P]GO:0010605//negative regulation of macromolecule metabolic process;GO:0031047//gene silencing by RNA;GO:0009892//negative regulation of metabolic process;GO:0010629//negative regulation of gene expression;GO:0016458//gene silencing;GO:0009987//cellular process;GO:0019222//regulation of metabolic process;GO:0048519//negative regulation of biological process;GO:0050789//regulation of biological …	biological_process;molecular_function	[P]biological regulation;cellular process;[F]binding;	-1.22814
Arahy.N21GUB	[P]GO:0030001//metal ion transport;GO:0006811//ion transport;GO:0051234//establishment of localization;GO:0006810//transport;GO:0051179//localization;GO:0006812//cation transport;[F]GO:0043169//cation binding;GO:0046872//metal ion binding;GO:0043167//ion binding;GO:0005488//binding;	biological_process;molecular_function	[P]localization;[F]binding;	-4.37275
Arahy.PNDG01	[P]GO:0008152//metabolic process;[F]GO:0016838//carbon-oxygen lyase activity, acting on phosphates;GO:0005488//binding;GO:0046872//metal ion binding;GO:0000287//magnesium ion binding;GO:0003824//catalytic activity;GO:0016835//carbon-oxygen lyase activity;GO:0043169//cation binding;GO:0010333//terpene synthase activity;GO:0043167//ion binding;GO:0016829//lyase activity;	biological_process;molecular_function	[P]metabolic process;[F]catalytic activity;binding;	4.59274
Arahy.Q3N7T1	[P]GO:0006520//cellular amino acid metabolic process;GO:0006807//nitrogen compound metabolic process;GO:0043436//oxoacid metabolic process;GO:0019752//carboxylic acid metabolic process;GO:0008152//metabolic process;GO:0044238//primary metabolic process;GO:0009987//cellular process;GO:0044281//small molecule metabolic process;GO:0043648//dicarboxylic acid metabolic process;GO:0006082//organic acid…	biological_process;molecular_function	[P]cellular process;metabolic process;[F]catalytic activity;binding;	-1.05932
Arahy.R45IF4	[P]GO:1901564//organonitrogen compound metabolic process;GO:0006778//porphyrin-containing compound metabolic process;GO:1901566//organonitrogen compound biosynthetic process;GO:0051188//cofactor biosynthetic process;GO:0071704//organic substance metabolic process;GO:0006807//nitrogen compound metabolic process;GO:0042168//heme metabolic process;GO:0044249//cellular biosynthetic process;GO:0006782…	biological_process;molecular_function	[P]cellular process;metabolic process;[F]catalytic activity;	1.34491
Arahy.R6QF0L	[P]GO:0046348//amino sugar catabolic process;GO:0044238//primary metabolic process;GO:0044260//cellular macromolecule metabolic process;GO:0009057//macromolecule catabolic process;GO:0044036//cell wall macromolecule metabolic process;GO:1901564//organonitrogen compound metabolic process;GO:0006807//nitrogen compound metabolic process;GO:0006022//aminoglycan metabolic process;GO:0017144//drug meta…	biological_process;molecular_function	[P]metabolic process;cellular process;[F]catalytic activity;	4.67893
Arahy.RA2WWK	[P]GO:0008610//lipid biosynthetic process;GO:0031408//oxylipin biosynthetic process;GO:0006629//lipid metabolic process;GO:0019752//carboxylic acid metabolic process;GO:0006082//organic acid metabolic process;GO:0031407//oxylipin metabolic process;GO:0044281//small molecule metabolic process;GO:0016053//organic acid biosynthetic process;GO:0044283//small molecule biosynthetic process;GO:0032787//…	biological_process;molecular_function	[P]cellular process;metabolic process;[F]catalytic activity;binding;	1.35728
Arahy.RG5YED	[P]GO:0009987//cellular process;GO:0051186//cofactor metabolic process;GO:0044237//cellular metabolic process;GO:0017144//drug metabolic process;GO:0006730//one-carbon metabolic process;GO:0071704//organic substance metabolic process;GO:0051188//cofactor biosynthetic process;GO:0044281//small molecule metabolic process;GO:1901576//organic substance biosynthetic process;GO:0006556//S-adenosylmethi…	biological_process;molecular_function	[P]cellular process;metabolic process;[F]catalytic activity;binding;	2.8738
Arahy.RI7QVZ	[P]GO:0071704//organic substance metabolic process;GO:0044238//primary metabolic process;GO:0005975//carbohydrate metabolic process;GO:0008152//metabolic process;[F]GO:0016853//isomerase activity;GO:0016866//intramolecular transferase activity;GO:0016868//intramolecular transferase activity, phosphotransferases;GO:0003824//catalytic activity;	biological_process;molecular_function	[P]metabolic process;[F]catalytic activity;	-3.48334
Arahy.RJG5DC	[P]GO:0006811//ion transport;GO:0051234//establishment of localization;GO:0006810//transport;GO:0006812//cation transport;GO:0030001//metal ion transport;GO:0051179//localization;[F]GO:0046872//metal ion binding;GO:0005488//binding;GO:0043169//cation binding;GO:0043167//ion binding;	biological_process;molecular_function	[P]localization;[F]binding;	2.51045
Arahy.RK7RJ4	[P]GO:0008152//metabolic process;GO:0043436//oxoacid metabolic process;GO:0044237//cellular metabolic process;GO:0071704//organic substance metabolic process;GO:0006082//organic acid metabolic process;GO:0019752//carboxylic acid metabolic process;GO:0009987//cellular process;GO:0044281//small molecule metabolic process;[F]GO:0097159//organic cyclic compound binding;GO:0043168//anion binding;GO:00…	biological_process;molecular_function	[P]cellular process;metabolic process;[F]catalytic activity;binding;	-1.16251
Arahy.RRY0UC	[P]GO:0051234//establishment of localization;GO:0006810//transport;GO:0051179//localization;GO:0006812//cation transport;GO:0006811//ion transport;GO:0030001//metal ion transport;[F]GO:0005488//binding;GO:0046872//metal ion binding;GO:0043167//ion binding;GO:0043169//cation binding;	biological_process;molecular_function	[P]localization;[F]binding;	-1.14777
Arahy.RSDU29	[P]GO:0010468//regulation of gene expression;GO:2000112//regulation of cellular macromolecule biosynthetic process;GO:1903506//regulation of nucleic acid-templated transcription;GO:0080090//regulation of primary metabolic process;GO:0050794//regulation of cellular process;GO:0019219//regulation of nucleobase-containing compound metabolic process;GO:2001141//regulation of RNA biosynthetic process;…	biological_process;molecular_function	[P]biological regulation;[F]binding;	-1.39778
Arahy.RSS8YY	[P]GO:0005975//carbohydrate metabolic process;GO:0044238//primary metabolic process;GO:0071704//organic substance metabolic process;GO:0008152//metabolic process;[F]GO:0016798//hydrolase activity, acting on glycosyl bonds;GO:0004553//hydrolase activity, hydrolyzing O-glycosyl compounds;GO:0016787//hydrolase activity;GO:0003824//catalytic activity;GO:0004565//beta-galactosidase activity;GO:0005488…	biological_process;molecular_function	[P]metabolic process;[F]binding;catalytic activity;	-1.64966
Arahy.S7A2EF	[P]GO:0006807//nitrogen compound metabolic process;GO:0010817//regulation of hormone levels;GO:0046483//heterocycle metabolic process;GO:1901564//organonitrogen compound metabolic process;GO:0009690//cytokinin metabolic process;GO:0034754//cellular hormone metabolic process;GO:0042445//hormone metabolic process;GO:0008152//metabolic process;GO:0065007//biological regulation;GO:0009987//cellular p…	biological_process;molecular_function	[P]biological regulation;cellular process;metabolic process;[F]catalytic activity;binding;	2.18858
Arahy.SJ2LR7	[P]GO:0008152//metabolic process;[F]GO:0016787//hydrolase activity;GO:0003824//catalytic activity;	biological_process;molecular_function	[P]metabolic process;[F]catalytic activity;	-1.00188
Arahy.SPI7HB	[P]GO:0051716//cellular response to stimulus;GO:0042221//response to chemical;GO:0071495//cellular response to endogenous stimulus;GO:0071704//organic substance metabolic process;GO:0046483//heterocycle metabolic process;GO:0050896//response to stimulus;GO:0009059//macromolecule biosynthetic process;GO:1901700//response to oxygen-containing compound;GO:0009719//response to endogenous stimulus;GO:…	biological_process;molecular_function	[P]metabolic process;signaling;biological regulation;cellular process;response to stimulus;[F]transcription regulator activity;	-8.41772
Arahy.SWGC3K	[P]GO:0008152//metabolic process;[F]GO:0043169//cation binding;GO:0010333//terpene synthase activity;GO:0016838//carbon-oxygen lyase activity, acting on phosphates;GO:0016829//lyase activity;GO:0003824//catalytic activity;GO:0043167//ion binding;GO:0046872//metal ion binding;GO:0016835//carbon-oxygen lyase activity;GO:0005488//binding;GO:0000287//magnesium ion binding;	biological_process;molecular_function	[P]metabolic process;[F]binding;catalytic activity;	-1.26097
Arahy.T9U53V	[P]GO:0044238//primary metabolic process;GO:0071704//organic substance metabolic process;GO:0005975//carbohydrate metabolic process;GO:0008152//metabolic process;[F]GO:0003824//catalytic activity;GO:0004553//hydrolase activity, hydrolyzing O-glycosyl compounds;GO:0016787//hydrolase activity;GO:0016798//hydrolase activity, acting on glycosyl bonds;	biological_process;molecular_function	[P]metabolic process;[F]catalytic activity;	-2.93122
Arahy.TQ9955	[P]GO:0010817//regulation of hormone levels;GO:0009690//cytokinin metabolic process;GO:0034754//cellular hormone metabolic process;GO:0065008//regulation of biological quality;GO:0009691//cytokinin biosynthetic process;GO:1901564//organonitrogen compound metabolic process;GO:0071704//organic substance metabolic process;GO:0009058//biosynthetic process;GO:0042445//hormone metabolic process;GO:0009…	biological_process;molecular_function	[P]metabolic process;cellular process;biological regulation;[F]catalytic activity;	-1.24674
Arahy.UXKX2B	[P]GO:0031408//oxylipin biosynthetic process;GO:0016053//organic acid biosynthetic process;GO:0009058//biosynthetic process;GO:0044281//small molecule metabolic process;GO:0072330//monocarboxylic acid biosynthetic process;GO:0006629//lipid metabolic process;GO:0008152//metabolic process;GO:0006633//fatty acid biosynthetic process;GO:1901576//organic substance biosynthetic process;GO:0044283//smal…	biological_process;molecular_function	[P]metabolic process;cellular process;[F]catalytic activity;binding;	-1.1998
Arahy.VGZ3RK	[P]GO:0071704//organic substance metabolic process;GO:0044238//primary metabolic process;GO:0006629//lipid metabolic process;GO:0008152//metabolic process;[F]GO:0003824//catalytic activity;GO:0016787//hydrolase activity;	biological_process;molecular_function	[P]metabolic process;[F]catalytic activity;	-1.63274
Arahy.VIF38V	[P]GO:0008152//metabolic process;GO:0044238//primary metabolic process;GO:0071704//organic substance metabolic process;GO:0005975//carbohydrate metabolic process;[F]GO:0042578//phosphoric ester hydrolase activity;GO:0016791//phosphatase activity;GO:0016787//hydrolase activity;GO:0050308//sugar-phosphatase activity;GO:0003824//catalytic activity;GO:0019203//carbohydrate phosphatase activity;GO:001…	biological_process;molecular_function	[P]metabolic process;[F]catalytic activity;	-2.03266
Arahy.VPDB1U	[P]GO:0044238//primary metabolic process;GO:0009987//cellular process;GO:0043436//oxoacid metabolic process;GO:0031408//oxylipin biosynthetic process;GO:0016053//organic acid biosynthetic process;GO:0006633//fatty acid biosynthetic process;GO:0044283//small molecule biosynthetic process;GO:0006631//fatty acid metabolic process;GO:0046394//carboxylic acid biosynthetic process;GO:0031407//oxylipin …	biological_process;molecular_function	[P]cellular process;metabolic process;[F]binding;catalytic activity;	-1.79464
Arahy.VY5ZYI	[P]GO:0072330//monocarboxylic acid biosynthetic process;GO:0044238//primary metabolic process;GO:0043436//oxoacid metabolic process;GO:0009058//biosynthetic process;GO:0016053//organic acid biosynthetic process;GO:0046394//carboxylic acid biosynthetic process;GO:0006629//lipid metabolic process;GO:0008152//metabolic process;GO:0044281//small molecule metabolic process;GO:0071704//organic substanc…	biological_process;molecular_function	[P]cellular process;metabolic process;[F]catalytic activity;binding;	-2.00333
Arahy.W5PE0L	[P]GO:0016052//carbohydrate catabolic process;GO:0006757//ATP generation from ADP;GO:0009123//nucleoside monophosphate metabolic process;GO:0051186//cofactor metabolic process;GO:0046939//nucleotide phosphorylation;GO:0009150//purine ribonucleotide metabolic process;GO:0006793//phosphorus metabolic process;GO:0009185//ribonucleoside diphosphate metabolic process;GO:0006725//cellular aromatic comp…	biological_process;molecular_function	[P]cellular process;metabolic process;[F]catalytic activity;	-1.98631
Arahy.WD61QI	[P]GO:0008152//metabolic process;GO:0009056//catabolic process;[F]GO:0016787//hydrolase activity;GO:0003824//catalytic activity;	biological_process;molecular_function	[P]metabolic process;[F]catalytic activity;	1.30612
Arahy.WH2MYH	[P]GO:0044237//cellular metabolic process;GO:0019362//pyridine nucleotide metabolic process;GO:0043094//cellular metabolic compound salvage;GO:0090407//organophosphate biosynthetic process;GO:1901360//organic cyclic compound metabolic process;GO:0009108//coenzyme biosynthetic process;GO:0006732//coenzyme metabolic process;GO:0019637//organophosphate metabolic process;GO:0019438//aromatic compound…	biological_process;molecular_function	[P]metabolic process;cellular process;[F]catalytic activity;	1.17256
Arahy.WRQP7J	[P]GO:0009987//cellular process;GO:0051273//beta-glucan metabolic process;GO:0009056//catabolic process;GO:0044260//cellular macromolecule metabolic process;GO:0008152//metabolic process;GO:0006073//cellular glucan metabolic process;GO:0000272//polysaccharide catabolic process;GO:0005975//carbohydrate metabolic process;GO:0044275//cellular carbohydrate catabolic process;GO:0030243//cellulose meta…	biological_process;molecular_function	[P]metabolic process;cellular process;[F]catalytic activity;	-1.76613
Arahy.WT9AHN	[P]GO:0043436//oxoacid metabolic process;GO:0006099//tricarboxylic acid cycle;GO:0045333//cellular respiration;GO:0006091//generation of precursor metabolites and energy;GO:0044281//small molecule metabolic process;GO:0006082//organic acid metabolic process;GO:0019752//carboxylic acid metabolic process;GO:0071704//organic substance metabolic process;GO:0008152//metabolic process;GO:0006101//citra…	biological_process;molecular_function	[P]metabolic process;cellular process;[F]catalytic activity;	1.24335
Arahy.X34XYP	[P]GO:0042737//drug catabolic process;GO:0045490//pectin catabolic process;GO:0010393//galacturonan metabolic process;GO:0016052//carbohydrate catabolic process;GO:0017144//drug metabolic process;GO:0043170//macromolecule metabolic process;GO:0045488//pectin metabolic process;GO:0009056//catabolic process;GO:0044248//cellular catabolic process;GO:0071704//organic substance metabolic process;GO:00…	biological_process;molecular_function	[P]cellular process;metabolic process;[F]binding;catalytic activity;	5.15186
Arahy.X6CF9Y	[P]GO:0008152//metabolic process;GO:0071704//organic substance metabolic process;GO:0009308//amine metabolic process;GO:1901564//organonitrogen compound metabolic process;GO:0006807//nitrogen compound metabolic process;[F]GO:0048038//quinone binding;GO:0048037//cofactor binding;GO:0016638//oxidoreductase activity, acting on the CH-NH2 group of donors;GO:0046872//metal ion binding;GO:0016491//oxid…	biological_process;molecular_function	[P]metabolic process;[F]catalytic activity;binding;	1.37886
Arahy.Y8K06N	[P]GO:0005975//carbohydrate metabolic process;GO:0071704//organic substance metabolic process;GO:0044238//primary metabolic process;GO:0008152//metabolic process;[F]GO:0016798//hydrolase activity, acting on glycosyl bonds;GO:0004553//hydrolase activity, hydrolyzing O-glycosyl compounds;GO:0003824//catalytic activity;GO:0016787//hydrolase activity;	biological_process;molecular_function	[P]metabolic process;[F]catalytic activity;	-2.09637
Arahy.YMUB8G	[P]GO:0044238//primary metabolic process;GO:0009116//nucleoside metabolic process;GO:1901135//carbohydrate derivative metabolic process;GO:0006725//cellular aromatic compound metabolic process;GO:0071704//organic substance metabolic process;GO:1901657//glycosyl compound metabolic process;GO:0006139//nucleobase-containing compound metabolic process;GO:0046483//heterocycle metabolic process;GO:1901…	biological_process;molecular_function	[P]metabolic process;cellular process;[F]catalytic activity;	2.28951
Arahy.Z1NGKZ	[P]GO:0005975//carbohydrate metabolic process;GO:0008152//metabolic process;GO:0071704//organic substance metabolic process;GO:0044238//primary metabolic process;[F]GO:0016787//hydrolase activity;GO:0003824//catalytic activity;GO:0016798//hydrolase activity, acting on glycosyl bonds;GO:0030246//carbohydrate binding;GO:0004553//hydrolase activity, hydrolyzing O-glycosyl compounds;GO:0005488//bindi…	biological_process;molecular_function	[P]metabolic process;[F]catalytic activity;binding;	-3.00208
Arahy.Z6GGIF	[P]GO:0044248//cellular catabolic process;GO:0008152//metabolic process;GO:0044237//cellular metabolic process;GO:0009987//cellular process;GO:0019439//aromatic compound catabolic process;GO:0009056//catabolic process;GO:0006725//cellular aromatic compound metabolic process;[F]GO:0051536//iron-sulfur cluster binding;GO:0051540//metal cluster binding;GO:0016705//oxidoreductase activity, acting on …	biological_process;molecular_function	[P]cellular process;metabolic process;[F]binding;catalytic activity;	-1.01376
Arahy.ZT6JLG	[P]GO:0008152//metabolic process;GO:0044238//primary metabolic process;GO:0005975//carbohydrate metabolic process;GO:0071704//organic substance metabolic process;[F]GO:0004553//hydrolase activity, hydrolyzing O-glycosyl compounds;GO:0003824//catalytic activity;GO:0016787//hydrolase activity;GO:0016798//hydrolase activity, acting on glycosyl bonds;	biological_process;molecular_function	[P]metabolic process;[F]catalytic activity;	-2.06687
Arahy.02FBPF	[P]GO:0007018//microtubule-based movement;GO:0007017//microtubule-based process;GO:0006928//movement of cell or subcellular component;GO:0009987//cellular process;[C]GO:0005623//cell;GO:0044430//cytoskeletal part;GO:0005874//microtubule;GO:0099081//supramolecular polymer;GO:0043226//organelle;GO:0099080//supramolecular complex;GO:0043228//non-membrane-bounded organelle;GO:0015630//microtubule cyt…	biological_process;molecular_function;cellular_component	[C]organelle;cell;organelle part;supramolecular complex;[P]cellular process;[F]binding;catalytic activity;	1.61679
Arahy.1KSV8R	[P]GO:1901576//organic substance biosynthetic process;GO:0016053//organic acid biosynthetic process;GO:0065008//regulation of biological quality;GO:0009694//jasmonic acid metabolic process;GO:0044237//cellular metabolic process;GO:0044249//cellular biosynthetic process;GO:0008152//metabolic process;GO:0044281//small molecule metabolic process;GO:0046394//carboxylic acid biosynthetic process;GO:00…	biological_process;molecular_function;cellular_component	[C]cell;organelle;membrane;membrane part;[P]cellular process;metabolic process;biological regulation;response to stimulus;[F]catalytic activity;	-1.05484
Arahy.1R706V	[P]GO:0008152//metabolic process;GO:0044238//primary metabolic process;GO:0071704//organic substance metabolic process;GO:0006629//lipid metabolic process;[C]GO:0031224//intrinsic component of membrane;GO:0044425//membrane part;GO:0016020//membrane;GO:0016021//integral component of membrane;[F]GO:0016717//oxidoreductase activity, acting on paired donors, with oxidation of a pair of donors resulti…	biological_process;molecular_function;cellular_component	[C]membrane;membrane part;[P]metabolic process;[F]catalytic activity;	-1.11637
Arahy.2G4BRW	[P]GO:0006139//nucleobase-containing compound metabolic process;GO:1901360//organic cyclic compound metabolic process;GO:0019438//aromatic compound biosynthetic process;GO:0044260//cellular macromolecule metabolic process;GO:0006807//nitrogen compound metabolic process;GO:0009987//cellular process;GO:0044237//cellular metabolic process;GO:0010467//gene expression;GO:0046483//heterocycle metabolic…	biological_process;molecular_function;cellular_component	[C]cell;organelle;[P]metabolic process;cellular process;[F]binding;transcription regulator activity;	-1.23018
Arahy.31EZX1	[P]GO:0008152//metabolic process;[C]GO:0005623//cell;GO:0043227//membrane-bounded organelle;GO:0044464//cell part;GO:0043226//organelle;GO:0043229//intracellular organelle;GO:0005622//intracellular;GO:0043231//intracellular membrane-bounded organelle;GO:0044424//intracellular part;[F]GO:0016758//transferase activity, transferring hexosyl groups;GO:0016757//transferase activity, transferring glyco…	biological_process;molecular_function;cellular_component	[C]cell;organelle;[P]metabolic process;[F]catalytic activity;	-1.27506
Arahy.31N5UK	[P]GO:0009834//plant-type secondary cell wall biogenesis;GO:0071669//plant-type cell wall organization or biogenesis;GO:0005975//carbohydrate metabolic process;GO:0044238//primary metabolic process;GO:0071840//cellular component organization or biogenesis;GO:0071554//cell wall organization or biogenesis;GO:0009058//biosynthetic process;GO:0000271//polysaccharide biosynthetic process;GO:0070592//c…	biological_process;molecular_function;cellular_component	[C]membrane part;membrane;cell;organelle;[P]cellular process;metabolic process;cellular component organization or biogenesis;[F]catalytic activity;	1.31392
Arahy.48UGBA	[P]GO:0044248//cellular catabolic process;GO:0019748//secondary metabolic process;GO:0009987//cellular process;GO:0046271//phenylpropanoid catabolic process;GO:0019439//aromatic compound catabolic process;GO:0008152//metabolic process;GO:0009056//catabolic process;GO:0009698//phenylpropanoid metabolic process;GO:0046274//lignin catabolic process;GO:0044237//cellular metabolic process;GO:0071704//…	biological_process;molecular_function;cellular_component	[C]extracellular region;[P]cellular process;metabolic process;[F]binding;catalytic activity;	1.17164
Arahy.4JTK6F	[P]GO:0044237//cellular metabolic process;GO:0006793//phosphorus metabolic process;GO:0009987//cellular process;GO:0006796//phosphate-containing compound metabolic process;GO:0016311//dephosphorylation;GO:0008152//metabolic process;[C]GO:0044424//intracellular part;GO:0005623//cell;GO:0005622//intracellular;GO:0005829//cytosol;GO:0044444//cytoplasmic part;GO:0005737//cytoplasm;GO:0044464//cell pa…	biological_process;molecular_function;cellular_component	[C]cell;[P]metabolic process;cellular process;[F]catalytic activity;	-1.21883
Arahy.509QUQ	[P]GO:0016070//RNA metabolic process;GO:0051173//positive regulation of nitrogen compound metabolic process;GO:0006807//nitrogen compound metabolic process;GO:0071704//organic substance metabolic process;GO:0006351//transcription, DNA-templated;GO:0034641//cellular nitrogen compound metabolic process;GO:0048518//positive regulation of biological process;GO:0031325//positive regulation of cellular…	biological_process;molecular_function;cellular_component	[C]cell;organelle;[P]biological regulation;metabolic process;cellular process;[F]transcription regulator activity;binding;	2.65933
Arahy.5B6ZAR	[P]GO:2001141//regulation of RNA biosynthetic process;GO:0006351//transcription, DNA-templated;GO:0045944//positive regulation of transcription from RNA polymerase II promoter;GO:0009891//positive regulation of biosynthetic process;GO:0010468//regulation of gene expression;GO:0044260//cellular macromolecule metabolic process;GO:0065007//biological regulation;GO:0019222//regulation of metabolic pr…	biological_process;molecular_function;cellular_component	[C]organelle;cell;[P]cellular process;biological regulation;metabolic process;[F]binding;transcription regulator activity;	2.81271
Arahy.64K373	[P]GO:0051234//establishment of localization;GO:0055085//transmembrane transport;GO:0006810//transport;GO:0051179//localization;[C]GO:0016020//membrane;GO:0043226//organelle;GO:0044424//intracellular part;GO:0044446//intracellular organelle part;GO:0031090//organelle membrane;GO:0043229//intracellular organelle;GO:0044422//organelle part;GO:0098805//whole membrane;GO:0031224//intrinsic component …	biological_process;molecular_function;cellular_component	[C]organelle;membrane part;membrane;cell;organelle part;[P]localization;[F]binding;catalytic activity;transporter activity;	-1.0404
Arahy.6X9KLT	[P]GO:0032774//RNA biosynthetic process;GO:0009059//macromolecule biosynthetic process;GO:0034645//cellular macromolecule biosynthetic process;GO:0071704//organic substance metabolic process;GO:0044271//cellular nitrogen compound biosynthetic process;GO:0006351//transcription, DNA-templated;GO:0044237//cellular metabolic process;GO:1901576//organic substance biosynthetic process;GO:0010467//gene …	biological_process;molecular_function;cellular_component	[C]membrane part;organelle;cell;membrane;[P]metabolic process;cellular process;[F]transcription regulator activity;binding;	1.25913
Arahy.794JCX	[P]GO:0006073//cellular glucan metabolic process;GO:0044042//glucan metabolic process;GO:0010410//hemicellulose metabolic process;GO:0005976//polysaccharide metabolic process;GO:0010383//cell wall polysaccharide metabolic process;GO:0044264//cellular polysaccharide metabolic process;GO:0044237//cellular metabolic process;GO:0008152//metabolic process;GO:0044238//primary metabolic process;GO:00717…	biological_process;molecular_function;cellular_component	[C]organelle;cell;[P]metabolic process;cellular process;[F]catalytic activity;	-1.12918
Arahy.7IT8A8	[P]GO:0043170//macromolecule metabolic process;GO:0044238//primary metabolic process;GO:0034641//cellular nitrogen compound metabolic process;GO:0046483//heterocycle metabolic process;GO:0044249//cellular biosynthetic process;GO:0009058//biosynthetic process;GO:0044237//cellular metabolic process;GO:0034645//cellular macromolecule biosynthetic process;GO:0008152//metabolic process;GO:0006260//DNA…	biological_process;molecular_function;cellular_component	[C]organelle;cell;[P]metabolic process;response to stimulus;cellular process;[F]binding;	-1.44782
Arahy.7MZS4M	[P]GO:0016043//cellular component organization;GO:0009056//catabolic process;GO:0045229//external encapsulating structure organization;GO:0016052//carbohydrate catabolic process;GO:0044248//cellular catabolic process;GO:0009057//macromolecule catabolic process;GO:0044237//cellular metabolic process;GO:0045490//pectin catabolic process;GO:0045488//pectin metabolic process;GO:0071704//organic subst…	biological_process;molecular_function;cellular_component	[C]extracellular region;cell;[P]cellular process;metabolic process;cellular component organization or biogenesis;[F]molecular function regulator;catalytic activity;	1.20099
Arahy.81ICF1	[P]GO:0005975//carbohydrate metabolic process;GO:0005976//polysaccharide metabolic process;GO:0071704//organic substance metabolic process;GO:0071554//cell wall organization or biogenesis;GO:0042737//drug catabolic process;GO:0071555//cell wall organization;GO:0044238//primary metabolic process;GO:0017144//drug metabolic process;GO:0045229//external encapsulating structure organization;GO:0042545…	biological_process;molecular_function;cellular_component	[C]cell;[P]cellular component organization or biogenesis;metabolic process;cellular process;[F]molecular function regulator;catalytic activity;	-1.27344
Arahy.82KWKE	[P]GO:0044264//cellular polysaccharide metabolic process;GO:0009058//biosynthetic process;GO:0051274//beta-glucan biosynthetic process;GO:0005976//polysaccharide metabolic process;GO:0000271//polysaccharide biosynthetic process;GO:0034637//cellular carbohydrate biosynthetic process;GO:0044238//primary metabolic process;GO:0009059//macromolecule biosynthetic process;GO:0033692//cellular polysaccha…	biological_process;molecular_function;cellular_component	[C]membrane;membrane part;[P]cellular component organization or biogenesis;cellular process;metabolic process;[F]catalytic activity;	-1.48558
Arahy.8MUI2Y	[P]GO:0006810//transport;GO:0051179//localization;GO:0055085//transmembrane transport;GO:0051234//establishment of localization;[C]GO:0000325//plant-type vacuole;GO:0098588//bounding membrane of organelle;GO:0005622//intracellular;GO:0044464//cell part;GO:0031090//organelle membrane;GO:0043227//membrane-bounded organelle;GO:0044446//intracellular organelle part;GO:0005737//cytoplasm;GO:0044437//v…	biological_process;molecular_function;cellular_component	[C]organelle;organelle part;membrane part;membrane;cell;[P]localization;[F]transporter activity;catalytic activity;binding;	-1.29566
Arahy.9309CX	[P]GO:0030003//cellular cation homeostasis;GO:0098771//inorganic ion homeostasis;GO:0006811//ion transport;GO:0006812//cation transport;GO:0042592//homeostatic process;GO:0055080//cation homeostasis;GO:0065007//biological regulation;GO:0006873//cellular ion homeostasis;GO:0051179//localization;GO:0051234//establishment of localization;GO:0055076//transition metal ion homeostasis;GO:0055082//cellu…	biological_process;molecular_function;cellular_component	[C]cell;[P]localization;biological regulation;cellular process;[F]binding;	-1.06005
Arahy.9E9N8A	[P]GO:0006022//aminoglycan metabolic process;GO:0009987//cellular process;GO:0006026//aminoglycan catabolic process;GO:0044248//cellular catabolic process;GO:0044238//primary metabolic process;GO:1901135//carbohydrate derivative metabolic process;GO:1901564//organonitrogen compound metabolic process;GO:0006040//amino sugar metabolic process;GO:0008152//metabolic process;GO:1901136//carbohydrate d…	biological_process;molecular_function;cellular_component	[C]extracellular region;[P]cellular process;metabolic process;[F]catalytic activity;binding;	-3.6138
Arahy.9GLC3X	[P]GO:0006811//ion transport;GO:0015672//monovalent inorganic cation transport;GO:0065008//regulation of biological quality;GO:0051179//localization;GO:0098662//inorganic cation transmembrane transport;GO:0065007//biological regulation;GO:0042391//regulation of membrane potential;GO:0034220//ion transmembrane transport;GO:0030001//metal ion transport;GO:0030322//stabilization of membrane potentia…	biological_process;molecular_function;cellular_component	[C]organelle;membrane part;organelle part;membrane;cell;[P]localization;cellular process;biological regulation;[F]transporter activity;	1.1994
Arahy.9Y4GVD	[P]GO:0006725//cellular aromatic compound metabolic process;GO:0009889//regulation of biosynthetic process;GO:0045944//positive regulation of transcription from RNA polymerase II promoter;GO:0065007//biological regulation;GO:0044238//primary metabolic process;GO:0008152//metabolic process;GO:0031328//positive regulation of cellular biosynthetic process;GO:0032774//RNA biosynthetic process;GO:2001…	biological_process;molecular_function;cellular_component	[C]cell;organelle;[P]biological regulation;metabolic process;cellular process;[F]transcription regulator activity;binding;	1.19469
Arahy.A76KD4	[P]GO:0019219//regulation of nucleobase-containing compound metabolic process;GO:2001141//regulation of RNA biosynthetic process;GO:0051172//negative regulation of nitrogen compound metabolic process;GO:0010605//negative regulation of macromolecule metabolic process;GO:0048583//regulation of response to stimulus;GO:0010646//regulation of cell communication;GO:2000022//regulation of jasmonic acid …	biological_process;molecular_function;cellular_component	[C]cell;organelle;[P]response to stimulus;biological regulation;[F]transcription regulator activity;	-3.73826
Arahy.B7AHJA	[P]GO:0051974//negative regulation of telomerase activity;GO:0009890//negative regulation of biosynthetic process;GO:0010556//regulation of macromolecule biosynthetic process;GO:0050790//regulation of catalytic activity;GO:0048519//negative regulation of biological process;GO:0051128//regulation of cellular component organization;GO:0031324//negative regulation of cellular metabolic process;GO:00…	biological_process;molecular_function;cellular_component	[C]membrane-enclosed lumen;macromolecular complex;organelle part;organelle;cell;[P]cellular process;cellular component organization or biogenesis;biological regulation;metabolic process;[F]molecular function regulator;binding;	1.05107
Arahy.B833GN	[P]GO:0006357//regulation of transcription from RNA polymerase II promoter;GO:0031323//regulation of cellular metabolic process;GO:0060255//regulation of macromolecule metabolic process;GO:0065007//biological regulation;GO:0010556//regulation of macromolecule biosynthetic process;GO:1903506//regulation of nucleic acid-templated transcription;GO:0080090//regulation of primary metabolic process;GO:…	biological_process;molecular_function;cellular_component	[C]organelle;cell;organelle part;macromolecular complex;[P]biological regulation;[F]binding;	-5.31944
Arahy.BDKN1M	[P]GO:0008152//metabolic process;[C]GO:0043226//organelle;GO:0044464//cell part;GO:0005622//intracellular;GO:0044424//intracellular part;GO:0005623//cell;GO:0043229//intracellular organelle;GO:0043231//intracellular membrane-bounded organelle;GO:0043227//membrane-bounded organelle;[F]GO:0035251//UDP-glucosyltransferase activity;GO:0003824//catalytic activity;GO:0016758//transferase activity, tran…	biological_process;molecular_function;cellular_component	[C]cell;organelle;[P]metabolic process;[F]catalytic activity;	3.35115
Arahy.BMWZ1G	[P]GO:0071555//cell wall organization;GO:0071840//cellular component organization or biogenesis;GO:0071554//cell wall organization or biogenesis;GO:0009987//cellular process;GO:0016043//cellular component organization;GO:0045229//external encapsulating structure organization;[C]GO:0005576//extracellular region;GO:0009505//plant-type cell wall;GO:0071944//cell periphery;GO:0044464//cell part;GO:00…	biological_process;molecular_function;cellular_component	[C]extracellular region;cell;[P]cellular process;cellular component organization or biogenesis;[F]catalytic activity;	1.44189
Arahy.BN9D0T	[P]GO:0051273//beta-glucan metabolic process;GO:0044255//cellular lipid metabolic process;GO:0009832//plant-type cell wall biogenesis;GO:0048731//system development;GO:0006793//phosphorus metabolic process;GO:0032501//multicellular organismal process;GO:0045017//glycerolipid biosynthetic process;GO:1903509//liposaccharide metabolic process;GO:0071554//cell wall organization or biogenesis;GO:00614…	biological_process;molecular_function;cellular_component	[C]membrane part;membrane;[P]cellular component organization or biogenesis;reproduction;cellular process;multicellular organismal process;metabolic process;reproductive process;developmental process;[F]catalytic activity;	1.39512
Arahy.BV906L	[P]GO:0009698//phenylpropanoid metabolic process;GO:0044237//cellular metabolic process;GO:0046271//phenylpropanoid catabolic process;GO:1901360//organic cyclic compound metabolic process;GO:0009808//lignin metabolic process;GO:1901361//organic cyclic compound catabolic process;GO:0019748//secondary metabolic process;GO:1901575//organic substance catabolic process;GO:0008152//metabolic process;GO…	biological_process;molecular_function;cellular_component	[C]extracellular region;[P]cellular process;metabolic process;[F]catalytic activity;binding;	1.09021
Arahy.CEFU99	[P]GO:0009698//phenylpropanoid metabolic process;GO:0044237//cellular metabolic process;GO:0071704//organic substance metabolic process;GO:1901575//organic substance catabolic process;GO:0044248//cellular catabolic process;GO:0046271//phenylpropanoid catabolic process;GO:0046274//lignin catabolic process;GO:0006725//cellular aromatic compound metabolic process;GO:1901360//organic cyclic compound …	biological_process;molecular_function;cellular_component	[C]extracellular region;[P]cellular process;metabolic process;[F]binding;catalytic activity;	-1.11076
Arahy.CYY94F	[P]GO:0071702//organic substance transport;GO:0050801//ion homeostasis;GO:0042592//homeostatic process;GO:0032973//amino acid export;GO:0006820//anion transport;GO:0080144//amino acid homeostasis;GO:0065008//regulation of biological quality;GO:0065007//biological regulation;GO:0043090//amino acid import;GO:0048878//chemical homeostasis;GO:0046942//carboxylic acid transport;GO:0071705//nitrogen co…	biological_process;molecular_function;cellular_component	[C]cell;membrane part;membrane;[P]biological regulation;localization;[F]transporter activity;	2.67133
Arahy.D324NA	[P]GO:0009987//cellular process;GO:0007018//microtubule-based movement;GO:0007017//microtubule-based process;GO:0006928//movement of cell or subcellular component;[C]GO:0044464//cell part;GO:0005871//kinesin complex;GO:0099512//supramolecular fiber;GO:0044422//organelle part;GO:0043229//intracellular organelle;GO:0044446//intracellular organelle part;GO:0032991//macromolecular complex;GO:0015630/…	biological_process;molecular_function;cellular_component	[C]cell;organelle part;membrane part;organelle;supramolecular complex;macromolecular complex;membrane;[P]cellular process;[F]catalytic activity;binding;	1.51328
Arahy.DGV151	[P]GO:0009059//macromolecule biosynthetic process;GO:0006807//nitrogen compound metabolic process;GO:0044237//cellular metabolic process;GO:0043043//peptide biosynthetic process;GO:0043603//cellular amide metabolic process;GO:0006412//translation;GO:0043170//macromolecule metabolic process;GO:0019538//protein metabolic process;GO:0010467//gene expression;GO:0034641//cellular nitrogen compound met…	biological_process;molecular_function;cellular_component	[C]macromolecular complex;organelle;cell;cell part;organelle part;[P]metabolic process;cellular process;[F]structural molecule activity;binding;	-1.04291
Arahy.DQCW8K	[P]GO:0051253//negative regulation of RNA metabolic process;GO:0009892//negative regulation of metabolic process;GO:1902679//negative regulation of RNA biosynthetic process;GO:2000022//regulation of jasmonic acid mediated signaling pathway;GO:0031347//regulation of defense response;GO:0080090//regulation of primary metabolic process;GO:0048523//negative regulation of cellular process;GO:0010646//…	biological_process;molecular_function;cellular_component	[C]organelle;cell;[P]response to stimulus;biological regulation;[F]transcription regulator activity;	-2.09589
Arahy.ELW4ST	[P]GO:0043161//proteasome-mediated ubiquitin-dependent protein catabolic process;GO:0044238//primary metabolic process;GO:1901565//organonitrogen compound catabolic process;GO:0070647//protein modification by small protein conjugation or removal;GO:0051603//proteolysis involved in cellular protein catabolic process;GO:0044257//cellular protein catabolic process;GO:0043632//modification-dependent …	biological_process;molecular_function;cellular_component	[C]macromolecular complex;cell;[P]biological regulation;metabolic process;cellular process;[F]binding;	1.3639
Arahy.F096Y2	[P]GO:0019222//regulation of metabolic process;GO:0010468//regulation of gene expression;GO:0050789//regulation of biological process;GO:2001141//regulation of RNA biosynthetic process;GO:0019219//regulation of nucleobase-containing compound metabolic process;GO:0009889//regulation of biosynthetic process;GO:0010556//regulation of macromolecule biosynthetic process;GO:1903506//regulation of nucle…	biological_process;molecular_function;cellular_component	[C]cell;organelle;[P]biological regulation;[F]binding;	2.24363
Arahy.F4PGJ6	[P]GO:1901606//alpha-amino acid catabolic process;GO:0009064//glutamine family amino acid metabolic process;GO:1901605//alpha-amino acid metabolic process;GO:1901564//organonitrogen compound metabolic process;GO:0006807//nitrogen compound metabolic process;GO:0009065//glutamine family amino acid catabolic process;GO:0046395//carboxylic acid catabolic process;GO:0044281//small molecule metabolic p…	biological_process;molecular_function;cellular_component	[C]organelle;cell;[P]cellular process;metabolic process;[F]binding;catalytic activity;	-1.20457
Arahy.F5Z0S5	[P]GO:1901362//organic cyclic compound biosynthetic process;GO:0009058//biosynthetic process;GO:0006779//porphyrin-containing compound biosynthetic process;GO:0044271//cellular nitrogen compound biosynthetic process;GO:1901566//organonitrogen compound biosynthetic process;GO:0006778//porphyrin-containing compound metabolic process;GO:0071704//organic substance metabolic process;GO:0006725//cellul…	biological_process;molecular_function;cellular_component	[C]membrane;membrane part;[P]metabolic process;cellular process;[F]catalytic activity;	-1.0083
Arahy.GI67CA	[P]GO:0008152//metabolic process;GO:0019748//secondary metabolic process;GO:0009058//biosynthetic process;GO:0044550//secondary metabolite biosynthetic process;[C]GO:0044425//membrane part;GO:0031224//intrinsic component of membrane;GO:0016020//membrane;GO:0016021//integral component of membrane;[F]GO:1901363//heterocyclic compound binding;GO:0048037//cofactor binding;GO:0046914//transition metal…	biological_process;molecular_function;cellular_component	[C]membrane;membrane part;[P]metabolic process;[F]catalytic activity;binding;	-1.24593
Arahy.I1T3QD	[P]GO:0044260//cellular macromolecule metabolic process;GO:0071840//cellular component organization or biogenesis;GO:0044238//primary metabolic process;GO:0034622//cellular macromolecular complex assembly;GO:1901564//organonitrogen compound metabolic process;GO:0044267//cellular protein metabolic process;GO:0022613//ribonucleoprotein complex biogenesis;GO:0022607//cellular component assembly;GO:0…	biological_process;molecular_function;cellular_component	[C]macromolecular complex;cell;organelle part;organelle;cell part;[P]metabolic process;cellular component organization or biogenesis;cellular process;[F]binding;structural molecule activity;	2.82007
Arahy.I41NMG	[P]GO:0044085//cellular component biogenesis;GO:0065004//protein-DNA complex assembly;GO:0009987//cellular process;GO:0006333//chromatin assembly or disassembly;GO:0006334//nucleosome assembly;GO:0022607//cellular component assembly;GO:0016043//cellular component organization;GO:0065003//macromolecular complex assembly;GO:0034622//cellular macromolecular complex assembly;GO:0071824//protein-DNA c…	biological_process;molecular_function;cellular_component	[C]cell;organelle part;macromolecular complex;organelle;[P]cellular process;cellular component organization or biogenesis;[F]binding;	1.20218
Arahy.I4ZC3D	[P]GO:0009167//purine ribonucleoside monophosphate metabolic process;GO:0008152//metabolic process;GO:0006811//ion transport;GO:0009260//ribonucleotide biosynthetic process;GO:0019693//ribose phosphate metabolic process;GO:0009205//purine ribonucleoside triphosphate metabolic process;GO:0009144//purine nucleoside triphosphate metabolic process;GO:0015992//proton transport;GO:0006810//transport;GO…	biological_process;molecular_function;cellular_component	[C]organelle part;membrane part;cell;macromolecular complex;membrane;organelle;[P]metabolic process;cellular process;localization;[F]transporter activity;	-1.32932
Arahy.IUT8LB	[P]GO:0008152//metabolic process;GO:0044237//cellular metabolic process;GO:0009987//cellular process;GO:0015979//photosynthesis;[C]GO:0032991//macromolecular complex;GO:0044424//intracellular part;GO:0034357//photosynthetic membrane;GO:0019898//extrinsic component of membrane;GO:0043234//protein complex;GO:0044464//cell part;GO:0009521//photosystem;GO:0098796//membrane protein complex;GO:0009523/…	biological_process;molecular_function;cellular_component	[C]macromolecular complex;membrane;cell;membrane part;[P]metabolic process;cellular process;[F]binding;	-1.11313
Arahy.IY6P5S	[P]GO:0043412//macromolecule modification;GO:1901564//organonitrogen compound metabolic process;GO:0007166//cell surface receptor signaling pathway;GO:0006793//phosphorus metabolic process;GO:0007154//cell communication;GO:0006468//protein phosphorylation;GO:0008152//metabolic process;GO:0050789//regulation of biological process;GO:0006796//phosphate-containing compound metabolic process;GO:00650…	biological_process;molecular_function;cellular_component	[C]membrane;membrane part;cell;[P]metabolic process;signaling;cellular process;biological regulation;response to stimulus;[F]molecular transducer activity;signal transducer activity;catalytic activity;binding;	-4.89284
Arahy.J32TID	[P]GO:0051234//establishment of localization;GO:0006810//transport;GO:0051179//localization;[C]GO:0044425//membrane part;GO:0016020//membrane;GO:0031224//intrinsic component of membrane;GO:0016021//integral component of membrane;[F]GO:0016462//pyrophosphatase activity;GO:0000166//nucleotide binding;GO:0008144//drug binding;GO:0003824//catalytic activity;GO:0032553//ribonucleotide binding;GO:00973…	biological_process;molecular_function;cellular_component	[C]membrane part;membrane;[P]localization;[F]catalytic activity;binding;	1.21563
Arahy.J8M6QI	[P]GO:0044249//cellular biosynthetic process;GO:0043170//macromolecule metabolic process;GO:0034645//cellular macromolecule biosynthetic process;GO:0044042//glucan metabolic process;GO:0008152//metabolic process;GO:0051273//beta-glucan metabolic process;GO:0033692//cellular polysaccharide biosynthetic process;GO:0044264//cellular polysaccharide metabolic process;GO:0009987//cellular process;GO:00…	biological_process;molecular_function;cellular_component	[C]membrane part;cell;membrane;[P]cellular process;metabolic process;cellular component organization or biogenesis;[F]binding;catalytic activity;	1.06195
Arahy.K79JM6	[P]GO:0071704//organic substance metabolic process;GO:0043170//macromolecule metabolic process;GO:0009059//macromolecule biosynthetic process;GO:0009987//cellular process;GO:1901576//organic substance biosynthetic process;GO:0044237//cellular metabolic process;GO:0010143//cutin biosynthetic process;GO:0006796//phosphate-containing compound metabolic process;GO:0006793//phosphorus metabolic proces…	biological_process;molecular_function;cellular_component	[C]membrane;membrane part;[P]cellular process;metabolic process;[F]catalytic activity;	-1.22133
Arahy.K9QGVV	[P]GO:0008152//metabolic process;GO:0044550//secondary metabolite biosynthetic process;GO:0019748//secondary metabolic process;GO:0009058//biosynthetic process;[C]GO:0044425//membrane part;GO:0031224//intrinsic component of membrane;GO:0016020//membrane;GO:0016021//integral component of membrane;[F]GO:0046872//metal ion binding;GO:1901363//heterocyclic compound binding;GO:0043169//cation binding;…	biological_process;molecular_function;cellular_component	[C]membrane;membrane part;[P]metabolic process;[F]catalytic activity;binding;	4.59033
Arahy.KX036Y	[P]GO:0061640//cytoskeleton-dependent cytokinesis;GO:0005976//polysaccharide metabolic process;GO:0044237//cellular metabolic process;GO:0043170//macromolecule metabolic process;GO:0071555//cell wall organization;GO:0051274//beta-glucan biosynthetic process;GO:0045229//external encapsulating structure organization;GO:0016051//carbohydrate biosynthetic process;GO:0016043//cellular component organi…	biological_process;molecular_function;cellular_component	[C]organelle;cell;membrane;membrane part;[P]cellular component organization or biogenesis;metabolic process;cellular process;[F]binding;catalytic activity;	-1.77302
Arahy.L9IK9Y	[P]GO:0031326//regulation of cellular biosynthetic process;GO:0044237//cellular metabolic process;GO:0051252//regulation of RNA metabolic process;GO:0019438//aromatic compound biosynthetic process;GO:0006351//transcription, DNA-templated;GO:0043170//macromolecule metabolic process;GO:1901576//organic substance biosynthetic process;GO:0065007//biological regulation;GO:2000112//regulation of cellul…	biological_process;molecular_function;cellular_component	[C]cell;organelle;[P]metabolic process;biological regulation;cellular process;[F]binding;	1.45603
Arahy.LE2Y29	[P]GO:0008152//metabolic process;GO:0071704//organic substance metabolic process;GO:0044267//cellular protein metabolic process;GO:0034645//cellular macromolecule biosynthetic process;GO:0043604//amide biosynthetic process;GO:0043603//cellular amide metabolic process;GO:0019538//protein metabolic process;GO:0044249//cellular biosynthetic process;GO:1901564//organonitrogen compound metabolic proce…	biological_process;molecular_function;cellular_component	[C]macromolecular complex;cell;organelle;cell part;[P]metabolic process;cellular process;[F]structural molecule activity;	-1.18396
Arahy.M35B2F	[P]GO:0016043//cellular component organization;GO:0071704//organic substance metabolic process;GO:0005975//carbohydrate metabolic process;GO:0071840//cellular component organization or biogenesis;GO:0008152//metabolic process;GO:0071554//cell wall organization or biogenesis;GO:0009987//cellular process;GO:0045229//external encapsulating structure organization;GO:0044238//primary metabolic process…	biological_process;molecular_function;cellular_component	[C]extracellular region;membrane;membrane part;[P]cellular component organization or biogenesis;cellular process;metabolic process;[F]catalytic activity;	1.34683
Arahy.ME1Y07	[P]GO:0019439//aromatic compound catabolic process;GO:0009698//phenylpropanoid metabolic process;GO:0046274//lignin catabolic process;GO:0009056//catabolic process;GO:0006725//cellular aromatic compound metabolic process;GO:0044248//cellular catabolic process;GO:1901361//organic cyclic compound catabolic process;GO:0008152//metabolic process;GO:0009987//cellular process;GO:1901575//organic substa…	biological_process;molecular_function;cellular_component	[C]extracellular region;[P]metabolic process;cellular process;[F]catalytic activity;binding;	1.16853
Arahy.MSB8QE	[P]GO:0046364//monosaccharide biosynthetic process;GO:0005985//sucrose metabolic process;GO:0044238//primary metabolic process;GO:0006793//phosphorus metabolic process;GO:1901576//organic substance biosynthetic process;GO:0005984//disaccharide metabolic process;GO:0071704//organic substance metabolic process;GO:0044281//small molecule metabolic process;GO:0005996//monosaccharide metabolic process…	biological_process;molecular_function;cellular_component	[C]cell;[P]cellular process;metabolic process;[F]catalytic activity;	-1.32213
Arahy.MT3DPF	[P]GO:0005975//carbohydrate metabolic process;GO:0006032//chitin catabolic process;GO:0006040//amino sugar metabolic process;GO:0043170//macromolecule metabolic process;GO:0017144//drug metabolic process;GO:0042737//drug catabolic process;GO:0008152//metabolic process;GO:1901565//organonitrogen compound catabolic process;GO:0006807//nitrogen compound metabolic process;GO:1901575//organic substanc…	biological_process;molecular_function;cellular_component	[C]extracellular region;[P]metabolic process;cellular process;[F]catalytic activity;binding;	-3.28498
Arahy.NB2RRK	[P]GO:0044248//cellular catabolic process;GO:0044238//primary metabolic process;GO:0044550//secondary metabolite biosynthetic process;GO:0072330//monocarboxylic acid biosynthetic process;GO:1901576//organic substance biosynthetic process;GO:0006725//cellular aromatic compound metabolic process;GO:0044281//small molecule metabolic process;GO:0042737//drug catabolic process;GO:0006558//L-phenylalan…	biological_process;molecular_function;cellular_component	[C]cell;[P]metabolic process;cellular process;[F]catalytic activity;	1.24485
Arahy.P4WXL8	[P]GO:0010558//negative regulation of macromolecule biosynthetic process;GO:0080134//regulation of response to stress;GO:0080090//regulation of primary metabolic process;GO:0065007//biological regulation;GO:0051253//negative regulation of RNA metabolic process;GO:0050896//response to stimulus;GO:0010556//regulation of macromolecule biosynthetic process;GO:0010605//negative regulation of macromole…	biological_process;molecular_function;cellular_component	[C]cell;organelle;[P]response to stimulus;biological regulation;[F]transcription regulator activity;	-3.02314
Arahy.PH1SAB	[P]GO:0044264//cellular polysaccharide metabolic process;GO:0044260//cellular macromolecule metabolic process;GO:0005982//starch metabolic process;GO:0044262//cellular carbohydrate metabolic process;GO:0006073//cellular glucan metabolic process;GO:0044237//cellular metabolic process;GO:0009250//glucan biosynthetic process;GO:0043170//macromolecule metabolic process;GO:0009059//macromolecule biosy…	biological_process;molecular_function;cellular_component	[C]organelle;cell;[P]cellular process;metabolic process;[F]catalytic activity;	-4.92253
Arahy.RCEZ9L	[P]GO:0006950//response to stress;GO:0009607//response to biotic stimulus;GO:0006952//defense response;GO:0050896//response to stimulus;[C]GO:0016021//integral component of membrane;GO:0044425//membrane part;GO:0016020//membrane;GO:0031224//intrinsic component of membrane;[F]GO:0005488//binding;GO:0005515//protein binding;GO:0005516//calmodulin binding;	biological_process;molecular_function;cellular_component	[C]membrane;membrane part;[P]response to stimulus;[F]binding;	-1.03643
Arahy.S3EA7B	[P]GO:0055076//transition metal ion homeostasis;GO:0006873//cellular ion homeostasis;GO:0042592//homeostatic process;GO:0048878//chemical homeostasis;GO:0065008//regulation of biological quality;GO:0055080//cation homeostasis;GO:0030001//metal ion transport;GO:0030003//cellular cation homeostasis;GO:0055082//cellular chemical homeostasis;GO:0065007//biological regulation;GO:0019725//cellular home…	biological_process;molecular_function;cellular_component	[C]cell;[P]localization;cellular process;biological regulation;[F]binding;	1.2274
Arahy.S3RDB1	[P]GO:0071840//cellular component organization or biogenesis;GO:0044085//cellular component biogenesis;GO:0044237//cellular metabolic process;GO:0065003//macromolecular complex assembly;GO:0015979//photosynthesis;GO:0034622//cellular macromolecular complex assembly;GO:0017004//cytochrome complex assembly;GO:0022607//cellular component assembly;GO:0043933//macromolecular complex subunit organizati…	biological_process;molecular_function;cellular_component	[C]membrane part;organelle;organelle part;membrane;macromolecular complex;cell;[P]cellular process;cellular component organization or biogenesis;metabolic process;[F]catalytic activity;	-3.80124
Arahy.S747I7	[P]GO:0000280//nuclear division;GO:0044237//cellular metabolic process;GO:0006259//DNA metabolic process;GO:0007129//synapsis;GO:0090304//nucleic acid metabolic process;GO:0090305//nucleic acid phosphodiester bond hydrolysis;GO:0045132//meiotic chromosome segregation;GO:0051276//chromosome organization;GO:0034641//cellular nitrogen compound metabolic process;GO:0007131//reciprocal meiotic recombi…	biological_process;molecular_function;cellular_component	[C]organelle;cell;[P]metabolic process;reproduction;cellular process;cellular component organization or biogenesis;reproductive process;[F]binding;	-1.02276
Arahy.SH5MUD	[P]GO:0035336//long-chain fatty-acyl-CoA metabolic process;GO:0044238//primary metabolic process;GO:0006725//cellular aromatic compound metabolic process;GO:1901568//fatty acid derivative metabolic process;GO:0006637//acyl-CoA metabolic process;GO:0019748//secondary metabolic process;GO:0035383//thioester metabolic process;GO:0071704//organic substance metabolic process;GO:0010345//suberin biosyn…	biological_process;molecular_function;cellular_component	[C]cell;organelle;[P]cellular process;metabolic process;[F]catalytic activity;	-2.80198
Arahy.SR30KW	[P]GO:0006950//response to stress;GO:0042737//drug catabolic process;GO:0044248//cellular catabolic process;GO:0042744//hydrogen peroxide catabolic process;GO:0009056//catabolic process;GO:0051187//cofactor catabolic process;GO:0042743//hydrogen peroxide metabolic process;GO:0008152//metabolic process;GO:0009987//cellular process;GO:0050896//response to stimulus;GO:0017144//drug metabolic process…	biological_process;molecular_function;cellular_component	[C]extracellular region;membrane;membrane part;[P]metabolic process;cellular process;response to stimulus;[F]catalytic activity;binding;antioxidant activity;	1.36265
Arahy.STL1FG	[P]GO:0008152//metabolic process;[C]GO:0044425//membrane part;GO:0016021//integral component of membrane;GO:0031224//intrinsic component of membrane;GO:0016020//membrane;[F]GO:0016757//transferase activity, transferring glycosyl groups;GO:0016740//transferase activity;GO:0003824//catalytic activity;GO:0016758//transferase activity, transferring hexosyl groups;	biological_process;molecular_function;cellular_component	[C]membrane part;membrane;[P]metabolic process;[F]catalytic activity;	2.57926
Arahy.SUV5R4	[P]GO:0006810//transport;GO:0051179//localization;GO:0055085//transmembrane transport;GO:0006839//mitochondrial transport;GO:0051234//establishment of localization;[C]GO:0044446//intracellular organelle part;GO:0044464//cell part;GO:0044429//mitochondrial part;GO:0016021//integral component of membrane;GO:0016020//membrane;GO:0043231//intracellular membrane-bounded organelle;GO:0043226//organelle…	biological_process;molecular_function;cellular_component	[C]membrane;organelle part;organelle;cell;membrane part;[P]localization;[F]transporter activity;	1.84959
Arahy.T1UA0C	[P]GO:0006629//lipid metabolic process;GO:0071704//organic substance metabolic process;GO:0065007//biological regulation;GO:0050794//regulation of cellular process;GO:0048017//inositol lipid-mediated signaling;GO:0008152//metabolic process;GO:0044238//primary metabolic process;GO:0006793//phosphorus metabolic process;GO:0006650//glycerophospholipid metabolic process;GO:0051716//cellular response …	biological_process;molecular_function;cellular_component	[C]cell;[P]metabolic process;response to stimulus;signaling;biological regulation;cellular process;[F]catalytic activity;binding;	-1.45048
Arahy.TF5DD7	[P]GO:0009987//cellular process;GO:0048869//cellular developmental process;GO:0032502//developmental process;GO:0030154//cell differentiation;[C]GO:0032991//macromolecular complex;GO:0043234//protein complex;GO:0005622//intracellular;GO:0005667//transcription factor complex;GO:0043226//organelle;GO:0043229//intracellular organelle;GO:0005634//nucleus;GO:0005623//cell;GO:0044464//cell part;GO:0043…	biological_process;molecular_function;cellular_component	[C]organelle;macromolecular complex;cell;[P]cellular process;developmental process;[F]binding;transcription regulator activity;	-4.55515
Arahy.TI8LFW	[P]GO:0019748//secondary metabolic process;GO:0009058//biosynthetic process;GO:0008152//metabolic process;GO:0044550//secondary metabolite biosynthetic process;[C]GO:0044425//membrane part;GO:0016021//integral component of membrane;GO:0031224//intrinsic component of membrane;GO:0016020//membrane;[F]GO:0097159//organic cyclic compound binding;GO:0003824//catalytic activity;GO:0016705//oxidoreducta…	biological_process;molecular_function;cellular_component	[C]membrane part;membrane;[P]metabolic process;[F]binding;catalytic activity;	-1.81177
Arahy.TICU69	[P]GO:0048731//system development;GO:0009956//radial pattern formation;GO:0048827//phyllome development;GO:0006351//transcription, DNA-templated;GO:0009987//cellular process;GO:0044271//cellular nitrogen compound biosynthetic process;GO:1901576//organic substance biosynthetic process;GO:0044237//cellular metabolic process;GO:0044238//primary metabolic process;GO:0006139//nucleobase-containing com…	biological_process;molecular_function;cellular_component	[C]cell;organelle;[P]multicellular organismal process;cellular process;developmental process;metabolic process;[F]transcription regulator activity;binding;	1.82416
Arahy.UA0Z8F	[P]GO:0071840//cellular component organization or biogenesis;GO:0005976//polysaccharide metabolic process;GO:0034637//cellular carbohydrate biosynthetic process;GO:0043170//macromolecule metabolic process;GO:0009987//cellular process;GO:0034645//cellular macromolecule biosynthetic process;GO:0044260//cellular macromolecule metabolic process;GO:0006073//cellular glucan metabolic process;GO:0045229…	biological_process;molecular_function;cellular_component	[C]cell;membrane;membrane part;[P]cellular component organization or biogenesis;cellular process;metabolic process;[F]binding;catalytic activity;	6.45757
Arahy.UCU3UG	[P]GO:0043170//macromolecule metabolic process;GO:0071555//cell wall organization;GO:0005976//polysaccharide metabolic process;GO:0016043//cellular component organization;GO:0005975//carbohydrate metabolic process;GO:0071554//cell wall organization or biogenesis;GO:0008152//metabolic process;GO:0071840//cellular component organization or biogenesis;GO:0044237//cellular metabolic process;GO:004426…	biological_process;molecular_function;cellular_component	[C]cell;extracellular region;[P]metabolic process;cellular process;cellular component organization or biogenesis;[F]catalytic activity;	1.19118
Arahy.V8HTKV	[P]GO:0009698//phenylpropanoid metabolic process;GO:0044237//cellular metabolic process;GO:0019748//secondary metabolic process;GO:0009056//catabolic process;GO:0046271//phenylpropanoid catabolic process;GO:1901360//organic cyclic compound metabolic process;GO:0046274//lignin catabolic process;GO:0019439//aromatic compound catabolic process;GO:0044248//cellular catabolic process;GO:1901575//organ…	biological_process;molecular_function;cellular_component	[C]membrane;extracellular region;membrane part;[P]metabolic process;cellular process;[F]catalytic activity;binding;	1.33997
Arahy.V9YDBD	[P]GO:0044237//cellular metabolic process;GO:0018130//heterocycle biosynthetic process;GO:1903506//regulation of nucleic acid-templated transcription;GO:0044249//cellular biosynthetic process;GO:0031323//regulation of cellular metabolic process;GO:0060255//regulation of macromolecule metabolic process;GO:0019219//regulation of nucleobase-containing compound metabolic process;GO:0031326//regulatio…	biological_process;molecular_function;cellular_component	[C]cell;organelle;[P]biological regulation;cellular process;metabolic process;[F]binding;	1.62477
Arahy.VS5FH3	[P]GO:0043170//macromolecule metabolic process;GO:0046483//heterocycle metabolic process;GO:0034654//nucleobase-containing compound biosynthetic process;GO:1901362//organic cyclic compound biosynthetic process;GO:0065007//biological regulation;GO:0071840//cellular component organization or biogenesis;GO:0019222//regulation of metabolic process;GO:1903506//regulation of nucleic acid-templated tran…	biological_process;molecular_function;cellular_component	[C]membrane-enclosed lumen;organelle;organelle part;cell;[P]metabolic process;cellular component organization or biogenesis;cellular process;biological regulation;[F]binding;catalytic activity;	1.19258
Arahy.VX11DM	[P]GO:0006119//oxidative phosphorylation;GO:0006810//transport;GO:0009161//ribonucleoside monophosphate metabolic process;GO:0044238//primary metabolic process;GO:1901135//carbohydrate derivative metabolic process;GO:0044237//cellular metabolic process;GO:0009205//purine ribonucleoside triphosphate metabolic process;GO:0009167//purine ribonucleoside monophosphate metabolic process;GO:0051179//loc…	biological_process;molecular_function;cellular_component	[C]membrane;organelle part;cell;membrane part;organelle;[P]localization;metabolic process;cellular process;[F]binding;catalytic activity;	-4.03843
Arahy.WE5WNX	[P]GO:0048544//recognition of pollen;GO:0022414//reproductive process;GO:0032501//multicellular organismal process;GO:0000003//reproduction;GO:0009875//pollen-pistil interaction;GO:0009856//pollination;GO:0009987//cellular process;GO:0007154//cell communication;GO:0044706//multi-multicellular organism process;GO:0008037//cell recognition;GO:0051704//multi-organism process;[C]GO:0016020//membrane;…	biological_process;molecular_function;cellular_component	[C]membrane;membrane part;[P]multi-organism process;reproduction;reproductive process;cellular process;multicellular organismal process;[F]catalytic activity;binding;	2.26998
Arahy.XIB6CP	[P]GO:0051179//localization;GO:0051234//establishment of localization;GO:0006810//transport;GO:0006812//cation transport;GO:0006811//ion transport;GO:0030001//metal ion transport;[C]GO:0044425//membrane part;GO:0016021//integral component of membrane;GO:0031224//intrinsic component of membrane;GO:0016020//membrane;[F]GO:0036094//small molecule binding;GO:0042626//ATPase activity, coupled to trans…	biological_process;molecular_function;cellular_component	[C]membrane part;membrane;[P]localization;[F]catalytic activity;transporter activity;binding;	6.06801
Arahy.XJC9R2	[P]GO:0044238//primary metabolic process;GO:0008152//metabolic process;GO:0071704//organic substance metabolic process;GO:0005975//carbohydrate metabolic process;[C]GO:0005773//vacuole;GO:0043231//intracellular membrane-bounded organelle;GO:0043229//intracellular organelle;GO:0030312//external encapsulating structure;GO:0044444//cytoplasmic part;GO:0043227//membrane-bounded organelle;GO:0005622//…	biological_process;molecular_function;cellular_component	[C]cell;organelle;[P]metabolic process;[F]catalytic activity;	1.21029
Arahy.XP4MBM	[P]GO:0008152//metabolic process;GO:0044237//cellular metabolic process;GO:0006950//response to stress;GO:0050896//response to stimulus;GO:0017144//drug metabolic process;GO:0072593//reactive oxygen species metabolic process;GO:0042743//hydrogen peroxide metabolic process;GO:0009056//catabolic process;GO:0051186//cofactor metabolic process;GO:0009987//cellular process;GO:0051187//cofactor catabol…	biological_process;molecular_function;cellular_component	[C]extracellular region;[P]response to stimulus;metabolic process;cellular process;[F]binding;catalytic activity;antioxidant activity;	1.06404
Arahy.XTU872	[P]GO:0055085//transmembrane transport;GO:0034219//carbohydrate transmembrane transport;GO:1905950//monosaccharide transmembrane transport;GO:0035428//hexose transmembrane transport;GO:0008645//hexose transport;GO:0046323//glucose import;GO:0051234//establishment of localization;GO:0071702//organic substance transport;GO:0008643//carbohydrate transport;GO:0015749//monosaccharide transport;GO:0015…	biological_process;molecular_function;cellular_component	[C]membrane part;membrane;[P]localization;[F]transporter activity;	-6.91445
Arahy.XXH2X2	[P]GO:0008152//metabolic process;[C]GO:0044424//intracellular part;GO:0044464//cell part;GO:0043226//organelle;GO:0043231//intracellular membrane-bounded organelle;GO:0043227//membrane-bounded organelle;GO:0005623//cell;GO:0043229//intracellular organelle;GO:0005622//intracellular;[F]GO:0008194//UDP-glycosyltransferase activity;GO:0016758//transferase activity, transferring hexosyl groups;GO:0016…	biological_process;molecular_function;cellular_component	[C]organelle;cell;[P]metabolic process;[F]catalytic activity;	-3.54212
Arahy.YEM7S9	[P]GO:0006950//response to stress;GO:0009056//catabolic process;GO:0044248//cellular catabolic process;GO:0006979//response to oxidative stress;GO:0042737//drug catabolic process;GO:0051187//cofactor catabolic process;GO:0042743//hydrogen peroxide metabolic process;GO:0017144//drug metabolic process;GO:0050896//response to stimulus;GO:0051186//cofactor metabolic process;GO:0008152//metabolic proc…	biological_process;molecular_function;cellular_component	[C]extracellular region;[P]metabolic process;cellular process;response to stimulus;[F]binding;catalytic activity;antioxidant activity;	-1.83332
Arahy.YH95L2	[P]GO:0008152//metabolic process;GO:0006091//generation of precursor metabolites and energy;GO:0015980//energy derivation by oxidation of organic compounds;GO:0009987//cellular process;GO:0055114//oxidation-reduction process;GO:0022900//electron transport chain;GO:0022904//respiratory electron transport chain;GO:0045333//cellular respiration;GO:0015979//photosynthesis;GO:0044237//cellular metabol…	biological_process;molecular_function;cellular_component	[C]membrane part;organelle;membrane;organelle part;cell;[P]cellular process;metabolic process;[F]catalytic activity;binding;	-1.99463
Arahy.YSDC3Q	[P]GO:0051187//cofactor catabolic process;GO:0051186//cofactor metabolic process;GO:0008152//metabolic process;GO:0017144//drug metabolic process;GO:0042737//drug catabolic process;GO:0050896//response to stimulus;GO:0009987//cellular process;GO:0006950//response to stress;GO:0042743//hydrogen peroxide metabolic process;GO:0006979//response to oxidative stress;GO:0042744//hydrogen peroxide catabo…	biological_process;molecular_function;cellular_component	[C]extracellular region;[P]cellular process;metabolic process;response to stimulus;[F]catalytic activity;antioxidant activity;binding;	3.48127
Arahy.YT5F2Q	[P]GO:0016310//phosphorylation;GO:0036211//protein modification process;GO:0009987//cellular process;GO:1901564//organonitrogen compound metabolic process;GO:0007154//cell communication;GO:0043412//macromolecule modification;GO:0007166//cell surface receptor signaling pathway;GO:0019538//protein metabolic process;GO:0050896//response to stimulus;GO:0044267//cellular protein metabolic process;GO:0…	biological_process;molecular_function;cellular_component	[C]cell;membrane part;membrane;[P]signaling;biological regulation;response to stimulus;metabolic process;cellular process;[F]molecular transducer activity;catalytic activity;signal transducer activity;binding;	1.48481
Arahy.YY6DN0	[P]GO:0015988//energy coupled proton transmembrane transport, against electrochemical gradient;GO:0098662//inorganic cation transmembrane transport;GO:0055085//transmembrane transport;GO:0015992//proton transport;GO:0006811//ion transport;GO:0051179//localization;GO:0051234//establishment of localization;GO:0098655//cation transmembrane transport;GO:0090662//ATP hydrolysis coupled transmembrane t…	biological_process;molecular_function;cellular_component	[C]organelle part;macromolecular complex;membrane part;cell;organelle;membrane;[P]localization;[F]transporter activity;	-10.1322
Arahy.ZDQ75D	[P]GO:0044238//primary metabolic process;GO:1901362//organic cyclic compound biosynthetic process;GO:0034654//nucleobase-containing compound biosynthetic process;GO:0018130//heterocycle biosynthetic process;GO:0019222//regulation of metabolic process;GO:0006351//transcription, DNA-templated;GO:0031326//regulation of cellular biosynthetic process;GO:0016070//RNA metabolic process;GO:1901576//organ…	biological_process;molecular_function;cellular_component	[C]cell;organelle;[P]cellular process;biological regulation;metabolic process;[F]binding;	-3.14147
Arahy.ZW245F	[P]GO:0019748//secondary metabolic process;GO:0008152//metabolic process;GO:0009058//biosynthetic process;GO:0044550//secondary metabolite biosynthetic process;[C]GO:0044425//membrane part;GO:0016021//integral component of membrane;GO:0031224//intrinsic component of membrane;GO:0016020//membrane;[F]GO:0043167//ion binding;GO:0005506//iron ion binding;GO:0048037//cofactor binding;GO:0046872//metal…	biological_process;molecular_function;cellular_component	[C]membrane part;membrane;[P]metabolic process;[F]binding;catalytic activity;	-1.63092
Arahy.051FW7	[C]GO:0005623//cell;GO:0043231//intracellular membrane-bounded organelle;GO:0043229//intracellular organelle;GO:0044464//cell part;GO:0005634//nucleus;GO:0005622//intracellular;GO:0044424//intracellular part;GO:0043226//organelle;GO:0043227//membrane-bounded organelle;	cellular_component	[C]cell;organelle;	1.25627
Arahy.06ADV2	[C]GO:0016021//integral component of membrane;GO:0016020//membrane;GO:0031224//intrinsic component of membrane;GO:0044425//membrane part;	cellular_component	[C]membrane part;membrane;	-1.6269
Arahy.06VYCT	[C]GO:0016021//integral component of membrane;GO:0016020//membrane;GO:0044425//membrane part;GO:0031224//intrinsic component of membrane;	cellular_component	[C]membrane part;membrane;	-1.23486
Arahy.08WRUD	[C]GO:0016020//membrane;GO:0044425//membrane part;GO:0031224//intrinsic component of membrane;GO:0016021//integral component of membrane;	cellular_component	[C]membrane;membrane part;	3.04794
Arahy.0CNS1F	[C]GO:0043229//intracellular organelle;GO:0005622//intracellular;GO:0043226//organelle;GO:0044424//intracellular part;GO:0043231//intracellular membrane-bounded organelle;GO:0044464//cell part;GO:0005634//nucleus;GO:0043227//membrane-bounded organelle;GO:0005623//cell;	cellular_component	[C]cell;organelle;	-1.91107
Arahy.0I6I28	[C]GO:0044425//membrane part;GO:0031224//intrinsic component of membrane;GO:0016020//membrane;GO:0016021//integral component of membrane;	cellular_component	[C]membrane;membrane part;	-1.36435
Arahy.0SLH0U	[C]GO:0044425//membrane part;GO:0016021//integral component of membrane;GO:0016020//membrane;GO:0031224//intrinsic component of membrane;	cellular_component	[C]membrane;membrane part;	1.80417
Arahy.12KYVB	[C]GO:0031224//intrinsic component of membrane;GO:0016021//integral component of membrane;GO:0016020//membrane;GO:0044425//membrane part;	cellular_component	[C]membrane part;membrane;	-9.65009
Arahy.13FT9I	[C]GO:0016021//integral component of membrane;GO:0016020//membrane;GO:0044425//membrane part;GO:0031224//intrinsic component of membrane;	cellular_component	[C]membrane;membrane part;	-4.69507
Arahy.1X6HUK	[C]GO:0031224//intrinsic component of membrane;GO:0016021//integral component of membrane;GO:0016020//membrane;GO:0044425//membrane part;	cellular_component	[C]membrane;membrane part;	-1.09551
Arahy.219RE1	[C]GO:0043231//intracellular membrane-bounded organelle;GO:0044464//cell part;GO:0043226//organelle;GO:0005623//cell;GO:0044424//intracellular part;GO:0005634//nucleus;GO:0005622//intracellular;GO:0043229//intracellular organelle;GO:0043227//membrane-bounded organelle;	cellular_component	[C]cell;organelle;	1.24919
Arahy.22FLX8	[C]GO:0005623//cell;GO:0043226//organelle;GO:0043231//intracellular membrane-bounded organelle;GO:0044424//intracellular part;GO:0005634//nucleus;GO:0043229//intracellular organelle;GO:0044464//cell part;GO:0005622//intracellular;GO:0043227//membrane-bounded organelle;	cellular_component	[C]cell;organelle;	1.0034
Arahy.24G1QJ	[C]GO:0016021//integral component of membrane;GO:0016020//membrane;GO:0031224//intrinsic component of membrane;GO:0044425//membrane part;	cellular_component	[C]membrane;membrane part;	1.6334
Arahy.29029X	[C]GO:0016021//integral component of membrane;GO:0031224//intrinsic component of membrane;GO:0044425//membrane part;GO:0016020//membrane;	cellular_component	[C]membrane;membrane part;	-1.08028
Arahy.29GFI9	[C]GO:0044464//cell part;GO:0043226//organelle;GO:0009536//plastid;GO:0009507//chloroplast;GO:0005623//cell;GO:0044444//cytoplasmic part;GO:0043227//membrane-bounded organelle;GO:0005622//intracellular;GO:0043229//intracellular organelle;GO:0043231//intracellular membrane-bounded organelle;GO:0044424//intracellular part;GO:0005737//cytoplasm;	cellular_component	[C]organelle;cell;	-1.21098
Arahy.2HX679	[C]GO:0031224//intrinsic component of membrane;GO:0016020//membrane;GO:0044425//membrane part;GO:0016021//integral component of membrane;	cellular_component	[C]membrane part;membrane;	1.1115
Arahy.34JG6L	[C]GO:0031224//intrinsic component of membrane;GO:0016021//integral component of membrane;GO:0016020//membrane;GO:0044425//membrane part;	cellular_component	[C]membrane part;membrane;	7.43432
Arahy.37ETDL	[C]GO:0044425//membrane part;GO:0016021//integral component of membrane;GO:0031224//intrinsic component of membrane;GO:0016020//membrane;	cellular_component	[C]membrane;membrane part;	4.442
Arahy.3GIS1C	[C]GO:0031224//intrinsic component of membrane;GO:0016021//integral component of membrane;GO:0044425//membrane part;GO:0016020//membrane;	cellular_component	[C]membrane;membrane part;	-2.66274
Arahy.3IB3IU	[C]GO:0044425//membrane part;GO:0016021//integral component of membrane;GO:0016020//membrane;GO:0031224//intrinsic component of membrane;	cellular_component	[C]membrane;membrane part;	-1.73771
Arahy.3J1SD9	[C]GO:0016021//integral component of membrane;GO:0016020//membrane;GO:0031224//intrinsic component of membrane;GO:0044425//membrane part;	cellular_component	[C]membrane part;membrane;	2.07995
Arahy.3VW41E	[C]GO:0031224//intrinsic component of membrane;GO:0016021//integral component of membrane;GO:0016020//membrane;GO:0044425//membrane part;	cellular_component	[C]membrane;membrane part;	-1.93996
Arahy.4TXR4J	[C]GO:0031224//intrinsic component of membrane;GO:0016021//integral component of membrane;GO:0016020//membrane;GO:0044425//membrane part;	cellular_component	[C]membrane;membrane part;	-1.06483
Arahy.5DA507	[C]GO:0005622//intracellular;GO:0016021//integral component of membrane;GO:0005623//cell;GO:0009579//thylakoid;GO:0044425//membrane part;GO:0031224//intrinsic component of membrane;GO:0044424//intracellular part;GO:0016020//membrane;GO:0044464//cell part;	cellular_component	[C]cell;membrane part;membrane;	-1.2766
Arahy.5J1CNA	[C]GO:0044425//membrane part;GO:0031224//intrinsic component of membrane;GO:0016021//integral component of membrane;GO:0016020//membrane;	cellular_component	[C]membrane part;membrane;	2.20681
Arahy.5L1A31	[C]GO:0016021//integral component of membrane;GO:0031224//intrinsic component of membrane;GO:0044425//membrane part;GO:0016020//membrane;	cellular_component	[C]membrane part;membrane;	-1.04481
Arahy.5UMV3I	[C]GO:0044425//membrane part;GO:0016021//integral component of membrane;GO:0016020//membrane;GO:0031224//intrinsic component of membrane;	cellular_component	[C]membrane part;membrane;	-4.86883
Arahy.6BLG7S	[C]GO:0005622//intracellular;GO:0005634//nucleus;GO:0043226//organelle;GO:0043227//membrane-bounded organelle;GO:0044464//cell part;GO:0044424//intracellular part;GO:0005623//cell;GO:0043231//intracellular membrane-bounded organelle;GO:0043229//intracellular organelle;	cellular_component	[C]cell;organelle;	1.08805
Arahy.6GG9QX	[C]GO:0016021//integral component of membrane;GO:0031224//intrinsic component of membrane;GO:0044424//intracellular part;GO:0005623//cell;GO:0044422//organelle part;GO:0044432//endoplasmic reticulum part;GO:0043227//membrane-bounded organelle;GO:0031984//organelle subcompartment;GO:0005622//intracellular;GO:0044446//intracellular organelle part;GO:0043229//intracellular organelle;GO:0005737//cyto…	cellular_component	[C]membrane;organelle part;organelle;membrane part;cell;	-2.08215
Arahy.6ZAY02	[C]GO:0031224//intrinsic component of membrane;GO:0016020//membrane;GO:0016021//integral component of membrane;GO:0044425//membrane part;	cellular_component	[C]membrane;membrane part;	-1.52397
Arahy.7666GV	[C]GO:0044425//membrane part;GO:0031224//intrinsic component of membrane;GO:0016021//integral component of membrane;GO:0016020//membrane;	cellular_component	[C]membrane part;membrane;	7.43432
Arahy.78W1X5	[C]GO:0044425//membrane part;GO:0016021//integral component of membrane;GO:0016020//membrane;GO:0031224//intrinsic component of membrane;	cellular_component	[C]membrane;membrane part;	1.02046
Arahy.7FY2VB	[C]GO:0016021//integral component of membrane;GO:0016020//membrane;GO:0044425//membrane part;GO:0031224//intrinsic component of membrane;	cellular_component	[C]membrane;membrane part;	-2.50506
Arahy.7NQ1D2	[C]GO:0016020//membrane;GO:0016021//integral component of membrane;GO:0031224//intrinsic component of membrane;GO:0044425//membrane part;	cellular_component	[C]membrane part;membrane;	-1.91789
Arahy.7WY9PV	[C]GO:0005737//cytoplasm;GO:0016020//membrane;GO:0044425//membrane part;GO:0016021//integral component of membrane;GO:0031224//intrinsic component of membrane;GO:0044424//intracellular part;GO:0044464//cell part;GO:0005622//intracellular;GO:0005623//cell;	cellular_component	[C]membrane part;membrane;cell;	-1.44036
Arahy.7XB9B7	[C]GO:0044464//cell part;GO:0016020//membrane;GO:0071944//cell periphery;GO:0005886//plasma membrane;GO:0031224//intrinsic component of membrane;GO:0005623//cell;GO:0016021//integral component of membrane;GO:0044425//membrane part;	cellular_component	[C]cell;membrane;membrane part;	-9.44225
Arahy.7YIN5C	[C]GO:0031224//intrinsic component of membrane;GO:0044425//membrane part;GO:0016020//membrane;GO:0016021//integral component of membrane;	cellular_component	[C]membrane;membrane part;	-1.22083
Arahy.850ERF	[C]GO:0016021//integral component of membrane;GO:0031224//intrinsic component of membrane;GO:0016020//membrane;GO:0044425//membrane part;	cellular_component	[C]membrane;membrane part;	-2.04471
Arahy.85Z4HY	[C]GO:0016021//integral component of membrane;GO:0031224//intrinsic component of membrane;GO:0044425//membrane part;GO:0016020//membrane;	cellular_component	[C]membrane;membrane part;	1.85529
Arahy.8970U6	[C]GO:0016021//integral component of membrane;GO:0016020//membrane;GO:0031224//intrinsic component of membrane;GO:0044425//membrane part;	cellular_component	[C]membrane part;membrane;	1.27875
Arahy.8C0M2R	[C]GO:0031224//intrinsic component of membrane;GO:0071944//cell periphery;GO:0044425//membrane part;GO:0005623//cell;GO:0005886//plasma membrane;GO:0016021//integral component of membrane;GO:0044464//cell part;GO:0016020//membrane;	cellular_component	[C]membrane;cell;membrane part;	1.64384
Arahy.8YZ064	[C]GO:0016020//membrane;GO:0031224//intrinsic component of membrane;GO:0016021//integral component of membrane;GO:0044425//membrane part;	cellular_component	[C]membrane;membrane part;	-10.8712
Arahy.91R8ME	[C]GO:0016021//integral component of membrane;GO:0044425//membrane part;GO:0016020//membrane;GO:0031224//intrinsic component of membrane;	cellular_component	[C]membrane part;membrane;	-1.02937
Arahy.95EUB8	[C]GO:0031224//intrinsic component of membrane;GO:0044425//membrane part;GO:0016020//membrane;GO:0016021//integral component of membrane;	cellular_component	[C]membrane;membrane part;	1.2117
Arahy.9DM7NS	[C]GO:0016021//integral component of membrane;GO:0016020//membrane;GO:0044425//membrane part;GO:0031224//intrinsic component of membrane;	cellular_component	[C]membrane part;membrane;	-3.33091
Arahy.9FQB9W	[C]GO:0016021//integral component of membrane;GO:0044425//membrane part;GO:0016020//membrane;GO:0031224//intrinsic component of membrane;	cellular_component	[C]membrane;membrane part;	1.10647
Arahy.9N50L0	[C]GO:0016021//integral component of membrane;GO:0016020//membrane;GO:0044425//membrane part;GO:0031224//intrinsic component of membrane;	cellular_component	[C]membrane;membrane part;	1.01387
Arahy.9RBM2G	[C]GO:0016020//membrane;GO:0016021//integral component of membrane;GO:0044425//membrane part;GO:0031224//intrinsic component of membrane;	cellular_component	[C]membrane;membrane part;	1.24638
Arahy.9VYP7U	[C]GO:0016021//integral component of membrane;GO:0031224//intrinsic component of membrane;GO:0016020//membrane;GO:0044425//membrane part;	cellular_component	[C]membrane;membrane part;	-9.04881
Arahy.A2ENIY	[C]GO:0005623//cell;GO:0044425//membrane part;GO:0016021//integral component of membrane;GO:0071944//cell periphery;GO:0031224//intrinsic component of membrane;GO:0016020//membrane;GO:0005886//plasma membrane;GO:0044464//cell part;	cellular_component	[C]membrane;membrane part;cell;	1.36638
Arahy.A3RAT4	[C]GO:0044425//membrane part;GO:0031224//intrinsic component of membrane;GO:0016020//membrane;GO:0016021//integral component of membrane;	cellular_component	[C]membrane;membrane part;	-1.07564
Arahy.A4MELJ	[C]GO:0016021//integral component of membrane;GO:0016020//membrane;GO:0044425//membrane part;GO:0031224//intrinsic component of membrane;	cellular_component	[C]membrane part;membrane;	2.99269
Arahy.A4NC5F	[C]GO:0044425//membrane part;GO:0031224//intrinsic component of membrane;GO:0016020//membrane;GO:0016021//integral component of membrane;	cellular_component	[C]membrane;membrane part;	-2.34542
Arahy.A60648	[C]GO:0005576//extracellular region;	cellular_component	[C]extracellular region;	1.77459
Arahy.AB919Y	[C]GO:0016020//membrane;GO:0044425//membrane part;GO:0016021//integral component of membrane;GO:0031224//intrinsic component of membrane;	cellular_component	[C]membrane part;membrane;	1.0947
Arahy.AN7RS9	[C]GO:0016021//integral component of membrane;GO:0031224//intrinsic component of membrane;GO:0044425//membrane part;GO:0016020//membrane;	cellular_component	[C]membrane;membrane part;	1.12549
Arahy.AT380M	[C]GO:0044425//membrane part;GO:0016021//integral component of membrane;GO:0031224//intrinsic component of membrane;GO:0016020//membrane;	cellular_component	[C]membrane part;membrane;	3.28336
Arahy.B3SD72	[C]GO:0044425//membrane part;GO:0016021//integral component of membrane;GO:0016020//membrane;GO:0031224//intrinsic component of membrane;	cellular_component	[C]membrane part;membrane;	1.24921
Arahy.BD1WMS	[C]GO:0031224//intrinsic component of membrane;GO:0044425//membrane part;GO:0016021//integral component of membrane;GO:0016020//membrane;	cellular_component	[C]membrane part;membrane;	-3.29223
Arahy.BEAG7X	[C]GO:0044464//cell part;GO:0016021//integral component of membrane;GO:0071944//cell periphery;GO:0016020//membrane;GO:0005623//cell;GO:0044425//membrane part;GO:0031224//intrinsic component of membrane;GO:0005886//plasma membrane;	cellular_component	[C]membrane part;cell;membrane;	4.63714
Arahy.BFA0AJ	[C]GO:0031224//intrinsic component of membrane;GO:0044425//membrane part;GO:0016021//integral component of membrane;GO:0016020//membrane;	cellular_component	[C]membrane part;membrane;	1.01387
Arahy.C1YSMR	[C]GO:0043229//intracellular organelle;GO:0005737//cytoplasm;GO:0043231//intracellular membrane-bounded organelle;GO:0005623//cell;GO:0044424//intracellular part;GO:0005634//nucleus;GO:0005622//intracellular;GO:0044464//cell part;GO:0043227//membrane-bounded organelle;GO:0043226//organelle;	cellular_component	[C]organelle;cell;	3.78218
Arahy.C5NY6B	[C]GO:0044424//intracellular part;GO:0009536//plastid;GO:0043231//intracellular membrane-bounded organelle;GO:0043226//organelle;GO:0044446//intracellular organelle part;GO:0044444//cytoplasmic part;GO:0005622//intracellular;GO:0009570//chloroplast stroma;GO:0009532//plastid stroma;GO:0044435//plastid part;GO:0009507//chloroplast;GO:0043227//membrane-bounded organelle;GO:0005737//cytoplasm;GO:004…	cellular_component	[C]cell;organelle part;organelle;	1.51092
Arahy.CB1PHB	[C]GO:0016020//membrane;GO:0016021//integral component of membrane;GO:0044425//membrane part;GO:0031224//intrinsic component of membrane;	cellular_component	[C]membrane part;membrane;	-5.05943
Arahy.CH6NMW	[C]GO:0016021//integral component of membrane;GO:0031224//intrinsic component of membrane;GO:0044425//membrane part;GO:0016020//membrane;	cellular_component	[C]membrane;membrane part;	-2.24741
Arahy.CS557D	[C]GO:0043226//organelle;GO:0043231//intracellular membrane-bounded organelle;GO:0005623//cell;GO:0043229//intracellular organelle;GO:0044424//intracellular part;GO:0044464//cell part;GO:0044444//cytoplasmic part;GO:0043227//membrane-bounded organelle;GO:0005739//mitochondrion;GO:0005622//intracellular;GO:0005737//cytoplasm;	cellular_component	[C]cell;organelle;	1.14247
Arahy.CY3TH7	[C]GO:0016021//integral component of membrane;GO:0016020//membrane;GO:0044425//membrane part;GO:0031224//intrinsic component of membrane;	cellular_component	[C]membrane;membrane part;	1.62307
Arahy.CZ3Y20	[C]GO:0016021//integral component of membrane;GO:0044425//membrane part;GO:0016020//membrane;GO:0031224//intrinsic component of membrane;	cellular_component	[C]membrane;membrane part;	2.3381
Arahy.DR9VHI	[C]GO:0005623//cell;GO:0071944//cell periphery;GO:0005886//plasma membrane;GO:0044464//cell part;GO:0016020//membrane;	cellular_component	[C]cell;membrane;	2.02857
Arahy.DUY636	[C]GO:0016021//integral component of membrane;GO:0016020//membrane;GO:0044425//membrane part;GO:0031224//intrinsic component of membrane;	cellular_component	[C]membrane;membrane part;	1.33281
Arahy.E884N9	[C]GO:0044425//membrane part;GO:0031224//intrinsic component of membrane;GO:0016021//integral component of membrane;GO:0016020//membrane;	cellular_component	[C]membrane part;membrane;	-2.95658
Arahy.EF48U6	[C]GO:0005622//intracellular;GO:0044424//intracellular part;GO:0044464//cell part;GO:0005634//nucleus;GO:0005623//cell;GO:0043227//membrane-bounded organelle;GO:0043231//intracellular membrane-bounded organelle;GO:0043226//organelle;GO:0043229//intracellular organelle;	cellular_component	[C]cell;organelle;	3.24721
Arahy.EG08JD	[C]GO:0016020//membrane;GO:0031224//intrinsic component of membrane;GO:0016021//integral component of membrane;GO:0044425//membrane part;	cellular_component	[C]membrane part;membrane;	1.15051
Arahy.EGZ2QM	[C]GO:0043231//intracellular membrane-bounded organelle;GO:0005623//cell;GO:0043226//organelle;GO:0043227//membrane-bounded organelle;GO:0044464//cell part;GO:0005634//nucleus;GO:0044424//intracellular part;GO:0043229//intracellular organelle;GO:0005622//intracellular;	cellular_component	[C]cell;organelle;	-1.10245
Arahy.EUG4LP	[C]GO:0005737//cytoplasm;GO:0043227//membrane-bounded organelle;GO:0043229//intracellular organelle;GO:0005622//intracellular;GO:0005623//cell;GO:0044464//cell part;GO:0043226//organelle;GO:0005634//nucleus;GO:0044424//intracellular part;GO:0043231//intracellular membrane-bounded organelle;	cellular_component	[C]organelle;cell;	1.68402
Arahy.F31F99	[C]GO:0044425//membrane part;GO:0031224//intrinsic component of membrane;GO:0016021//integral component of membrane;GO:0016020//membrane;	cellular_component	[C]membrane part;membrane;	1.09556
Arahy.F6IICX	[C]GO:0016020//membrane;GO:0016021//integral component of membrane;GO:0044425//membrane part;GO:0031224//intrinsic component of membrane;	cellular_component	[C]membrane part;membrane;	-1.52273
Arahy.F9AFLL	[C]GO:0016020//membrane;	cellular_component	[C]membrane;	4.74306
Arahy.FBB3PZ	[C]GO:0043226//organelle;GO:0032991//macromolecular complex;GO:0044424//intracellular part;GO:0030529//intracellular ribonucleoprotein complex;GO:0043229//intracellular organelle;GO:0044428//nuclear part;GO:0030677//ribonuclease P complex;GO:0005730//nucleolus;GO:1905348//endonuclease complex;GO:0043231//intracellular membrane-bounded organelle;GO:0043227//membrane-bounded organelle;GO:0005655//n…	cellular_component	[C]organelle part;cell;cell part;membrane-enclosed lumen;macromolecular complex;organelle;	2.10576
Arahy.FC0HL1	[C]GO:0016020//membrane;GO:0016021//integral component of membrane;GO:0044425//membrane part;GO:0031224//intrinsic component of membrane;	cellular_component	[C]membrane part;membrane;	1.29656
Arahy.FCYU2S	[C]GO:0016020//membrane;GO:0044425//membrane part;GO:0016021//integral component of membrane;GO:0031224//intrinsic component of membrane;	cellular_component	[C]membrane;membrane part;	1.08771
Arahy.FIN1P6	[C]GO:0031224//intrinsic component of membrane;GO:0016020//membrane;GO:0044425//membrane part;GO:0016021//integral component of membrane;	cellular_component	[C]membrane;membrane part;	1.1705
Arahy.FRP66K	[C]GO:0016021//integral component of membrane;GO:0031224//intrinsic component of membrane;GO:0016020//membrane;GO:0044425//membrane part;	cellular_component	[C]membrane part;membrane;	-2.55514
Arahy.G7U86A	[C]GO:0031224//intrinsic component of membrane;GO:0016020//membrane;GO:0044425//membrane part;GO:0016021//integral component of membrane;	cellular_component	[C]membrane;membrane part;	1.38452
Arahy.GZJ0B6	[C]GO:0016021//integral component of membrane;GO:0031224//intrinsic component of membrane;GO:0044425//membrane part;GO:0016020//membrane;	cellular_component	[C]membrane;membrane part;	1.4961
Arahy.H6523D	[C]GO:0031224//intrinsic component of membrane;GO:0044425//membrane part;GO:0016020//membrane;GO:0016021//integral component of membrane;	cellular_component	[C]membrane;membrane part;	-1.31821
Arahy.H6Z2H2	[C]GO:0044425//membrane part;GO:0031224//intrinsic component of membrane;GO:0016020//membrane;GO:0016021//integral component of membrane;	cellular_component	[C]membrane part;membrane;	-1.75981
Arahy.HH763L	[C]GO:0044425//membrane part;GO:0016020//membrane;GO:0031224//intrinsic component of membrane;GO:0016021//integral component of membrane;	cellular_component	[C]membrane;membrane part;	-1.491
Arahy.HWY8JN	[C]GO:0031224//intrinsic component of membrane;GO:0044425//membrane part;GO:0016020//membrane;GO:0016021//integral component of membrane;	cellular_component	[C]membrane part;membrane;	-1.36285
Arahy.HZ0B46	[C]GO:0016021//integral component of membrane;GO:0016020//membrane;GO:0044425//membrane part;GO:0031224//intrinsic component of membrane;	cellular_component	[C]membrane;membrane part;	1.78503
Arahy.I2HAHG	[C]GO:0031224//intrinsic component of membrane;GO:0044425//membrane part;GO:0016021//integral component of membrane;GO:0016020//membrane;	cellular_component	[C]membrane part;membrane;	-4.68393
Arahy.I3M5SU	[C]GO:0016020//membrane;GO:0016021//integral component of membrane;GO:0031224//intrinsic component of membrane;GO:0044425//membrane part;	cellular_component	[C]membrane;membrane part;	1.08779
Arahy.IXJA1X	[C]GO:0016020//membrane;GO:0044425//membrane part;GO:0031224//intrinsic component of membrane;GO:0016021//integral component of membrane;	cellular_component	[C]membrane part;membrane;	1.01032
Arahy.J6PND3	[C]GO:0016021//integral component of membrane;GO:0044425//membrane part;GO:0016020//membrane;GO:0031224//intrinsic component of membrane;	cellular_component	[C]membrane;membrane part;	1.66473
Arahy.J88HVL	[C]GO:0005622//intracellular;GO:0043229//intracellular organelle;GO:0005623//cell;GO:0044424//intracellular part;GO:0005634//nucleus;GO:0043227//membrane-bounded organelle;GO:0043226//organelle;GO:0043231//intracellular membrane-bounded organelle;GO:0044464//cell part;	cellular_component	[C]cell;organelle;	-1.94659
Arahy.JJI8YZ	[C]GO:0031224//intrinsic component of membrane;GO:0016020//membrane;GO:0016021//integral component of membrane;GO:0044425//membrane part;	cellular_component	[C]membrane;membrane part;	1.07062
Arahy.JM0XW1	[C]GO:0031224//intrinsic component of membrane;GO:0016020//membrane;GO:0016021//integral component of membrane;GO:0044425//membrane part;	cellular_component	[C]membrane;membrane part;	3.15304
Arahy.JU0NWU	[C]GO:0044422//organelle part;GO:0031975//envelope;GO:0009941//chloroplast envelope;GO:0009526//plastid envelope;GO:0005622//intracellular;GO:0044444//cytoplasmic part;GO:0044464//cell part;GO:0043227//membrane-bounded organelle;GO:0044434//chloroplast part;GO:0043229//intracellular organelle;GO:0031967//organelle envelope;GO:0031224//intrinsic component of membrane;GO:0005623//cell;GO:0044425//m…	cellular_component	[C]membrane;membrane part;organelle;organelle part;cell;	-1.34003
Arahy.K6A74J	[C]GO:0044425//membrane part;GO:0031224//intrinsic component of membrane;GO:0016021//integral component of membrane;GO:0016020//membrane;	cellular_component	[C]membrane;membrane part;	2.45788
Arahy.KH1URT	[C]GO:0016021//integral component of membrane;GO:0031224//intrinsic component of membrane;GO:0016020//membrane;GO:0044425//membrane part;	cellular_component	[C]membrane;membrane part;	1.76324
Arahy.KJD857	[C]GO:0016021//integral component of membrane;GO:0031224//intrinsic component of membrane;GO:0044425//membrane part;GO:0016020//membrane;	cellular_component	[C]membrane;membrane part;	1.13679
Arahy.KW8CFQ	[C]GO:0031224//intrinsic component of membrane;GO:0016020//membrane;GO:0044425//membrane part;GO:0016021//integral component of membrane;	cellular_component	[C]membrane;membrane part;	1.15782
Arahy.KX3ASU	[C]GO:0044425//membrane part;GO:0031224//intrinsic component of membrane;GO:0016020//membrane;GO:0016021//integral component of membrane;	cellular_component	[C]membrane part;membrane;	2.35987
Arahy.L2XBQ2	[C]GO:0044424//intracellular part;GO:0044464//cell part;GO:0009579//thylakoid;GO:0016021//integral component of membrane;GO:0005623//cell;GO:0005622//intracellular;GO:0044425//membrane part;GO:0031224//intrinsic component of membrane;GO:0016020//membrane;	cellular_component	[C]membrane;membrane part;cell;	-1.26084
Arahy.L9FPHH	[C]GO:0016021//integral component of membrane;GO:0044425//membrane part;GO:0016020//membrane;GO:0031224//intrinsic component of membrane;	cellular_component	[C]membrane;membrane part;	-1.33593
Arahy.LCU3UP	[C]GO:0044425//membrane part;GO:0031224//intrinsic component of membrane;GO:0016021//integral component of membrane;GO:0016020//membrane;	cellular_component	[C]membrane;membrane part;	-1.85256
Arahy.LMSP6K	[C]GO:0016021//integral component of membrane;GO:0044425//membrane part;GO:0016020//membrane;GO:0031224//intrinsic component of membrane;	cellular_component	[C]membrane;membrane part;	-1.45996
Arahy.M06WYC	[C]GO:0016020//membrane;GO:0031224//intrinsic component of membrane;GO:0044425//membrane part;GO:0016021//integral component of membrane;	cellular_component	[C]membrane part;membrane;	1.19861
Arahy.M5YJKY	[C]GO:0016020//membrane;GO:0031224//intrinsic component of membrane;GO:0016021//integral component of membrane;GO:0044425//membrane part;	cellular_component	[C]membrane;membrane part;	-8.94518
Arahy.N0JQU4	[C]GO:0016020//membrane;GO:0044425//membrane part;GO:0031224//intrinsic component of membrane;GO:0016021//integral component of membrane;	cellular_component	[C]membrane part;membrane;	-1.4743
Arahy.N1UETT	[C]GO:0044425//membrane part;GO:0016020//membrane;GO:0016021//integral component of membrane;GO:0031224//intrinsic component of membrane;	cellular_component	[C]membrane;membrane part;	1.18949
Arahy.N1YYK3	[C]GO:0005811//lipid droplet;GO:0043228//non-membrane-bounded organelle;GO:0043226//organelle;GO:0044425//membrane part;GO:0031224//intrinsic component of membrane;GO:0016021//integral component of membrane;GO:0043229//intracellular organelle;GO:0044424//intracellular part;GO:0043232//intracellular non-membrane-bounded organelle;GO:0012511//monolayer-surrounded lipid storage body;GO:0005622//intr…	cellular_component	[C]cell;membrane;organelle;membrane part;	1.48998
Arahy.N45PRE	[C]GO:0031224//intrinsic component of membrane;GO:0016021//integral component of membrane;GO:0044425//membrane part;GO:0016020//membrane;	cellular_component	[C]membrane;membrane part;	-2.92758
Arahy.N4IWB8	[C]GO:0016021//integral component of membrane;GO:0044425//membrane part;GO:0016020//membrane;GO:0031224//intrinsic component of membrane;	cellular_component	[C]membrane;membrane part;	1.22085
Arahy.NA9T15	[C]GO:0016021//integral component of membrane;GO:0031224//intrinsic component of membrane;GO:0044425//membrane part;GO:0016020//membrane;	cellular_component	[C]membrane;membrane part;	-2.13418
Arahy.NC261Q	[C]GO:0044425//membrane part;GO:0031224//intrinsic component of membrane;GO:0016020//membrane;GO:0016021//integral component of membrane;	cellular_component	[C]membrane;membrane part;	-1.20064
Arahy.NGSM68	[C]GO:0031224//intrinsic component of membrane;GO:0016021//integral component of membrane;GO:0016020//membrane;GO:0044425//membrane part;	cellular_component	[C]membrane;membrane part;	1.20834
Arahy.NQZ18L	[C]GO:0044424//intracellular part;GO:0005623//cell;GO:0016020//membrane;GO:0044425//membrane part;GO:0016021//integral component of membrane;GO:0031224//intrinsic component of membrane;GO:0005737//cytoplasm;GO:0044464//cell part;GO:0005622//intracellular;	cellular_component	[C]membrane;cell;membrane part;	-1.58137
Arahy.NZ46DJ	[C]GO:0031224//intrinsic component of membrane;GO:0044425//membrane part;GO:0016021//integral component of membrane;GO:0016020//membrane;	cellular_component	[C]membrane;membrane part;	4.52642
Arahy.NZ9422	[C]GO:0016020//membrane;GO:0044425//membrane part;GO:0031224//intrinsic component of membrane;GO:0016021//integral component of membrane;	cellular_component	[C]membrane;membrane part;	-1.62072
Arahy.NZL2UA	[C]GO:0016021//integral component of membrane;GO:0031224//intrinsic component of membrane;GO:0016020//membrane;GO:0044425//membrane part;	cellular_component	[C]membrane;membrane part;	-1.03581
Arahy.P3THXV	[C]GO:0031224//intrinsic component of membrane;GO:0044425//membrane part;GO:0016020//membrane;GO:0016021//integral component of membrane;	cellular_component	[C]membrane;membrane part;	2.87168
Arahy.Q03KWR	[C]GO:0016020//membrane;GO:0016021//integral component of membrane;GO:0044425//membrane part;GO:0031224//intrinsic component of membrane;	cellular_component	[C]membrane part;membrane;	-6.9301
Arahy.Q2AYB8	[C]GO:0016020//membrane;GO:0016021//integral component of membrane;GO:0031224//intrinsic component of membrane;GO:0044425//membrane part;	cellular_component	[C]membrane part;membrane;	1.24928
Arahy.Q3AJBC	[C]GO:0016020//membrane;GO:0044425//membrane part;GO:0016021//integral component of membrane;GO:0031224//intrinsic component of membrane;	cellular_component	[C]membrane;membrane part;	1.06562
Arahy.Q8BB6Z	[C]GO:0016021//integral component of membrane;GO:0016020//membrane;GO:0044425//membrane part;GO:0031224//intrinsic component of membrane;	cellular_component	[C]membrane;membrane part;	4.59033
Arahy.QNZF80	[C]GO:0044425//membrane part;GO:0016021//integral component of membrane;GO:0031224//intrinsic component of membrane;GO:0016020//membrane;	cellular_component	[C]membrane part;membrane;	1.71557
Arahy.QP7RRL	[C]GO:0044425//membrane part;GO:0016021//integral component of membrane;GO:0031224//intrinsic component of membrane;GO:0016020//membrane;	cellular_component	[C]membrane part;membrane;	-1.24026
Arahy.QSN6ZX	[C]GO:0016021//integral component of membrane;GO:0031224//intrinsic component of membrane;GO:0016020//membrane;GO:0044425//membrane part;	cellular_component	[C]membrane;membrane part;	1.85612
Arahy.R69SFA	[C]GO:0044425//membrane part;GO:0016021//integral component of membrane;GO:0016020//membrane;GO:0031224//intrinsic component of membrane;	cellular_component	[C]membrane;membrane part;	-10.4042
Arahy.R7Z44W	[C]GO:0031224//intrinsic component of membrane;GO:0044425//membrane part;GO:0016020//membrane;GO:0016021//integral component of membrane;	cellular_component	[C]membrane;membrane part;	1.56579
Arahy.RE7395	[C]GO:0044464//cell part;GO:0005622//intracellular;GO:0005623//cell;GO:0043229//intracellular organelle;GO:0043231//intracellular membrane-bounded organelle;GO:0009536//plastid;GO:0043226//organelle;GO:0005737//cytoplasm;GO:0043227//membrane-bounded organelle;GO:0044424//intracellular part;GO:0044444//cytoplasmic part;GO:0009507//chloroplast;	cellular_component	[C]organelle;cell;	-1.49024
Arahy.RE7MP5	[C]GO:0016020//membrane;GO:0016021//integral component of membrane;GO:0031224//intrinsic component of membrane;GO:0044425//membrane part;	cellular_component	[C]membrane part;membrane;	1.00206
Arahy.RJ9RH5	[C]GO:0016020//membrane;GO:0044425//membrane part;GO:0016021//integral component of membrane;GO:0031224//intrinsic component of membrane;	cellular_component	[C]membrane part;membrane;	1.00682
Arahy.SGB0EA	[C]GO:0016021//integral component of membrane;GO:0031224//intrinsic component of membrane;GO:0044425//membrane part;GO:0016020//membrane;	cellular_component	[C]membrane part;membrane;	1.57335
Arahy.T1S75H	[C]GO:0031224//intrinsic component of membrane;GO:0044425//membrane part;GO:0016020//membrane;GO:0016021//integral component of membrane;	cellular_component	[C]membrane;membrane part;	-1.04332
Arahy.T2KYGX	[C]GO:0016020//membrane;GO:0016021//integral component of membrane;GO:0044425//membrane part;GO:0031224//intrinsic component of membrane;	cellular_component	[C]membrane part;membrane;	-2.63781
Arahy.T3KBEX	[C]GO:0044425//membrane part;GO:0016020//membrane;GO:0016021//integral component of membrane;GO:0031224//intrinsic component of membrane;	cellular_component	[C]membrane;membrane part;	1.96049
Arahy.TK6Q6V	[C]GO:0016021//integral component of membrane;GO:0016020//membrane;GO:0031224//intrinsic component of membrane;GO:0044425//membrane part;	cellular_component	[C]membrane part;membrane;	-1.24874
Arahy.TM123A	[C]GO:0044425//membrane part;GO:0031224//intrinsic component of membrane;GO:0016021//integral component of membrane;GO:0016020//membrane;	cellular_component	[C]membrane;membrane part;	-3.03613
Arahy.TME3KI	[C]GO:0031224//intrinsic component of membrane;GO:0016021//integral component of membrane;GO:0016020//membrane;GO:0044425//membrane part;	cellular_component	[C]membrane;membrane part;	1.20834
Arahy.TVTZ4P	[C]GO:0016020//membrane;GO:0031224//intrinsic component of membrane;GO:0016021//integral component of membrane;GO:0044425//membrane part;	cellular_component	[C]membrane part;membrane;	-1.30143
Arahy.TWH6SW	[C]GO:0016021//integral component of membrane;GO:0044425//membrane part;GO:0031224//intrinsic component of membrane;GO:0016020//membrane;	cellular_component	[C]membrane;membrane part;	-1.44232
Arahy.U51VHD	[C]GO:0016020//membrane;GO:0031224//intrinsic component of membrane;GO:0044425//membrane part;GO:0016021//integral component of membrane;	cellular_component	[C]membrane part;membrane;	-12.3807
Arahy.U52HT2	[C]GO:0031224//intrinsic component of membrane;GO:0016021//integral component of membrane;GO:0016020//membrane;GO:0044425//membrane part;	cellular_component	[C]membrane part;membrane;	-3.58672
Arahy.UB8PEP	[C]GO:0044425//membrane part;GO:0016020//membrane;GO:0016021//integral component of membrane;GO:0031224//intrinsic component of membrane;	cellular_component	[C]membrane;membrane part;	1.19381
Arahy.UE47UQ	[C]GO:0044425//membrane part;GO:0016020//membrane;GO:0031224//intrinsic component of membrane;GO:0016021//integral component of membrane;	cellular_component	[C]membrane part;membrane;	-9.07251
Arahy.UN2NP6	[C]GO:0016020//membrane;GO:0031224//intrinsic component of membrane;GO:0016021//integral component of membrane;GO:0044425//membrane part;	cellular_component	[C]membrane part;membrane;	2.58976
Arahy.USV032	[C]GO:0044425//membrane part;GO:0016021//integral component of membrane;GO:0016020//membrane;GO:0031224//intrinsic component of membrane;	cellular_component	[C]membrane;membrane part;	4.88606
Arahy.V3MY1S	[C]GO:0044425//membrane part;GO:0016021//integral component of membrane;GO:0031224//intrinsic component of membrane;GO:0016020//membrane;	cellular_component	[C]membrane part;membrane;	1.37041
Arahy.V50W2G	[C]GO:0016021//integral component of membrane;GO:0031224//intrinsic component of membrane;GO:0044425//membrane part;GO:0016020//membrane;	cellular_component	[C]membrane;membrane part;	-1.36459
Arahy.VH5N8W	[C]GO:0031224//intrinsic component of membrane;GO:0016021//integral component of membrane;GO:0044425//membrane part;GO:0016020//membrane;	cellular_component	[C]membrane part;membrane;	-1.82405
Arahy.VZYH4A	[C]GO:0043229//intracellular organelle;GO:0044424//intracellular part;GO:0043231//intracellular membrane-bounded organelle;GO:0043226//organelle;GO:0005623//cell;GO:0005622//intracellular;GO:0044464//cell part;GO:0009536//plastid;GO:0009507//chloroplast;GO:0044444//cytoplasmic part;GO:0005737//cytoplasm;GO:0043227//membrane-bounded organelle;	cellular_component	[C]cell;organelle;	-1.9621
Arahy.WI3JHU	[C]GO:0016020//membrane;GO:0044425//membrane part;GO:0031224//intrinsic component of membrane;GO:0016021//integral component of membrane;	cellular_component	[C]membrane part;membrane;	-8.39994
Arahy.WJ8WCF	[C]GO:0016020//membrane;GO:0031224//intrinsic component of membrane;GO:0005623//cell;GO:0044464//cell part;GO:0071944//cell periphery;GO:0044425//membrane part;GO:0016021//integral component of membrane;GO:0005886//plasma membrane;	cellular_component	[C]cell;membrane;membrane part;	1.30755
Arahy.WM01PM	[C]GO:0044425//membrane part;GO:0031224//intrinsic component of membrane;GO:0016020//membrane;GO:0016021//integral component of membrane;	cellular_component	[C]membrane part;membrane;	-5.9581
Arahy.WWL8LR	[C]GO:0016021//integral component of membrane;GO:0031224//intrinsic component of membrane;GO:0016020//membrane;GO:0044425//membrane part;	cellular_component	[C]membrane part;membrane;	-1.99139
Arahy.X4T9A0	[C]GO:0016020//membrane;GO:0031224//intrinsic component of membrane;GO:0016021//integral component of membrane;GO:0044425//membrane part;	cellular_component	[C]membrane part;membrane;	1.21487
Arahy.X60LSS	[C]GO:0016021//integral component of membrane;GO:0031224//intrinsic component of membrane;GO:0044425//membrane part;GO:0016020//membrane;	cellular_component	[C]membrane;membrane part;	1.04993
Arahy.Y38ELQ	[C]GO:0016020//membrane;GO:0031224//intrinsic component of membrane;GO:0044425//membrane part;GO:0016021//integral component of membrane;	cellular_component	[C]membrane;membrane part;	-1.26149
Arahy.Y9X1U6	[C]GO:0005737//cytoplasm;GO:0043227//membrane-bounded organelle;GO:0043231//intracellular membrane-bounded organelle;GO:0044444//cytoplasmic part;GO:0005622//intracellular;GO:0043229//intracellular organelle;GO:0044424//intracellular part;GO:0009507//chloroplast;GO:0043226//organelle;GO:0009536//plastid;GO:0005623//cell;GO:0044464//cell part;	cellular_component	[C]organelle;cell;	-1.25151
Arahy.ZSC88Q	[C]GO:0044425//membrane part;GO:0031224//intrinsic component of membrane;GO:0016020//membrane;GO:0016021//integral component of membrane;	cellular_component	[C]membrane;membrane part;	1.08647
Arahy.ZSH83N	[C]GO:0044425//membrane part;GO:0031224//intrinsic component of membrane;GO:0016020//membrane;GO:0016021//integral component of membrane;	cellular_component	[C]membrane part;membrane;	2.59654
Arahy.ZW203D	[C]GO:0005576//extracellular region;	cellular_component	[C]extracellular region;	2.94246
Arahy.03I7QG	[P]GO:0000003//reproduction;GO:0044703//multi-organism reproductive process;GO:0051704//multi-organism process;GO:0019953//sexual reproduction;GO:0022414//reproductive process;[C]GO:0005576//extracellular region;	cellular_component;biological_process	[C]extracellular region;[P]reproductive process;multi-organism process;reproduction;	-2.35308
Arahy.04TCW6	[P]GO:0007165//signal transduction;GO:0035556//intracellular signal transduction;GO:0065007//biological regulation;GO:0007154//cell communication;GO:0000160//phosphorelay signal transduction system;GO:0050794//regulation of cellular process;GO:0023052//signaling;GO:0051716//cellular response to stimulus;GO:0050789//regulation of biological process;GO:0009987//cellular process;GO:0050896//response…	cellular_component;biological_process	[C]cell;[P]signaling;cellular process;response to stimulus;biological regulation;	-1.10638
Arahy.2A4XC9	[P]GO:0018130//heterocycle biosynthetic process;GO:0006139//nucleobase-containing compound metabolic process;GO:0031326//regulation of cellular biosynthetic process;GO:0009889//regulation of biosynthetic process;GO:0009719//response to endogenous stimulus;GO:0050896//response to stimulus;GO:0071704//organic substance metabolic process;GO:0043170//macromolecule metabolic process;GO:0046483//hetero…	cellular_component;biological_process	[C]cell;organelle;[P]signaling;biological regulation;response to stimulus;cellular process;metabolic process;	1.68761
Arahy.3C01L3	[P]GO:0050896//response to stimulus;GO:0009733//response to auxin;GO:0009719//response to endogenous stimulus;GO:0010033//response to organic substance;GO:0009725//response to hormone;GO:0042221//response to chemical;[C]GO:0016020//membrane;GO:0016021//integral component of membrane;GO:0044425//membrane part;GO:0031224//intrinsic component of membrane;	cellular_component;biological_process	[C]membrane part;membrane;[P]response to stimulus;	2.85134
Arahy.3Y6UXK	[P]GO:0071554//cell wall organization or biogenesis;GO:0040007//growth;GO:0016043//cellular component organization;GO:0030198//extracellular matrix organization;GO:0044085//cellular component biogenesis;GO:0071668//plant-type cell wall assembly;GO:0070726//cell wall assembly;GO:0071669//plant-type cell wall organization or biogenesis;GO:0042546//cell wall biogenesis;GO:0009832//plant-type cell wa…	cellular_component;biological_process	[C]membrane part;membrane;[P]cellular process;cellular component organization or biogenesis;growth;	1.02734
Arahy.57GB45	[P]GO:0044703//multi-organism reproductive process;GO:0006949//syncytium formation;GO:0048856//anatomical structure development;GO:0048646//anatomical structure formation involved in morphogenesis;GO:0009653//anatomical structure morphogenesis;GO:0000003//reproduction;GO:0022414//reproductive process;GO:0032502//developmental process;GO:0009987//cellular process;GO:0019953//sexual reproduction;GO…	cellular_component;biological_process	[C]symplast;extracellular region;cell junction;[P]multi-organism process;cellular process;developmental process;reproduction;reproductive process;	-1.24122
Arahy.6E6Z42	[P]GO:0042886//amide transport;GO:0071705//nitrogen compound transport;GO:0070727//cellular macromolecule localization;GO:0033036//macromolecule localization;GO:0006810//transport;GO:0046907//intracellular transport;GO:0045184//establishment of protein localization;GO:0051649//establishment of localization in cell;GO:0015031//protein transport;GO:0034613//cellular protein localization;GO:0016192/…	cellular_component;biological_process	[C]cell;[P]localization;	-9.51869
Arahy.6Z8VVX	[P]GO:0008152//metabolic process;GO:0019684//photosynthesis, light reaction;GO:0015979//photosynthesis;GO:0009773//photosynthetic electron transport in photosystem I;GO:0055114//oxidation-reduction process;GO:0006091//generation of precursor metabolites and energy;GO:0009987//cellular process;GO:0009767//photosynthetic electron transport chain;GO:0044237//cellular metabolic process;GO:0022900//el…	cellular_component;biological_process	[C]membrane;membrane part;cell;macromolecular complex;organelle;organelle part;[P]metabolic process;cellular process;	-1.03178
Arahy.8QDS1I	[P]GO:0051171//regulation of nitrogen compound metabolic process;GO:0009755//hormone-mediated signaling pathway;GO:0019219//regulation of nucleobase-containing compound metabolic process;GO:0007165//signal transduction;GO:0050794//regulation of cellular process;GO:2001141//regulation of RNA biosynthetic process;GO:0071704//organic substance metabolic process;GO:0046483//heterocycle metabolic proc…	cellular_component;biological_process	[C]organelle;cell;[P]response to stimulus;biological regulation;signaling;metabolic process;cellular process;	-2.12126
Arahy.9013S0	[P]GO:0051234//establishment of localization;GO:0051179//localization;GO:0055085//transmembrane transport;GO:0006810//transport;[C]GO:0016021//integral component of membrane;GO:0044425//membrane part;GO:0016020//membrane;GO:0031224//intrinsic component of membrane;	cellular_component;biological_process	[C]membrane;membrane part;[P]localization;	1.16084
Arahy.9KTC61	[P]GO:0051179//localization;GO:0071705//nitrogen compound transport;GO:0071702//organic substance transport;GO:0046907//intracellular transport;GO:0051234//establishment of localization;GO:0034613//cellular protein localization;GO:0008104//protein localization;GO:0042886//amide transport;GO:0070727//cellular macromolecule localization;GO:0015833//peptide transport;GO:0006886//intracellular protei…	cellular_component;biological_process	[C]cell;[P]localization;	1.20685
Arahy.A128ZG	[P]GO:0033044//regulation of chromosome organization;GO:0080090//regulation of primary metabolic process;GO:0031056//regulation of histone modification;GO:0060341//regulation of cellular localization;GO:0032880//regulation of protein localization;GO:0033157//regulation of intracellular protein transport;GO:1902275//regulation of chromatin organization;GO:0019222//regulation of metabolic process;G…	cellular_component;biological_process	[C]organelle;cell;[P]biological regulation;	3.7273
Arahy.ASV3U0	[P]GO:0046483//heterocycle metabolic process;GO:0006139//nucleobase-containing compound metabolic process;GO:0034641//cellular nitrogen compound metabolic process;GO:0006259//DNA metabolic process;GO:0009059//macromolecule biosynthetic process;GO:1901576//organic substance biosynthetic process;GO:0006261//DNA-dependent DNA replication;GO:0009058//biosynthetic process;GO:0044260//cellular macromol…	cellular_component;biological_process	[C]organelle;cell;[P]metabolic process;cellular process;	-1.23291
Arahy.B627YX	[P]GO:0008152//metabolic process;GO:0055114//oxidation-reduction process;[C]GO:0016021//integral component of membrane;GO:0031224//intrinsic component of membrane;GO:0016020//membrane;GO:0044425//membrane part;	cellular_component;biological_process	[C]membrane;membrane part;[P]metabolic process;	2.18842
Arahy.BH0PU9	[P]GO:0051641//cellular localization;GO:0042886//amide transport;GO:0070727//cellular macromolecule localization;GO:0034613//cellular protein localization;GO:0033036//macromolecule localization;GO:0006886//intracellular protein transport;GO:0071702//organic substance transport;GO:0006810//transport;GO:0051234//establishment of localization;GO:0015833//peptide transport;GO:0015031//protein transpo…	cellular_component;biological_process	[C]cell;membrane;[P]localization;	3.07038
Arahy.CU0UJG	[P]GO:0034613//cellular protein localization;GO:0006606//protein import into nucleus;GO:0015833//peptide transport;GO:0008104//protein localization;GO:0051641//cellular localization;GO:0034504//protein localization to nucleus;GO:0051234//establishment of localization;GO:0017038//protein import;GO:0051179//localization;GO:0072594//establishment of protein localization to organelle;GO:0045184//esta…	cellular_component;biological_process	[C]cell;[P]localization;	3.18248
Arahy.CWGX97	[P]GO:0065007//biological regulation;GO:0050794//regulation of cellular process;GO:0035556//intracellular signal transduction;GO:0050896//response to stimulus;GO:0009987//cellular process;GO:0051716//cellular response to stimulus;GO:0050789//regulation of biological process;GO:0000160//phosphorelay signal transduction system;GO:0023052//signaling;GO:0007165//signal transduction;GO:0007154//cell c…	cellular_component;biological_process	[C]cell;[P]biological regulation;cellular process;response to stimulus;signaling;	-1.00915
Arahy.DGK5DJ	[P]GO:0046395//carboxylic acid catabolic process;GO:0065007//biological regulation;GO:0044238//primary metabolic process;GO:0009063//cellular amino acid catabolic process;GO:0006807//nitrogen compound metabolic process;GO:0044281//small molecule metabolic process;GO:1901565//organonitrogen compound catabolic process;GO:0042737//drug catabolic process;GO:0019752//carboxylic acid metabolic process;…	cellular_component;biological_process	[C]macromolecular complex;organelle;cell;[P]biological regulation;cellular process;metabolic process;	-3.76317
Arahy.E2UI1Z	[P]GO:0050789//regulation of biological process;GO:0050794//regulation of cellular process;GO:0007154//cell communication;GO:0065007//biological regulation;GO:0051716//cellular response to stimulus;GO:0000160//phosphorelay signal transduction system;GO:0035556//intracellular signal transduction;GO:0007165//signal transduction;GO:0050896//response to stimulus;GO:0023052//signaling;GO:0009987//cell…	cellular_component;biological_process	[C]cell;[P]signaling;biological regulation;response to stimulus;cellular process;	-1.01425
Arahy.E3RCDR	[P]GO:0000003//reproduction;GO:0051704//multi-organism process;GO:0019953//sexual reproduction;GO:0022414//reproductive process;GO:0044703//multi-organism reproductive process;[C]GO:0031224//intrinsic component of membrane;GO:0005576//extracellular region;GO:0016021//integral component of membrane;GO:0044425//membrane part;GO:0016020//membrane;	cellular_component;biological_process	[C]membrane part;membrane;extracellular region;[P]reproductive process;reproduction;multi-organism process;	3.84821
Arahy.FN9ER8	[P]GO:0016043//cellular component organization;GO:0071669//plant-type cell wall organization or biogenesis;GO:0009987//cellular process;GO:0071840//cellular component organization or biogenesis;GO:0045229//external encapsulating structure organization;GO:0009664//plant-type cell wall organization;GO:0071554//cell wall organization or biogenesis;GO:0071555//cell wall organization;[C]GO:0071944//ce…	cellular_component;biological_process	[C]cell;membrane;extracellular region;membrane part;[P]cellular component organization or biogenesis;cellular process;	-2.20952
Arahy.H3QJL0	[P]GO:0071840//cellular component organization or biogenesis;GO:0045229//external encapsulating structure organization;GO:0009664//plant-type cell wall organization;GO:0071554//cell wall organization or biogenesis;GO:0009987//cellular process;GO:0071669//plant-type cell wall organization or biogenesis;GO:0071555//cell wall organization;GO:0016043//cellular component organization;[C]GO:0005618//ce…	cellular_component;biological_process	[C]extracellular region;membrane part;cell;membrane;[P]cellular component organization or biogenesis;cellular process;	-6.80173
Arahy.H78LTB	[P]GO:0035556//intracellular signal transduction;GO:0007165//signal transduction;GO:0065007//biological regulation;GO:0009987//cellular process;GO:0050896//response to stimulus;GO:0007154//cell communication;GO:0023052//signaling;GO:0051716//cellular response to stimulus;GO:0000160//phosphorelay signal transduction system;GO:0050789//regulation of biological process;GO:0050794//regulation of cell…	cellular_component;biological_process	[C]cell;[P]signaling;response to stimulus;cellular process;biological regulation;	-1.19835
Arahy.HD41SF	[P]GO:0009987//cellular process;GO:0023052//signaling;GO:0007165//signal transduction;GO:0050896//response to stimulus;GO:0051716//cellular response to stimulus;GO:0050794//regulation of cellular process;GO:0050789//regulation of biological process;GO:0065007//biological regulation;GO:0007154//cell communication;[C]GO:0016020//membrane;GO:0005623//cell;GO:0071944//cell periphery;GO:0044464//cell …	cellular_component;biological_process	[C]cell;membrane;[P]cellular process;signaling;biological regulation;response to stimulus;	1.26632
Arahy.I5HCXG	[P]GO:0071840//cellular component organization or biogenesis;GO:0034622//cellular macromolecular complex assembly;GO:0071826//ribonucleoprotein complex subunit organization;GO:0070925//organelle assembly;GO:0022613//ribonucleoprotein complex biogenesis;GO:0009987//cellular process;GO:0006996//organelle organization;GO:0016043//cellular component organization;GO:0022607//cellular component assembl…	cellular_component;biological_process	[C]organelle;cell;membrane-enclosed lumen;organelle part;[P]cellular component organization or biogenesis;cellular process;	1.08275
Arahy.IQ7S3S	[P]GO:0065007//biological regulation;GO:0006355//regulation of transcription, DNA-templated;GO:0010468//regulation of gene expression;GO:0009889//regulation of biosynthetic process;GO:0051171//regulation of nitrogen compound metabolic process;GO:2000112//regulation of cellular macromolecule biosynthetic process;GO:0019222//regulation of metabolic process;GO:0050789//regulation of biological proce…	cellular_component;biological_process	[C]organelle;cell;[P]biological regulation;	-8.57236
Arahy.K7IR97	[P]GO:0055085//transmembrane transport;GO:0006810//transport;GO:0051179//localization;GO:0051234//establishment of localization;[C]GO:0016020//membrane;GO:0016021//integral component of membrane;GO:0031224//intrinsic component of membrane;GO:0044425//membrane part;	cellular_component;biological_process	[C]membrane part;membrane;[P]localization;	-6.95463
Arahy.L6JIG8	[P]GO:0009664//plant-type cell wall organization;GO:0045229//external encapsulating structure organization;GO:0071555//cell wall organization;GO:0071669//plant-type cell wall organization or biogenesis;GO:0071840//cellular component organization or biogenesis;GO:0071554//cell wall organization or biogenesis;GO:0009987//cellular process;GO:0016043//cellular component organization;[C]GO:0005623//ce…	cellular_component;biological_process	[C]extracellular region;membrane;cell;[P]cellular process;cellular component organization or biogenesis;	-1.42932
Arahy.LLCI7H	[P]GO:0019953//sexual reproduction;GO:0022414//reproductive process;GO:0044703//multi-organism reproductive process;GO:0000003//reproduction;GO:0051704//multi-organism process;[C]GO:0016020//membrane;GO:0005576//extracellular region;GO:0044425//membrane part;GO:0016021//integral component of membrane;GO:0031224//intrinsic component of membrane;	cellular_component;biological_process	[C]extracellular region;membrane;membrane part;[P]reproductive process;reproduction;multi-organism process;	2.17687
Arahy.MEA9HI	[P]GO:0009658//chloroplast organization;GO:0006996//organelle organization;GO:0016043//cellular component organization;GO:0009987//cellular process;GO:0071840//cellular component organization or biogenesis;GO:0009657//plastid organization;[C]GO:0031967//organelle envelope;GO:0009707//chloroplast outer membrane;GO:0009527//plastid outer membrane;GO:0044422//organelle part;GO:0098588//bounding memb…	cellular_component;biological_process	[C]membrane part;organelle;cell;organelle part;membrane;[P]cellular component organization or biogenesis;cellular process;	-2.40967
Arahy.MWQM2H	[P]GO:0009987//cellular process;GO:0051234//establishment of localization;GO:0006810//transport;GO:0032940//secretion by cell;GO:0006887//exocytosis;GO:0016192//vesicle-mediated transport;GO:0046903//secretion;GO:0051179//localization;[C]GO:0005737//cytoplasm;GO:0044424//intracellular part;GO:0044444//cytoplasmic part;GO:0031224//intrinsic component of membrane;GO:0005623//cell;GO:0044464//cell p…	cellular_component;biological_process	[C]membrane;membrane part;macromolecular complex;cell;[P]cellular process;localization;	2.97032
Arahy.NJ55ST	[P]GO:0065007//biological regulation;GO:0044238//primary metabolic process;GO:0065008//regulation of biological quality;GO:0046395//carboxylic acid catabolic process;GO:0044282//small molecule catabolic process;GO:0019752//carboxylic acid metabolic process;GO:0001505//regulation of neurotransmitter levels;GO:0042737//drug catabolic process;GO:0009056//catabolic process;GO:0006546//glycine catabol…	cellular_component;biological_process	[C]cell;macromolecular complex;organelle;[P]cellular process;metabolic process;biological regulation;	-3.76317
Arahy.PT16FZ	[P]GO:0051171//regulation of nitrogen compound metabolic process;GO:0045935//positive regulation of nucleobase-containing compound metabolic process;GO:0060255//regulation of macromolecule metabolic process;GO:0050789//regulation of biological process;GO:0048522//positive regulation of cellular process;GO:0080134//regulation of response to stress;GO:0080135//regulation of cellular response to str…	cellular_component;biological_process	[C]macromolecular complex;organelle;organelle part;cell;[P]biological regulation;	8.10855
Arahy.PV2LDA	[P]GO:0009657//plastid organization;GO:0009987//cellular process;GO:0016043//cellular component organization;GO:0009658//chloroplast organization;GO:0071840//cellular component organization or biogenesis;GO:0006996//organelle organization;[C]GO:0031975//envelope;GO:0043227//membrane-bounded organelle;GO:0043231//intracellular membrane-bounded organelle;GO:0031090//organelle membrane;GO:0044444//c…	cellular_component;biological_process	[C]organelle;cell;membrane part;membrane;organelle part;[P]cellular process;cellular component organization or biogenesis;	-4.74952
Arahy.QI357H	[P]GO:0051179//localization;GO:0051234//establishment of localization;GO:0006810//transport;GO:0071702//organic substance transport;GO:0008643//carbohydrate transport;[C]GO:0044464//cell part;GO:0016021//integral component of membrane;GO:0005623//cell;GO:0016020//membrane;GO:0005886//plasma membrane;GO:0071944//cell periphery;GO:0031224//intrinsic component of membrane;GO:0044425//membrane part;	cellular_component;biological_process	[C]membrane part;membrane;cell;[P]localization;	-1.03385
Arahy.QW336R	[P]GO:0055114//oxidation-reduction process;GO:0008152//metabolic process;[C]GO:0016021//integral component of membrane;GO:0031224//intrinsic component of membrane;GO:0016020//membrane;GO:0044425//membrane part;	cellular_component;biological_process	[C]membrane;membrane part;[P]metabolic process;	1.19289
Arahy.R181LA	[P]GO:0016043//cellular component organization;GO:0009987//cellular process;GO:0071669//plant-type cell wall organization or biogenesis;GO:0009664//plant-type cell wall organization;GO:0071555//cell wall organization;GO:0045229//external encapsulating structure organization;GO:0071554//cell wall organization or biogenesis;GO:0071840//cellular component organization or biogenesis;[C]GO:0005623//ce…	cellular_component;biological_process	[C]cell;membrane;extracellular region;[P]cellular process;cellular component organization or biogenesis;	-3.46949
Arahy.RI9D6L	[P]GO:0006810//transport;GO:0010876//lipid localization;GO:0006869//lipid transport;GO:0046907//intracellular transport;GO:0015850//organic hydroxy compound transport;GO:0051179//localization;GO:0051649//establishment of localization in cell;GO:0032365//intracellular lipid transport;GO:0015918//sterol transport;GO:0071702//organic substance transport;GO:0051234//establishment of localization;GO:0…	cellular_component;biological_process	[C]cell;[P]localization;	2.94835
Arahy.T958MW	[P]GO:0051234//establishment of localization;GO:0051179//localization;GO:0008643//carbohydrate transport;GO:0071702//organic substance transport;GO:0006810//transport;[C]GO:0044425//membrane part;GO:0016021//integral component of membrane;GO:0005623//cell;GO:0005886//plasma membrane;GO:0031224//intrinsic component of membrane;GO:0071944//cell periphery;GO:0044464//cell part;GO:0016020//membrane;	cellular_component;biological_process	[C]membrane;membrane part;cell;[P]localization;	2.12582
Arahy.T95NYF	[P]GO:0006986//response to unfolded protein;GO:1901576//organic substance biosynthetic process;GO:0034620//cellular response to unfolded protein;GO:0043413//macromolecule glycosylation;GO:0033554//cellular response to stress;GO:0006950//response to stress;GO:0006807//nitrogen compound metabolic process;GO:0009059//macromolecule biosynthetic process;GO:0036211//protein modification process;GO:0044…	cellular_component;biological_process	[C]membrane;organelle;cell;membrane part;[P]metabolic process;response to stimulus;cellular process;signaling;biological regulation;	1.27047
Arahy.TNUB95	[P]GO:0040007//growth;GO:0043062//extracellular structure organization;GO:0009664//plant-type cell wall organization;GO:0071668//plant-type cell wall assembly;GO:0071840//cellular component organization or biogenesis;GO:0070726//cell wall assembly;GO:0016043//cellular component organization;GO:0016049//cell growth;GO:0030198//extracellular matrix organization;GO:0044085//cellular component biogen…	cellular_component;biological_process	[C]membrane part;membrane;[P]growth;cellular component organization or biogenesis;cellular process;	-1.20178
Arahy.TTJ70M	[P]GO:0050896//response to stimulus;GO:0009987//cellular process;GO:0065007//biological regulation;GO:0050789//regulation of biological process;GO:0023052//signaling;GO:0051716//cellular response to stimulus;GO:0050794//regulation of cellular process;GO:0007154//cell communication;GO:0007165//signal transduction;[C]GO:0031224//intrinsic component of membrane;GO:0044425//membrane part;GO:0016021//…	cellular_component;biological_process	[C]membrane part;membrane;[P]response to stimulus;cellular process;signaling;biological regulation;	-1.16974
Arahy.UA6XT5	[P]GO:0051179//localization;GO:0006810//transport;GO:0051234//establishment of localization;[C]GO:0031224//intrinsic component of membrane;GO:0016021//integral component of membrane;GO:0044425//membrane part;GO:0016020//membrane;	cellular_component;biological_process	[C]membrane part;membrane;[P]localization;	2.3654
Arahy.UQ218B	[P]GO:0006810//transport;GO:0051234//establishment of localization;GO:0055085//transmembrane transport;GO:0051179//localization;[C]GO:0031224//intrinsic component of membrane;GO:0016021//integral component of membrane;GO:0016020//membrane;GO:0044425//membrane part;	cellular_component;biological_process	[C]membrane;membrane part;[P]localization;	-2.47705
Arahy.VPW534	[P]GO:0008643//carbohydrate transport;GO:0051179//localization;GO:0051234//establishment of localization;GO:0006810//transport;GO:0071702//organic substance transport;GO:0055085//transmembrane transport;[C]GO:0016021//integral component of membrane;GO:0016020//membrane;GO:0044425//membrane part;GO:0031224//intrinsic component of membrane;	cellular_component;biological_process	[C]membrane;membrane part;[P]localization;	4.19958
Arahy.VRRB4A	[P]GO:0071554//cell wall organization or biogenesis;GO:0009664//plant-type cell wall organization;GO:0009987//cellular process;GO:0071669//plant-type cell wall organization or biogenesis;GO:0016043//cellular component organization;GO:0045229//external encapsulating structure organization;GO:0071555//cell wall organization;GO:0071840//cellular component organization or biogenesis;[C]GO:0044464//ce…	cellular_component;biological_process	[C]extracellular region;membrane;cell;[P]cellular process;cellular component organization or biogenesis;	-1.50479
Arahy.X1MFIF	[P]GO:0009664//plant-type cell wall organization;GO:0016043//cellular component organization;GO:0045229//external encapsulating structure organization;GO:0009987//cellular process;GO:0071555//cell wall organization;GO:0071840//cellular component organization or biogenesis;GO:0071554//cell wall organization or biogenesis;GO:0071669//plant-type cell wall organization or biogenesis;[C]GO:0071944//ce…	cellular_component;biological_process	[C]membrane;extracellular region;cell;[P]cellular component organization or biogenesis;cellular process;	-1.11145
Arahy.YEUZ05	[P]GO:0048364//root development;GO:0048856//anatomical structure development;GO:0032502//developmental process;GO:0007275//multicellular organism development;GO:0048731//system development;GO:0048367//shoot system development;GO:0099402//plant organ development;GO:0032501//multicellular organismal process;GO:0022622//root system development;[C]GO:0005618//cell wall;GO:0031224//intrinsic component…	cellular_component;biological_process	[C]cell;membrane part;membrane;[P]multicellular organismal process;developmental process;	-1.27782
Arahy.ZW21UW	[P]GO:0006810//transport;GO:0055085//transmembrane transport;GO:0051179//localization;GO:0051234//establishment of localization;[C]GO:0016020//membrane;GO:0044425//membrane part;GO:0031224//intrinsic component of membrane;GO:0016021//integral component of membrane;	cellular_component;biological_process	[C]membrane part;membrane;[P]localization;	-5.18761
Arahy.054LZZ	[P]GO:0044238//primary metabolic process;GO:0006807//nitrogen compound metabolic process;GO:0009057//macromolecule catabolic process;GO:0051603//proteolysis involved in cellular protein catabolic process;GO:0010498//proteasomal protein catabolic process;GO:0006508//proteolysis;GO:0044265//cellular macromolecule catabolic process;GO:1901565//organonitrogen compound catabolic process;GO:0044237//ce…	cellular_component;biological_process;molecular_function	[C]membrane;membrane part;[P]cellular process;metabolic process;[F]catalytic activity;	-2.88806
Arahy.07YELL	[P]GO:0006793//phosphorus metabolic process;GO:0044260//cellular macromolecule metabolic process;GO:0044237//cellular metabolic process;GO:0043412//macromolecule modification;GO:0023052//signaling;GO:0065007//biological regulation;GO:0071704//organic substance metabolic process;GO:0016310//phosphorylation;GO:0006464//cellular protein modification process;GO:0019538//protein metabolic process;GO:0…	cellular_component;biological_process;molecular_function	[C]membrane;cell;membrane part;[P]signaling;cellular process;response to stimulus;biological regulation;metabolic process;[F]molecular transducer activity;signal transducer activity;catalytic activity;binding;	1.19374
Arahy.0Q5BJB	[P]GO:0005975//carbohydrate metabolic process;GO:0044238//primary metabolic process;GO:0008152//metabolic process;GO:0071704//organic substance metabolic process;[C]GO:0016021//integral component of membrane;GO:0031224//intrinsic component of membrane;GO:0044425//membrane part;GO:0016020//membrane;[F]GO:0090599//alpha-glucosidase activity;GO:0004553//hydrolase activity, hydrolyzing O-glycosyl com…	cellular_component;biological_process;molecular_function	[C]membrane;membrane part;[P]metabolic process;[F]catalytic activity;	-2.38585
Arahy.18MKU2	[P]GO:0044237//cellular metabolic process;GO:0006139//nucleobase-containing compound metabolic process;GO:0046483//heterocycle metabolic process;GO:0071704//organic substance metabolic process;GO:0044249//cellular biosynthetic process;GO:1901576//organic substance biosynthetic process;GO:0044238//primary metabolic process;GO:0043170//macromolecule metabolic process;GO:0090304//nucleic acid metabo…	cellular_component;biological_process;molecular_function	[C]organelle;cell;[P]metabolic process;cellular process;[F]binding;transcription regulator activity;	-2.34372
Arahy.25X103	[P]GO:0050794//regulation of cellular process;GO:0009987//cellular process;GO:0019438//aromatic compound biosynthetic process;GO:2000112//regulation of cellular macromolecule biosynthetic process;GO:0043170//macromolecule metabolic process;GO:0050789//regulation of biological process;GO:0018130//heterocycle biosynthetic process;GO:0019219//regulation of nucleobase-containing compound metabolic pr…	cellular_component;biological_process;molecular_function	[C]organelle;cell;[P]biological regulation;metabolic process;cellular process;[F]binding;	-1.0416
Arahy.2C7VNA	[P]GO:0071704//organic substance metabolic process;GO:0008152//metabolic process;GO:0044237//cellular metabolic process;GO:0009765//photosynthesis, light harvesting;GO:0009314//response to radiation;GO:0044267//cellular protein metabolic process;GO:0015979//photosynthesis;GO:0044260//cellular macromolecule metabolic process;GO:1901564//organonitrogen compound metabolic process;GO:0019684//photosy…	cellular_component;biological_process;molecular_function	[C]membrane part;membrane;macromolecular complex;cell;organelle;organelle part;[P]metabolic process;cellular process;response to stimulus;[F]binding;	-1.67225
Arahy.2YPY17	[P]GO:0071554//cell wall organization or biogenesis;GO:0000271//polysaccharide biosynthetic process;GO:0005976//polysaccharide metabolic process;GO:0016051//carbohydrate biosynthetic process;GO:0008152//metabolic process;GO:0045229//external encapsulating structure organization;GO:0009059//macromolecule biosynthetic process;GO:0043170//macromolecule metabolic process;GO:0071840//cellular componen…	cellular_component;biological_process;molecular_function	[C]cell;organelle part;membrane part;organelle;membrane;[P]cellular component organization or biogenesis;metabolic process;cellular process;[F]catalytic activity;	1.18574
Arahy.36H6QC	[P]GO:0006865//amino acid transport;GO:0015711//organic anion transport;GO:0006810//transport;GO:0071705//nitrogen compound transport;GO:0071702//organic substance transport;GO:0034220//ion transmembrane transport;GO:0051234//establishment of localization;GO:0006811//ion transport;GO:0015849//organic acid transport;GO:0055085//transmembrane transport;GO:0046942//carboxylic acid transport;GO:00033…	cellular_component;biological_process;molecular_function	[C]membrane part;membrane;[P]localization;[F]transporter activity;	-1.5583
Arahy.3KQL5I	[P]GO:0008152//metabolic process;GO:0044260//cellular macromolecule metabolic process;GO:0006412//translation;GO:0010467//gene expression;GO:1901566//organonitrogen compound biosynthetic process;GO:0034641//cellular nitrogen compound metabolic process;GO:0019538//protein metabolic process;GO:0044238//primary metabolic process;GO:0006807//nitrogen compound metabolic process;GO:1901576//organic sub…	cellular_component;biological_process;molecular_function	[C]macromolecular complex;cell part;cell;organelle;organelle part;[P]cellular process;metabolic process;[F]structural molecule activity;	-2.74699
Arahy.487MWI	[P]GO:0018130//heterocycle biosynthetic process;GO:1901135//carbohydrate derivative metabolic process;GO:0009145//purine nucleoside triphosphate biosynthetic process;GO:0009199//ribonucleoside triphosphate metabolic process;GO:1902600//hydrogen ion transmembrane transport;GO:0044249//cellular biosynthetic process;GO:0019637//organophosphate metabolic process;GO:0015672//monovalent inorganic catio…	cellular_component;biological_process;molecular_function	[C]membrane;macromolecular complex;membrane part;cell;[P]cellular process;localization;metabolic process;[F]catalytic activity;binding;transporter activity;	-1.08202
Arahy.49YRPQ	[P]GO:0009736//cytokinin-activated signaling pathway;GO:0009725//response to hormone;GO:0042221//response to chemical;GO:0032870//cellular response to hormone stimulus;GO:0009755//hormone-mediated signaling pathway;GO:0071310//cellular response to organic substance;GO:0035556//intracellular signal transduction;GO:0010033//response to organic substance;GO:0071495//cellular response to endogenous s…	cellular_component;biological_process;molecular_function	[C]organelle;cell;[P]metabolic process;signaling;cellular process;biological regulation;response to stimulus;[F]binding;catalytic activity;signal transducer activity;	3.4134
Arahy.59D5WY	[P]GO:0044237//cellular metabolic process;GO:0051186//cofactor metabolic process;GO:0042744//hydrogen peroxide catabolic process;GO:0072593//reactive oxygen species metabolic process;GO:0017144//drug metabolic process;GO:0042737//drug catabolic process;GO:0044248//cellular catabolic process;GO:0051187//cofactor catabolic process;GO:0009056//catabolic process;GO:0042743//hydrogen peroxide metaboli…	cellular_component;biological_process;molecular_function	[C]extracellular region;[P]metabolic process;response to stimulus;cellular process;[F]binding;catalytic activity;antioxidant activity;	-2.68321
Arahy.5MT86C	[P]GO:0050789//regulation of biological process;GO:0023052//signaling;GO:0051716//cellular response to stimulus;GO:0009987//cellular process;GO:0050896//response to stimulus;GO:0007154//cell communication;GO:0007166//cell surface receptor signaling pathway;GO:0007165//signal transduction;GO:0050794//regulation of cellular process;GO:0065007//biological regulation;[C]GO:0016020//membrane;GO:001602…	cellular_component;biological_process;molecular_function	[C]cell;membrane;membrane part;[P]signaling;response to stimulus;biological regulation;cellular process;[F]binding;catalytic activity;	-4.26142
Arahy.6E534E	[P]GO:0051179//localization;GO:0006810//transport;GO:0008643//carbohydrate transport;GO:0071702//organic substance transport;GO:0051234//establishment of localization;[C]GO:0016021//integral component of membrane;GO:0031224//intrinsic component of membrane;GO:0016020//membrane;GO:0044425//membrane part;[F]GO:0015144//carbohydrate transmembrane transporter activity;GO:0022857//transmembrane transp…	cellular_component;biological_process;molecular_function	[C]membrane;membrane part;[P]localization;[F]transporter activity;	1.54776
Arahy.6G8285	[P]GO:0009056//catabolic process;GO:1901361//organic cyclic compound catabolic process;GO:1901575//organic substance catabolic process;GO:0006725//cellular aromatic compound metabolic process;GO:0019439//aromatic compound catabolic process;GO:0044237//cellular metabolic process;GO:0046271//phenylpropanoid catabolic process;GO:0071704//organic substance metabolic process;GO:0009987//cellular proce…	cellular_component;biological_process;molecular_function	[C]extracellular region;[P]cellular process;metabolic process;[F]binding;catalytic activity;	1.2467
Arahy.77CZVH	[P]GO:0044249//cellular biosynthetic process;GO:0071704//organic substance metabolic process;GO:1901576//organic substance biosynthetic process;GO:0046483//heterocycle metabolic process;GO:0044271//cellular nitrogen compound biosynthetic process;GO:0034654//nucleobase-containing compound biosynthetic process;GO:0044237//cellular metabolic process;GO:0019438//aromatic compound biosynthetic process…	cellular_component;biological_process;molecular_function	[C]organelle;cell;[P]cellular process;metabolic process;[F]binding;transcription regulator activity;	-1.10357
Arahy.7AH051	[P]GO:0044281//small molecule metabolic process;GO:0043436//oxoacid metabolic process;GO:0044283//small molecule biosynthetic process;GO:0006633//fatty acid biosynthetic process;GO:0016053//organic acid biosynthetic process;GO:0006082//organic acid metabolic process;GO:1901576//organic substance biosynthetic process;GO:0046394//carboxylic acid biosynthetic process;GO:0044249//cellular biosyntheti…	cellular_component;biological_process;molecular_function	[C]membrane part;membrane;[P]cellular process;metabolic process;[F]catalytic activity;	1.20286
Arahy.7KT8N3	[P]GO:0009987//cellular process;GO:0051171//regulation of nitrogen compound metabolic process;GO:0009059//macromolecule biosynthetic process;GO:0006275//regulation of DNA replication;GO:0044260//cellular macromolecule metabolic process;GO:1901360//organic cyclic compound metabolic process;GO:0006139//nucleobase-containing compound metabolic process;GO:0034645//cellular macromolecule biosynthetic …	cellular_component;biological_process;molecular_function	[C]cell;organelle;[P]cellular process;metabolic process;biological regulation;[F]molecular function regulator;binding;	1.3741
Arahy.7NL1KT	[P]GO:0071702//organic substance transport;GO:0051179//localization;GO:0008643//carbohydrate transport;GO:0051234//establishment of localization;GO:0006810//transport;[C]GO:0031224//intrinsic component of membrane;GO:0005623//cell;GO:0016020//membrane;GO:0071944//cell periphery;GO:0044464//cell part;GO:0016021//integral component of membrane;GO:0005886//plasma membrane;GO:0044425//membrane part;[…	cellular_component;biological_process;molecular_function	[C]membrane;membrane part;cell;[P]localization;[F]transporter activity;	-1.12413
Arahy.7WH0ZP	[P]GO:0090304//nucleic acid metabolic process;GO:0034645//cellular macromolecule biosynthetic process;GO:0043170//macromolecule metabolic process;GO:0044271//cellular nitrogen compound biosynthetic process;GO:0044249//cellular biosynthetic process;GO:0031323//regulation of cellular metabolic process;GO:0060255//regulation of macromolecule metabolic process;GO:0008152//metabolic process;GO:0010468…	cellular_component;biological_process;molecular_function	[C]cell;organelle;[P]metabolic process;cellular process;biological regulation;[F]binding;	1.18167
Arahy.8LL1Z7	[P]GO:1901607//alpha-amino acid biosynthetic process;GO:0044283//small molecule biosynthetic process;GO:0008652//cellular amino acid biosynthetic process;GO:0071704//organic substance metabolic process;GO:0000097//sulfur amino acid biosynthetic process;GO:0009069//serine family amino acid metabolic process;GO:0044281//small molecule metabolic process;GO:1901576//organic substance biosynthetic pro…	cellular_component;biological_process;molecular_function	[C]cell;[P]cellular process;metabolic process;[F]binding;catalytic activity;	-1.02809
Arahy.A5442N	[P]GO:0065007//biological regulation;GO:0080090//regulation of primary metabolic process;GO:0010556//regulation of macromolecule biosynthetic process;GO:0010468//regulation of gene expression;GO:1903506//regulation of nucleic acid-templated transcription;GO:0051252//regulation of RNA metabolic process;GO:2000112//regulation of cellular macromolecule biosynthetic process;GO:0060255//regulation of …	cellular_component;biological_process;molecular_function	[C]cell;organelle;[P]biological regulation;[F]binding;	1.9287
Arahy.AHW3IA	[P]GO:0046470//phosphatidylcholine metabolic process;GO:0006644//phospholipid metabolic process;GO:0009058//biosynthetic process;GO:0045017//glycerolipid biosynthetic process;GO:0008654//phospholipid biosynthetic process;GO:0006650//glycerophospholipid metabolic process;GO:1901564//organonitrogen compound metabolic process;GO:0006656//phosphatidylcholine biosynthetic process;GO:0006793//phosphoru…	cellular_component;biological_process;molecular_function	[C]cell;[P]cellular process;metabolic process;[F]catalytic activity;	-1.43628
Arahy.ASC2XS	[P]GO:0050794//regulation of cellular process;GO:0042592//homeostatic process;GO:0019725//cellular homeostasis;GO:0065007//biological regulation;GO:0045454//cell redox homeostasis;GO:0050789//regulation of biological process;GO:0009987//cellular process;GO:0065008//regulation of biological quality;[C]GO:0005623//cell;[F]GO:0016667//oxidoreductase activity, acting on a sulfur group of donors;GO:00…	cellular_component;biological_process;molecular_function	[C]cell;[P]biological regulation;cellular process;[F]catalytic activity;	1.16592
Arahy.B2IBRN	[P]GO:0043170//macromolecule metabolic process;GO:0044237//cellular metabolic process;GO:0071704//organic substance metabolic process;GO:0006807//nitrogen compound metabolic process;GO:0019438//aromatic compound biosynthetic process;GO:0016070//RNA metabolic process;GO:2001141//regulation of RNA biosynthetic process;GO:0080090//regulation of primary metabolic process;GO:0009889//regulation of bio…	cellular_component;biological_process;molecular_function	[C]cell;organelle;[P]biological regulation;metabolic process;cellular process;[F]binding;	1.74472
Arahy.B4ZPHH	[P]GO:0030163//protein catabolic process;GO:0044248//cellular catabolic process;GO:0006508//proteolysis;GO:0006511//ubiquitin-dependent protein catabolic process;GO:0071704//organic substance metabolic process;GO:0070647//protein modification by small protein conjugation or removal;GO:0051603//proteolysis involved in cellular protein catabolic process;GO:1901575//organic substance catabolic proce…	cellular_component;biological_process;molecular_function	[C]organelle;cell;[P]cellular process;metabolic process;[F]binding;catalytic activity;	-7.75071
Arahy.B60469	[P]GO:0009892//negative regulation of metabolic process;GO:0045935//positive regulation of nucleobase-containing compound metabolic process;GO:0010468//regulation of gene expression;GO:0061158//3'-UTR-mediated mRNA destabilization;GO:0010629//negative regulation of gene expression;GO:0051172//negative regulation of nitrogen compound metabolic process;GO:0010608//posttranscriptional regulation of …	cellular_component;biological_process;molecular_function	[C]cell;[P]biological regulation;[F]binding;	-3.04408
Arahy.B6Q9P5	[P]GO:0055065//metal ion homeostasis;GO:0022607//cellular component assembly;GO:0019538//protein metabolic process;GO:0055072//iron ion homeostasis;GO:0044237//cellular metabolic process;GO:0051186//cofactor metabolic process;GO:0016226//iron-sulfur cluster assembly;GO:0006807//nitrogen compound metabolic process;GO:0044085//cellular component biogenesis;GO:0071704//organic substance metabolic pr…	cellular_component;biological_process;molecular_function	[C]cell;organelle;organelle part;membrane-enclosed lumen;[P]biological regulation;cellular process;cellular component organization or biogenesis;metabolic process;[F]catalytic activity;binding;	1.34596
Arahy.BJ0TXJ	[P]GO:0009987//cellular process;GO:0009167//purine ribonucleoside monophosphate metabolic process;GO:0009259//ribonucleotide metabolic process;GO:0019637//organophosphate metabolic process;GO:0017144//drug metabolic process;GO:0006807//nitrogen compound metabolic process;GO:0009123//nucleoside monophosphate metabolic process;GO:0009144//purine nucleoside triphosphate metabolic process;GO:0034641/…	cellular_component;biological_process;molecular_function	[C]membrane part;membrane;[P]metabolic process;cellular process;[F]catalytic activity;transporter activity;binding;	1.86603
Arahy.C7XUBI	[P]GO:0031323//regulation of cellular metabolic process;GO:0050789//regulation of biological process;GO:0065007//biological regulation;GO:0010468//regulation of gene expression;GO:0019219//regulation of nucleobase-containing compound metabolic process;GO:2001141//regulation of RNA biosynthetic process;GO:0009889//regulation of biosynthetic process;GO:0051252//regulation of RNA metabolic process;G…	cellular_component;biological_process;molecular_function	[C]organelle;cell;[P]biological regulation;[F]binding;	1.00571
Arahy.CJQ2TT	[P]GO:0044238//primary metabolic process;GO:0008152//metabolic process;GO:0009058//biosynthetic process;GO:0006629//lipid metabolic process;GO:0071704//organic substance metabolic process;GO:1901576//organic substance biosynthetic process;GO:0008610//lipid biosynthetic process;[C]GO:0031224//intrinsic component of membrane;GO:0016021//integral component of membrane;GO:0016020//membrane;GO:0044425…	cellular_component;biological_process;molecular_function	[C]membrane part;membrane;[P]metabolic process;[F]binding;catalytic activity;	-2.02071
Arahy.CW0S7X	[P]GO:0044550//secondary metabolite biosynthetic process;GO:0008152//metabolic process;GO:0009058//biosynthetic process;GO:0019748//secondary metabolic process;[C]GO:0031224//intrinsic component of membrane;GO:0016020//membrane;GO:0044425//membrane part;GO:0016021//integral component of membrane;[F]GO:0046906//tetrapyrrole binding;GO:0020037//heme binding;GO:0043169//cation binding;GO:0043167//io…	cellular_component;biological_process;molecular_function	[C]membrane part;membrane;[P]metabolic process;[F]binding;catalytic activity;	2.21585
Arahy.D3ZAML	[P]GO:0016070//RNA metabolic process;GO:0009059//macromolecule biosynthetic process;GO:0044260//cellular macromolecule metabolic process;GO:0032774//RNA biosynthetic process;GO:0044238//primary metabolic process;GO:0006139//nucleobase-containing compound metabolic process;GO:0010467//gene expression;GO:0034645//cellular macromolecule biosynthetic process;GO:1901362//organic cyclic compound biosyn…	cellular_component;biological_process;molecular_function	[C]organelle;cell;[P]metabolic process;cellular process;[F]binding;transcription regulator activity;	1.20512
Arahy.DRH9HY	[P]GO:0009808//lignin metabolic process;GO:0046271//phenylpropanoid catabolic process;GO:0009698//phenylpropanoid metabolic process;GO:0009987//cellular process;GO:0044248//cellular catabolic process;GO:1901361//organic cyclic compound catabolic process;GO:0044237//cellular metabolic process;GO:1901575//organic substance catabolic process;GO:0071704//organic substance metabolic process;GO:0009056…	cellular_component;biological_process;molecular_function	[C]extracellular region;[P]metabolic process;cellular process;[F]binding;catalytic activity;	1.5016
Arahy.DV7QWZ	[P]GO:0010468//regulation of gene expression;GO:1901576//organic substance biosynthetic process;GO:0019219//regulation of nucleobase-containing compound metabolic process;GO:0006351//transcription, DNA-templated;GO:1901362//organic cyclic compound biosynthetic process;GO:0050789//regulation of biological process;GO:0019222//regulation of metabolic process;GO:2001141//regulation of RNA biosyntheti…	cellular_component;biological_process;molecular_function	[C]organelle;cell;[P]cellular process;biological regulation;metabolic process;[F]binding;	2.10875
Arahy.E76U4D	[P]GO:0071840//cellular component organization or biogenesis;GO:0006325//chromatin organization;GO:0018205//peptidyl-lysine modification;GO:0016043//cellular component organization;GO:0016569//covalent chromatin modification;GO:0006807//nitrogen compound metabolic process;GO:0009987//cellular process;GO:0043543//protein acylation;GO:0090304//nucleic acid metabolic process;GO:0033554//cellular res…	cellular_component;biological_process;molecular_function	[C]cell;organelle;macromolecular complex;membrane-enclosed lumen;organelle part;[P]cellular component organization or biogenesis;cellular process;metabolic process;response to stimulus;[F]catalytic activity;	-6.29155
Arahy.E93Z3L	[P]GO:0072488//ammonium transmembrane transport;GO:0071702//organic substance transport;GO:0015695//organic cation transport;GO:0006810//transport;GO:0006812//cation transport;GO:0034220//ion transmembrane transport;GO:0006811//ion transport;GO:0055085//transmembrane transport;GO:0098655//cation transmembrane transport;GO:0071705//nitrogen compound transport;GO:0015696//ammonium transport;GO:0051…	cellular_component;biological_process;molecular_function	[C]cell;membrane;membrane part;[P]localization;[F]transporter activity;	-1.49521
Arahy.ECZ3V7	[P]GO:0071840//cellular component organization or biogenesis;GO:0048285//organelle fission;GO:0016043//cellular component organization;GO:0007005//mitochondrion organization;GO:0000266//mitochondrial fission;GO:0006996//organelle organization;GO:0009987//cellular process;[C]GO:0005737//cytoplasm;GO:0005622//intracellular;GO:0044464//cell part;GO:0005623//cell;GO:0044424//intracellular part;[F]GO:…	cellular_component;biological_process;molecular_function	[C]cell;[P]cellular component organization or biogenesis;cellular process;[F]catalytic activity;binding;	-1.45927
Arahy.EXJ5K8	[P]GO:0071704//organic substance metabolic process;GO:0009987//cellular process;GO:0097659//nucleic acid-templated transcription;GO:0006725//cellular aromatic compound metabolic process;GO:1901360//organic cyclic compound metabolic process;GO:0006139//nucleobase-containing compound metabolic process;GO:0034645//cellular macromolecule biosynthetic process;GO:0044249//cellular biosynthetic process;…	cellular_component;biological_process;molecular_function	[C]cell;organelle;[P]cellular process;metabolic process;[F]binding;transcription regulator activity;	-1.20492
Arahy.EYRY5F	[P]GO:0071554//cell wall organization or biogenesis;GO:0045229//external encapsulating structure organization;GO:0044238//primary metabolic process;GO:0008152//metabolic process;GO:0071555//cell wall organization;GO:0071840//cellular component organization or biogenesis;GO:0016043//cellular component organization;GO:0071704//organic substance metabolic process;GO:0009987//cellular process;GO:0005…	cellular_component;biological_process;molecular_function	[C]extracellular region;membrane part;membrane;[P]metabolic process;cellular process;cellular component organization or biogenesis;[F]catalytic activity;	-1.89756
Arahy.F55D38	[P]GO:0060255//regulation of macromolecule metabolic process;GO:0009889//regulation of biosynthetic process;GO:0019438//aromatic compound biosynthetic process;GO:0044249//cellular biosynthetic process;GO:0051254//positive regulation of RNA metabolic process;GO:0044238//primary metabolic process;GO:0032774//RNA biosynthetic process;GO:0009987//cellular process;GO:0031323//regulation of cellular me…	cellular_component;biological_process;molecular_function	[C]cell;organelle;[P]biological regulation;cellular process;metabolic process;[F]binding;transcription regulator activity;	1.53889
Arahy.FFY9SF	[P]GO:0044036//cell wall macromolecule metabolic process;GO:0071669//plant-type cell wall organization or biogenesis;GO:0071554//cell wall organization or biogenesis;GO:0010383//cell wall polysaccharide metabolic process;GO:0042546//cell wall biogenesis;GO:0016051//carbohydrate biosynthetic process;GO:0044085//cellular component biogenesis;GO:0044262//cellular carbohydrate metabolic process;GO:00…	cellular_component;biological_process;molecular_function	[C]organelle;membrane part;membrane;cell;[P]metabolic process;cellular component organization or biogenesis;cellular process;[F]catalytic activity;	1.17395
Arahy.FLZ4J4	[P]GO:2001141//regulation of RNA biosynthetic process;GO:0071704//organic substance metabolic process;GO:0010468//regulation of gene expression;GO:0034645//cellular macromolecule biosynthetic process;GO:0044260//cellular macromolecule metabolic process;GO:0044237//cellular metabolic process;GO:0043170//macromolecule metabolic process;GO:0065007//biological regulation;GO:2000112//regulation of cel…	cellular_component;biological_process;molecular_function	[C]cell;organelle;[P]cellular process;biological regulation;metabolic process;[F]binding;	1.0897
Arahy.G73P59	[P]GO:0006950//response to stress;GO:0050789//regulation of biological process;GO:0007154//cell communication;GO:0007165//signal transduction;GO:0006952//defense response;GO:0050896//response to stimulus;GO:0065007//biological regulation;GO:0023052//signaling;GO:0050794//regulation of cellular process;GO:0009987//cellular process;GO:0051716//cellular response to stimulus;[C]GO:0016020//membrane;G…	cellular_component;biological_process;molecular_function	[C]membrane;cell;[P]biological regulation;signaling;cellular process;response to stimulus;[F]binding;	1.12421
Arahy.GL9Q07	[P]GO:0051234//establishment of localization;GO:0006810//transport;GO:0055085//transmembrane transport;GO:0051179//localization;[C]GO:0044444//cytoplasmic part;GO:0044424//intracellular part;GO:0005623//cell;GO:0098805//whole membrane;GO:0016021//integral component of membrane;GO:0098588//bounding membrane of organelle;GO:0005774//vacuolar membrane;GO:0005622//intracellular;GO:0031090//organelle …	cellular_component;biological_process;molecular_function	[C]membrane part;organelle;organelle part;membrane;cell;[P]localization;[F]binding;catalytic activity;transporter activity;	-1.21915
Arahy.GZ00NU	[P]GO:0006091//generation of precursor metabolites and energy;GO:0022900//electron transport chain;GO:0019684//photosynthesis, light reaction;GO:0009987//cellular process;GO:0055114//oxidation-reduction process;GO:0009767//photosynthetic electron transport chain;GO:0044237//cellular metabolic process;GO:0008152//metabolic process;GO:0015979//photosynthesis;[C]GO:0009536//plastid;GO:0042651//thyla…	cellular_component;biological_process;molecular_function	[C]membrane;membrane part;organelle;cell;organelle part;[P]metabolic process;cellular process;[F]catalytic activity;	-1.06839
Arahy.IC6AW7	[P]GO:0006351//transcription, DNA-templated;GO:0009058//biosynthetic process;GO:0046483//heterocycle metabolic process;GO:1901360//organic cyclic compound metabolic process;GO:0044237//cellular metabolic process;GO:0034645//cellular macromolecule biosynthetic process;GO:1901576//organic substance biosynthetic process;GO:0071704//organic substance metabolic process;GO:0006139//nucleobase-containin…	cellular_component;biological_process;molecular_function	[C]organelle;cell;[P]metabolic process;cellular process;[F]transcription regulator activity;binding;	1.40218
Arahy.II40LE	[P]GO:1901564//organonitrogen compound metabolic process;GO:0044238//primary metabolic process;GO:0009767//photosynthetic electron transport chain;GO:0009987//cellular process;GO:0006807//nitrogen compound metabolic process;GO:0044267//cellular protein metabolic process;GO:0009772//photosynthetic electron transport in photosystem II;GO:0006091//generation of precursor metabolites and energy;GO:00…	cellular_component;biological_process;molecular_function	[C]organelle;macromolecular complex;membrane part;membrane;cell;organelle part;[P]metabolic process;cellular process;[F]binding;catalytic activity;	6.38006
Arahy.IMFS2H	[P]GO:0008152//metabolic process;[C]GO:0043229//intracellular organelle;GO:0005623//cell;GO:0005622//intracellular;GO:0043231//intracellular membrane-bounded organelle;GO:0044424//intracellular part;GO:0043226//organelle;GO:0044464//cell part;GO:0043227//membrane-bounded organelle;[F]GO:0016740//transferase activity;GO:0008194//UDP-glycosyltransferase activity;GO:0046527//glucosyltransferase acti…	cellular_component;biological_process;molecular_function	[C]cell;organelle;[P]metabolic process;[F]catalytic activity;	1.94211
Arahy.IVAB6K	[P]GO:0006464//cellular protein modification process;GO:0036211//protein modification process;GO:0065007//biological regulation;GO:1901564//organonitrogen compound metabolic process;GO:0007165//signal transduction;GO:0007166//cell surface receptor signaling pathway;GO:0044237//cellular metabolic process;GO:0006793//phosphorus metabolic process;GO:0044238//primary metabolic process;GO:0043170//mac…	cellular_component;biological_process;molecular_function	[C]membrane;cell;[P]cellular process;metabolic process;signaling;response to stimulus;biological regulation;[F]molecular transducer activity;binding;catalytic activity;signal transducer activity;	1.34301
Arahy.IXET8P	[P]GO:0044249//cellular biosynthetic process;GO:0051274//beta-glucan biosynthetic process;GO:0006075//(1->3)-beta-D-glucan biosynthetic process;GO:0005975//carbohydrate metabolic process;GO:0008152//metabolic process;GO:0034637//cellular carbohydrate biosynthetic process;GO:0000271//polysaccharide biosynthetic process;GO:0009059//macromolecule biosynthetic process;GO:0016051//carbohydrate biosynt…	cellular_component;biological_process;molecular_function	[C]macromolecular complex;membrane;cell;membrane part;[P]metabolic process;cellular process;[F]catalytic activity;	-1.08632
Arahy.J57UZB	[P]GO:0006508//proteolysis;GO:0008152//metabolic process;GO:0048545//response to steroid hormone;GO:0042221//response to chemical;GO:0043170//macromolecule metabolic process;GO:0071396//cellular response to lipid;GO:0033993//response to lipid;GO:0023052//signaling;GO:0007165//signal transduction;GO:0044260//cellular macromolecule metabolic process;GO:1901564//organonitrogen compound metabolic pro…	cellular_component;biological_process;molecular_function	[C]extracellular region;[P]biological regulation;metabolic process;response to stimulus;cellular process;signaling;[F]catalytic activity;	-1.11928
Arahy.JDR7GI	[P]GO:0005975//carbohydrate metabolic process;GO:0071704//organic substance metabolic process;GO:0008152//metabolic process;GO:0044238//primary metabolic process;[C]GO:0031224//intrinsic component of membrane;GO:0016021//integral component of membrane;GO:0016020//membrane;GO:0044425//membrane part;[F]GO:0030246//carbohydrate binding;GO:0005488//binding;GO:0015925//galactosidase activity;GO:001679…	cellular_component;biological_process;molecular_function	[C]membrane;membrane part;[P]metabolic process;[F]catalytic activity;binding;	-1.56046
Arahy.JFN0DY	[P]GO:0022613//ribonucleoprotein complex biogenesis;GO:0044271//cellular nitrogen compound biosynthetic process;GO:0009058//biosynthetic process;GO:0034641//cellular nitrogen compound metabolic process;GO:0044238//primary metabolic process;GO:0000027//ribosomal large subunit assembly;GO:0006996//organelle organization;GO:0043933//macromolecular complex subunit organization;GO:0008152//metabolic p…	cellular_component;biological_process;molecular_function	[C]macromolecular complex;cell part;organelle part;cell;organelle;[P]metabolic process;cellular component organization or biogenesis;cellular process;[F]binding;structural molecule activity;	2.98476
Arahy.JL8VMK	[P]GO:0006629//lipid metabolic process;GO:0006793//phosphorus metabolic process;GO:0009056//catabolic process;GO:0009987//cellular process;GO:0046486//glycerolipid metabolic process;GO:0006650//glycerophospholipid metabolic process;GO:0044238//primary metabolic process;GO:0006796//phosphate-containing compound metabolic process;GO:0097164//ammonium ion metabolic process;GO:0006807//nitrogen compo…	cellular_component;biological_process;molecular_function	[C]membrane;[P]metabolic process;cellular process;[F]binding;catalytic activity;	1.54855
Arahy.KD4831	[P]GO:0019438//aromatic compound biosynthetic process;GO:0044249//cellular biosynthetic process;GO:0046483//heterocycle metabolic process;GO:0034645//cellular macromolecule biosynthetic process;GO:0097659//nucleic acid-templated transcription;GO:0008152//metabolic process;GO:0006351//transcription, DNA-templated;GO:0009059//macromolecule biosynthetic process;GO:0009987//cellular process;GO:000672…	cellular_component;biological_process;molecular_function	[C]cell;organelle;[P]cellular process;metabolic process;[F]binding;transcription regulator activity;	3.15472
Arahy.L0FSAX	[P]GO:0051234//establishment of localization;GO:0051179//localization;GO:0006810//transport;GO:0055085//transmembrane transport;[C]GO:0016020//membrane;GO:0031224//intrinsic component of membrane;GO:0016021//integral component of membrane;GO:0044425//membrane part;[F]GO:0043169//cation binding;GO:0005509//calcium ion binding;GO:0005488//binding;GO:0046872//metal ion binding;GO:0043167//ion bindin…	cellular_component;biological_process;molecular_function	[C]membrane part;membrane;[P]localization;[F]binding;	-2.21097
Arahy.L3XW27	[P]GO:0044238//primary metabolic process;GO:0071704//organic substance metabolic process;GO:0008152//metabolic process;GO:0005975//carbohydrate metabolic process;[C]GO:0005737//cytoplasm;GO:0043231//intracellular membrane-bounded organelle;GO:0044464//cell part;GO:0043229//intracellular organelle;GO:0071944//cell periphery;GO:0005622//intracellular;GO:0043226//organelle;GO:0005618//cell wall;GO:0…	cellular_component;biological_process;molecular_function	[C]cell;organelle;[P]metabolic process;[F]binding;catalytic activity;	-5.04288
Arahy.LACR9M	[P]GO:0044255//cellular lipid metabolic process;GO:0006633//fatty acid biosynthetic process;GO:0044283//small molecule biosynthetic process;GO:0008610//lipid biosynthetic process;GO:0072330//monocarboxylic acid biosynthetic process;GO:0009987//cellular process;GO:0044249//cellular biosynthetic process;GO:0044238//primary metabolic process;GO:0032787//monocarboxylic acid metabolic process;GO:00442…	cellular_component;biological_process;molecular_function	[C]membrane part;membrane;[P]cellular process;metabolic process;[F]catalytic activity;	-1.83567
Arahy.LLK8WI	[P]GO:0008037//cell recognition;GO:0048544//recognition of pollen;GO:0022414//reproductive process;GO:0009987//cellular process;GO:0051704//multi-organism process;GO:0009856//pollination;GO:0044706//multi-multicellular organism process;GO:0000003//reproduction;GO:0007154//cell communication;GO:0032501//multicellular organismal process;GO:0009875//pollen-pistil interaction;[C]GO:0044425//membrane …	cellular_component;biological_process;molecular_function	[C]membrane;membrane part;[P]reproductive process;multicellular organismal process;cellular process;reproduction;multi-organism process;[F]catalytic activity;binding;	1.15974
Arahy.LZJ6IV	[P]GO:0008152//metabolic process;[C]GO:0043229//intracellular organelle;GO:0044464//cell part;GO:0005623//cell;GO:0005622//intracellular;GO:0043231//intracellular membrane-bounded organelle;GO:0043227//membrane-bounded organelle;GO:0044424//intracellular part;GO:0043226//organelle;[F]GO:0080044//quercetin 7-O-glucosyltransferase activity;GO:0008194//UDP-glycosyltransferase activity;GO:0080043//qu…	cellular_component;biological_process;molecular_function	[C]cell;organelle;[P]metabolic process;[F]catalytic activity;	-6.82321
Arahy.P4K14L	[P]GO:0044036//cell wall macromolecule metabolic process;GO:0071554//cell wall organization or biogenesis;GO:0044262//cellular carbohydrate metabolic process;GO:0010383//cell wall polysaccharide metabolic process;GO:0071555//cell wall organization;GO:0043170//macromolecule metabolic process;GO:0045229//external encapsulating structure organization;GO:0006073//cellular glucan metabolic process;GO:…	cellular_component;biological_process;molecular_function	[C]cell;extracellular region;[P]cellular component organization or biogenesis;metabolic process;cellular process;[F]catalytic activity;	-5.62282
Arahy.P6MJUK	[P]GO:0006793//phosphorus metabolic process;GO:0006796//phosphate-containing compound metabolic process;GO:0008152//metabolic process;GO:0044238//primary metabolic process;GO:0005985//sucrose metabolic process;GO:0044283//small molecule biosynthetic process;GO:0044262//cellular carbohydrate metabolic process;GO:0019319//hexose biosynthetic process;GO:0034637//cellular carbohydrate biosynthetic pr…	cellular_component;biological_process;molecular_function	[C]cell;[P]cellular process;metabolic process;[F]catalytic activity;	-1.86598
Arahy.PTFL6P	[P]GO:0019637//organophosphate metabolic process;GO:0016042//lipid catabolic process;GO:1901564//organonitrogen compound metabolic process;GO:0006796//phosphate-containing compound metabolic process;GO:0071704//organic substance metabolic process;GO:0044237//cellular metabolic process;GO:0046486//glycerolipid metabolic process;GO:0006629//lipid metabolic process;GO:0044255//cellular lipid metabol…	cellular_component;biological_process;molecular_function	[C]membrane;[P]cellular process;metabolic process;[F]catalytic activity;binding;	-4.65227
Arahy.Q0100G	[P]GO:0008643//carbohydrate transport;GO:0015749//monosaccharide transport;GO:0055085//transmembrane transport;GO:1905950//monosaccharide transmembrane transport;GO:0051179//localization;GO:0051234//establishment of localization;GO:0071702//organic substance transport;GO:0015758//glucose transport;GO:0046323//glucose import;GO:0035428//hexose transmembrane transport;GO:0006810//transport;GO:00086…	cellular_component;biological_process;molecular_function	[C]membrane part;membrane;[P]localization;[F]transporter activity;	-1.01
Arahy.Q0TDT5	[P]GO:0005976//polysaccharide metabolic process;GO:0071704//organic substance metabolic process;GO:0044238//primary metabolic process;GO:0044262//cellular carbohydrate metabolic process;GO:0044036//cell wall macromolecule metabolic process;GO:0043170//macromolecule metabolic process;GO:0044042//glucan metabolic process;GO:0010410//hemicellulose metabolic process;GO:0071554//cell wall organization…	cellular_component;biological_process;molecular_function	[C]cell;organelle;[P]cellular process;metabolic process;[F]catalytic activity;	1.25411
Arahy.Q1EQ94	[P]GO:0051187//cofactor catabolic process;GO:0006979//response to oxidative stress;GO:0042743//hydrogen peroxide metabolic process;GO:0006950//response to stress;GO:0051186//cofactor metabolic process;GO:0008152//metabolic process;GO:0009056//catabolic process;GO:0042744//hydrogen peroxide catabolic process;GO:0009987//cellular process;GO:0044248//cellular catabolic process;GO:0044237//cellular m…	cellular_component;biological_process;molecular_function	[C]extracellular region;[P]response to stimulus;metabolic process;cellular process;[F]antioxidant activity;catalytic activity;binding;	-1.04607
Arahy.Q9BTX3	[P]GO:0009057//macromolecule catabolic process;GO:0045229//external encapsulating structure organization;GO:0045490//pectin catabolic process;GO:1901575//organic substance catabolic process;GO:0044248//cellular catabolic process;GO:0071704//organic substance metabolic process;GO:0017144//drug metabolic process;GO:0042545//cell wall modification;GO:0000272//polysaccharide catabolic process;GO:0044…	cellular_component;biological_process;molecular_function	[C]cell;[P]cellular process;metabolic process;cellular component organization or biogenesis;[F]catalytic activity;molecular function regulator;	-2.68391
Arahy.R2IV6A	[P]GO:0006633//fatty acid biosynthetic process;GO:0044281//small molecule metabolic process;GO:0019752//carboxylic acid metabolic process;GO:0044255//cellular lipid metabolic process;GO:0046394//carboxylic acid biosynthetic process;GO:0044237//cellular metabolic process;GO:0009058//biosynthetic process;GO:0044249//cellular biosynthetic process;GO:0032787//monocarboxylic acid metabolic process;GO:…	cellular_component;biological_process;molecular_function	[C]organelle;cell;[P]cellular process;metabolic process;[F]catalytic activity;	3.64923
Arahy.R40G9H	[P]GO:0065007//biological regulation;GO:0000160//phosphorelay signal transduction system;GO:0050789//regulation of biological process;GO:0009987//cellular process;GO:0007165//signal transduction;GO:0051716//cellular response to stimulus;GO:0050794//regulation of cellular process;GO:0035556//intracellular signal transduction;GO:0023052//signaling;GO:0050896//response to stimulus;GO:0007154//cell c…	cellular_component;biological_process;molecular_function	[C]cell;[P]cellular process;signaling;response to stimulus;biological regulation;[F]signal transducer activity;	2.77444
Arahy.RCFM9P	[P]GO:0044260//cellular macromolecule metabolic process;GO:0006418//tRNA aminoacylation for protein translation;GO:0034660//ncRNA metabolic process;GO:0044237//cellular metabolic process;GO:0006412//translation;GO:0043170//macromolecule metabolic process;GO:0009987//cellular process;GO:0006807//nitrogen compound metabolic process;GO:1901564//organonitrogen compound metabolic process;GO:0010467//g…	cellular_component;biological_process;molecular_function	[C]cell;[P]cellular process;metabolic process;[F]catalytic activity;	5.86981
Arahy.RCXU7Z	[P]GO:0034645//cellular macromolecule biosynthetic process;GO:0034637//cellular carbohydrate biosynthetic process;GO:0055114//oxidation-reduction process;GO:0033692//cellular polysaccharide biosynthetic process;GO:0008152//metabolic process;GO:0015980//energy derivation by oxidation of organic compounds;GO:0005982//starch metabolic process;GO:0044262//cellular carbohydrate metabolic process;GO:00…	cellular_component;biological_process;molecular_function	[C]organelle;cell;[P]cellular process;metabolic process;[F]binding;catalytic activity;	-1.01519
Arahy.RFW3PD	[P]GO:2000112//regulation of cellular macromolecule biosynthetic process;GO:0060255//regulation of macromolecule metabolic process;GO:0051252//regulation of RNA metabolic process;GO:0006355//regulation of transcription, DNA-templated;GO:2001141//regulation of RNA biosynthetic process;GO:0010468//regulation of gene expression;GO:0019222//regulation of metabolic process;GO:0050789//regulation of bi…	cellular_component;biological_process;molecular_function	[C]cell;organelle;[P]biological regulation;[F]binding;	1.06333
Arahy.SQA1HV	[P]GO:0071554//cell wall organization or biogenesis;GO:0071555//cell wall organization;GO:0016043//cellular component organization;GO:0071840//cellular component organization or biogenesis;GO:0045229//external encapsulating structure organization;GO:0009987//cellular process;GO:0008152//metabolic process;GO:0071704//organic substance metabolic process;GO:0044238//primary metabolic process;GO:0005…	cellular_component;biological_process;molecular_function	[C]extracellular region;[P]cellular component organization or biogenesis;cellular process;metabolic process;[F]catalytic activity;	2.92809
Arahy.SU8QF6	[P]GO:0051179//localization;GO:0006810//transport;GO:0055085//transmembrane transport;GO:0051234//establishment of localization;[C]GO:0016020//membrane;GO:0044444//cytoplasmic part;GO:0044422//organelle part;GO:0044424//intracellular part;GO:0044446//intracellular organelle part;GO:0005623//cell;GO:0098805//whole membrane;GO:0016021//integral component of membrane;GO:0043227//membrane-bounded org…	cellular_component;biological_process;molecular_function	[C]organelle part;cell;membrane part;membrane;organelle;[P]localization;[F]transporter activity;binding;catalytic activity;	-1.36635
Arahy.T46WBJ	[P]GO:0044237//cellular metabolic process;GO:0015979//photosynthesis;GO:0008152//metabolic process;GO:0009987//cellular process;[C]GO:0032991//macromolecular complex;GO:0034357//photosynthetic membrane;GO:0005622//intracellular;GO:0043234//protein complex;GO:1902494//catalytic complex;GO:0044425//membrane part;GO:0005623//cell;GO:1990204//oxidoreductase complex;GO:0009521//photosystem;GO:0016020/…	cellular_component;biological_process;molecular_function	[C]membrane part;membrane;cell;macromolecular complex;[P]metabolic process;cellular process;[F]binding;	-1.76946
Arahy.T4LNKK	[P]GO:0019693//ribose phosphate metabolic process;GO:0009126//purine nucleoside monophosphate metabolic process;GO:0042455//ribonucleoside biosynthetic process;GO:0006163//purine nucleotide metabolic process;GO:0090407//organophosphate biosynthetic process;GO:0009117//nucleotide metabolic process;GO:0009161//ribonucleoside monophosphate metabolic process;GO:0006807//nitrogen compound metabolic pr…	cellular_component;biological_process;molecular_function	[C]cell;[P]metabolic process;cellular process;[F]binding;catalytic activity;	1.47189
Arahy.TY87ZU	[P]GO:0019748//secondary metabolic process;GO:0044550//secondary metabolite biosynthetic process;GO:0008152//metabolic process;GO:0009058//biosynthetic process;[C]GO:0031224//intrinsic component of membrane;GO:0016021//integral component of membrane;GO:0044425//membrane part;GO:0016020//membrane;[F]GO:0043167//ion binding;GO:0043169//cation binding;GO:0020037//heme binding;GO:0048037//cofactor bi…	cellular_component;biological_process;molecular_function	[C]membrane part;membrane;[P]metabolic process;[F]catalytic activity;binding;	-2.44675
Arahy.UAEM0K	[P]GO:0008152//metabolic process;GO:0044238//primary metabolic process;GO:1901564//organonitrogen compound metabolic process;GO:0018298//protein-chromophore linkage;GO:0006464//cellular protein modification process;GO:0044237//cellular metabolic process;GO:0044267//cellular protein metabolic process;GO:0043170//macromolecule metabolic process;GO:0044260//cellular macromolecule metabolic process;G…	cellular_component;biological_process;molecular_function	[C]membrane part;macromolecular complex;cell;organelle;organelle part;membrane;[P]cellular process;metabolic process;[F]catalytic activity;binding;	-2.10473
Arahy.UCUQ1W	[P]GO:0006810//transport;GO:0042592//homeostatic process;GO:0098771//inorganic ion homeostasis;GO:0030001//metal ion transport;GO:0006812//cation transport;GO:0006873//cellular ion homeostasis;GO:0055080//cation homeostasis;GO:0050801//ion homeostasis;GO:0055065//metal ion homeostasis;GO:0046916//cellular transition metal ion homeostasis;GO:0065007//biological regulation;GO:0051234//establishment…	cellular_component;biological_process;molecular_function	[C]cell;[P]biological regulation;cellular process;localization;[F]binding;	-1.30366
Arahy.V0UCAK	[P]GO:1902680//positive regulation of RNA biosynthetic process;GO:0065007//biological regulation;GO:0010468//regulation of gene expression;GO:0045893//positive regulation of transcription, DNA-templated;GO:0031323//regulation of cellular metabolic process;GO:0032502//developmental process;GO:0006355//regulation of transcription, DNA-templated;GO:0010628//positive regulation of gene expression;GO:…	cellular_component;biological_process;molecular_function	[C]organelle;cell;[P]cellular process;developmental process;biological regulation;[F]binding;transcription regulator activity;	-1.31024
Arahy.V28JVI	[P]GO:0051274//beta-glucan biosynthetic process;GO:0044042//glucan metabolic process;GO:0005976//polysaccharide metabolic process;GO:0005975//carbohydrate metabolic process;GO:1901576//organic substance biosynthetic process;GO:0044260//cellular macromolecule metabolic process;GO:0044238//primary metabolic process;GO:0051273//beta-glucan metabolic process;GO:0009059//macromolecule biosynthetic pro…	cellular_component;biological_process;molecular_function	[C]cell;membrane;membrane part;[P]metabolic process;cellular component organization or biogenesis;cellular process;[F]binding;catalytic activity;	1.12345
Arahy.V6AFRQ	[P]GO:0044249//cellular biosynthetic process;GO:0044255//cellular lipid metabolic process;GO:0016053//organic acid biosynthetic process;GO:0019752//carboxylic acid metabolic process;GO:0008610//lipid biosynthetic process;GO:0032787//monocarboxylic acid metabolic process;GO:0006082//organic acid metabolic process;GO:0006631//fatty acid metabolic process;GO:1901576//organic substance biosynthetic p…	cellular_component;biological_process;molecular_function	[C]membrane part;membrane;[P]metabolic process;cellular process;[F]catalytic activity;	-1.66868
Arahy.W9QXGB	[P]GO:0044267//cellular protein metabolic process;GO:0006796//phosphate-containing compound metabolic process;GO:0071704//organic substance metabolic process;GO:0009856//pollination;GO:0048544//recognition of pollen;GO:0043170//macromolecule metabolic process;GO:0044238//primary metabolic process;GO:0006468//protein phosphorylation;GO:0008152//metabolic process;GO:0000003//reproduction;GO:0044706…	cellular_component;biological_process;molecular_function	[C]cell;membrane part;membrane;[P]metabolic process;cellular process;reproductive process;multi-organism process;multicellular organismal process;reproduction;[F]catalytic activity;binding;	2.21169
Arahy.WX3P4G	[P]GO:0044248//cellular catabolic process;GO:0008152//metabolic process;GO:0051187//cofactor catabolic process;GO:0051186//cofactor metabolic process;GO:0006979//response to oxidative stress;GO:0042744//hydrogen peroxide catabolic process;GO:0042737//drug catabolic process;GO:0009987//cellular process;GO:0044237//cellular metabolic process;GO:0042743//hydrogen peroxide metabolic process;GO:007259…	cellular_component;biological_process;molecular_function	[C]extracellular region;[P]metabolic process;cellular process;response to stimulus;[F]binding;antioxidant activity;catalytic activity;	-3.78282
Arahy.WXC3CC	[P]GO:0009987//cellular process;GO:0006796//phosphate-containing compound metabolic process;GO:0044237//cellular metabolic process;GO:0006793//phosphorus metabolic process;GO:0008152//metabolic process;[C]GO:0005623//cell;GO:0005622//intracellular;GO:0005737//cytoplasm;GO:0044464//cell part;GO:0044424//intracellular part;[F]GO:0003824//catalytic activity;GO:0016818//hydrolase activity, acting on …	cellular_component;biological_process;molecular_function	[C]cell;[P]metabolic process;cellular process;[F]binding;catalytic activity;	-4.34778
Arahy.X4KYJQ	[P]GO:0034219//carbohydrate transmembrane transport;GO:0051234//establishment of localization;GO:0035428//hexose transmembrane transport;GO:1905950//monosaccharide transmembrane transport;GO:0015749//monosaccharide transport;GO:0046323//glucose import;GO:0008645//hexose transport;GO:0008643//carbohydrate transport;GO:0006810//transport;GO:0015758//glucose transport;GO:0055085//transmembrane trans…	cellular_component;biological_process;molecular_function	[C]membrane;membrane part;[P]localization;[F]transporter activity;	-1.28076
Arahy.X91APY	[P]GO:0006073//cellular glucan metabolic process;GO:0034645//cellular macromolecule biosynthetic process;GO:0044264//cellular polysaccharide metabolic process;GO:1901576//organic substance biosynthetic process;GO:0044042//glucan metabolic process;GO:0044237//cellular metabolic process;GO:0005976//polysaccharide metabolic process;GO:0051274//beta-glucan biosynthetic process;GO:0009987//cellular pr…	cellular_component;biological_process;molecular_function	[C]membrane part;macromolecular complex;cell;membrane;[P]metabolic process;cellular process;[F]catalytic activity;	1.14794
Arahy.Y7XFN8	[P]GO:0009059//macromolecule biosynthetic process;GO:0090304//nucleic acid metabolic process;GO:0006725//cellular aromatic compound metabolic process;GO:0043170//macromolecule metabolic process;GO:0010467//gene expression;GO:1901576//organic substance biosynthetic process;GO:0032774//RNA biosynthetic process;GO:0046483//heterocycle metabolic process;GO:0016070//RNA metabolic process;GO:1901362//o…	cellular_component;biological_process;molecular_function	[C]cell;organelle;[P]cellular process;metabolic process;[F]transcription regulator activity;binding;	1.5487
Arahy.ZF0ICG	[P]GO:0006820//anion transport;GO:0034220//ion transmembrane transport;GO:0098656//anion transmembrane transport;GO:0051179//localization;GO:0055085//transmembrane transport;GO:0030001//metal ion transport;GO:0006814//sodium ion transport;GO:0006812//cation transport;GO:0006811//ion transport;GO:0006810//transport;GO:0015672//monovalent inorganic cation transport;GO:0051234//establishment of loca…	cellular_component;biological_process;molecular_function	[C]membrane;membrane part;[P]localization;[F]transporter activity;	-1.35616
Arahy.083TJ3	[C]GO:0016021//integral component of membrane;GO:0016020//membrane;GO:0031224//intrinsic component of membrane;GO:0044425//membrane part;[F]GO:0015369//calcium:proton antiporter activity;GO:0015297//antiporter activity;GO:0015291//secondary active transmembrane transporter activity;GO:0051139//metal ion:proton antiporter activity;GO:0005215//transporter activity;GO:0046873//metal ion transmembran…	cellular_component;molecular_function	[C]membrane;membrane part;[F]transporter activity;	-1.23853
Arahy.0IH89K	[C]GO:0031224//intrinsic component of membrane;GO:0016021//integral component of membrane;GO:0044425//membrane part;GO:0016020//membrane;[F]GO:0050664//oxidoreductase activity, acting on NAD(P)H, oxygen as acceptor;GO:0043167//ion binding;GO:0003824//catalytic activity;GO:0016684//oxidoreductase activity, acting on peroxide as acceptor;GO:0004601//peroxidase activity;GO:0005488//binding;GO:001649…	cellular_component;molecular_function	[C]membrane part;membrane;[F]antioxidant activity;binding;catalytic activity;	1.45356
Arahy.1QH4LM	[C]GO:0044425//membrane part;GO:0016021//integral component of membrane;GO:0031224//intrinsic component of membrane;GO:0016020//membrane;[F]GO:0005215//transporter activity;	cellular_component;molecular_function	[C]membrane;membrane part;[F]transporter activity;	1.62246
Arahy.2B8833	[C]GO:0016020//membrane;GO:0016021//integral component of membrane;GO:0031224//intrinsic component of membrane;GO:0044425//membrane part;[F]GO:0016757//transferase activity, transferring glycosyl groups;GO:0003824//catalytic activity;GO:0016740//transferase activity;	cellular_component;molecular_function	[C]membrane part;membrane;[F]catalytic activity;	1.79767
Arahy.2BLG3U	[C]GO:0031224//intrinsic component of membrane;GO:0044425//membrane part;GO:0016021//integral component of membrane;GO:0016020//membrane;[F]GO:0005215//transporter activity;GO:0022857//transmembrane transporter activity;	cellular_component;molecular_function	[C]membrane;membrane part;[F]transporter activity;	1.46261
Arahy.2X1NQK	[C]GO:0016020//membrane;[F]GO:0016740//transferase activity;GO:0016758//transferase activity, transferring hexosyl groups;GO:0016757//transferase activity, transferring glycosyl groups;GO:0008194//UDP-glycosyltransferase activity;GO:0008375//acetylglucosaminyltransferase activity;GO:0003824//catalytic activity;	cellular_component;molecular_function	[C]membrane;[F]catalytic activity;	2.00911
Arahy.2X7NJS	[C]GO:0044424//intracellular part;GO:0044464//cell part;GO:0005622//intracellular;GO:0005737//cytoplasm;GO:0005623//cell;[F]GO:0008276//protein methyltransferase activity;GO:0140096//catalytic activity, acting on a protein;GO:0008757//S-adenosylmethionine-dependent methyltransferase activity;GO:0016740//transferase activity;GO:0016278//lysine N-methyltransferase activity;GO:0008170//N-methyltrans…	cellular_component;molecular_function	[C]cell;[F]catalytic activity;	1.41986
Arahy.3A2CDK	[C]GO:0016020//membrane;GO:0031224//intrinsic component of membrane;GO:0044425//membrane part;GO:0016021//integral component of membrane;[F]GO:0005215//transporter activity;GO:0022857//transmembrane transporter activity;	cellular_component;molecular_function	[C]membrane part;membrane;[F]transporter activity;	1.75627
Arahy.3DT704	[C]GO:0044424//intracellular part;GO:0043231//intracellular membrane-bounded organelle;GO:0005622//intracellular;GO:0043226//organelle;GO:0005634//nucleus;GO:0043229//intracellular organelle;GO:0043227//membrane-bounded organelle;GO:0005623//cell;GO:0044464//cell part;[F]GO:0097159//organic cyclic compound binding;GO:0005488//binding;GO:1901363//heterocyclic compound binding;GO:0003677//DNA bindi…	cellular_component;molecular_function	[C]organelle;cell;[F]binding;	2.09988
Arahy.3IE9NB	[C]GO:0005840//ribosome;GO:0043228//non-membrane-bounded organelle;GO:1990904//ribonucleoprotein complex;GO:0005623//cell;GO:0044444//cytoplasmic part;GO:0005622//intracellular;GO:0030529//intracellular ribonucleoprotein complex;GO:0032991//macromolecular complex;GO:0043229//intracellular organelle;GO:0043232//intracellular non-membrane-bounded organelle;GO:0044424//intracellular part;GO:0043226/…	cellular_component;molecular_function	[C]organelle;macromolecular complex;cell part;cell;[F]binding;catalytic activity;	3.74022
Arahy.3W912Y	[C]GO:0005887//integral component of plasma membrane;GO:0031224//intrinsic component of membrane;GO:0016020//membrane;GO:0009536//plastid;GO:0016021//integral component of membrane;GO:0043227//membrane-bounded organelle;GO:0044459//plasma membrane part;GO:0005737//cytoplasm;GO:0005622//intracellular;GO:0043229//intracellular organelle;GO:0043231//intracellular membrane-bounded organelle;GO:004444…	cellular_component;molecular_function	[C]cell;membrane;membrane part;organelle;[F]transporter activity;	-1.00254
Arahy.40B9QY	[C]GO:0016020//membrane;GO:0044425//membrane part;GO:0016021//integral component of membrane;GO:0031224//intrinsic component of membrane;[F]GO:0043168//anion binding;GO:0005524//ATP binding;GO:0017076//purine nucleotide binding;GO:0000166//nucleotide binding;GO:0016773//phosphotransferase activity, alcohol group as acceptor;GO:0140096//catalytic activity, acting on a protein;GO:0043167//ion bindi…	cellular_component;molecular_function	[C]membrane part;membrane;[F]binding;catalytic activity;	-3.84905
Arahy.48QVST	[C]GO:0031224//intrinsic component of membrane;GO:0016021//integral component of membrane;GO:0016020//membrane;GO:0044425//membrane part;[F]GO:0005506//iron ion binding;GO:0097159//organic cyclic compound binding;GO:0003824//catalytic activity;GO:0046906//tetrapyrrole binding;GO:0005488//binding;GO:0046914//transition metal ion binding;GO:0043167//ion binding;GO:0020037//heme binding;GO:0016491//…	cellular_component;molecular_function	[C]membrane part;membrane;[F]binding;catalytic activity;	1.31304
Arahy.4S1WXZ	[C]GO:0044425//membrane part;GO:0016021//integral component of membrane;GO:0016020//membrane;GO:0031224//intrinsic component of membrane;[F]GO:0022890//inorganic cation transmembrane transporter activity;GO:0015318//inorganic molecular entity transmembrane transporter activity;GO:0015075//ion transmembrane transporter activity;GO:0005215//transporter activity;GO:0015079//potassium ion transmembra…	cellular_component;molecular_function	[C]membrane part;membrane;[F]transporter activity;	3.32115
Arahy.57SLK8	[C]GO:0005623//cell;GO:0005634//nucleus;GO:0043229//intracellular organelle;GO:0044464//cell part;GO:0043227//membrane-bounded organelle;GO:0043231//intracellular membrane-bounded organelle;GO:0005622//intracellular;GO:0043226//organelle;GO:0044424//intracellular part;[F]GO:0008168//methyltransferase activity;GO:0043167//ion binding;GO:0140096//catalytic activity, acting on a protein;GO:0008276//…	cellular_component;molecular_function	[C]cell;organelle;[F]catalytic activity;binding;	1.83632
Arahy.5LRS2Q	[C]GO:0044459//plasma membrane part;GO:0005886//plasma membrane;GO:0044425//membrane part;GO:0031224//intrinsic component of membrane;GO:0046658//anchored component of plasma membrane;GO:0005623//cell;GO:0016021//integral component of membrane;GO:0071944//cell periphery;GO:0031226//intrinsic component of plasma membrane;GO:0031225//anchored component of membrane;GO:0016020//membrane;GO:0044464//c…	cellular_component;molecular_function	[C]membrane part;membrane;cell;[F]catalytic activity;	1.29065
Arahy.5N45JG	[C]GO:0016020//membrane;GO:0044425//membrane part;GO:0016021//integral component of membrane;GO:0031224//intrinsic component of membrane;[F]GO:0022803//passive transmembrane transporter activity;GO:0022836//gated channel activity;GO:0022838//substrate-specific channel activity;GO:0005216//ion channel activity;GO:0015276//ligand-gated ion channel activity;GO:0015318//inorganic molecular entity tra…	cellular_component;molecular_function	[C]membrane;membrane part;[F]molecular transducer activity;transporter activity;signal transducer activity;	1.41672
Arahy.664S68	[C]GO:0071944//cell periphery;GO:0044425//membrane part;GO:0005886//plasma membrane;GO:0016020//membrane;GO:0044464//cell part;GO:0031224//intrinsic component of membrane;GO:0005623//cell;GO:0016021//integral component of membrane;[F]GO:0051540//metal cluster binding;GO:0005488//binding;GO:0048037//cofactor binding;GO:0051536//iron-sulfur cluster binding;	cellular_component;molecular_function	[C]cell;membrane;membrane part;[F]binding;	1.10053
Arahy.66GL51	[C]GO:0016021//integral component of membrane;GO:0044425//membrane part;GO:0016020//membrane;GO:0031224//intrinsic component of membrane;[F]GO:0005506//iron ion binding;GO:0046914//transition metal ion binding;GO:0048037//cofactor binding;GO:0046872//metal ion binding;GO:0005488//binding;GO:0043167//ion binding;GO:0020037//heme binding;GO:0097159//organic cyclic compound binding;GO:0043169//catio…	cellular_component;molecular_function	[C]membrane;membrane part;[F]catalytic activity;binding;	-1.31448
Arahy.8HR44I	[C]GO:0005634//nucleus;GO:0016020//membrane;GO:0031224//intrinsic component of membrane;GO:0043231//intracellular membrane-bounded organelle;GO:0043227//membrane-bounded organelle;GO:0044424//intracellular part;GO:0044464//cell part;GO:0043226//organelle;GO:0044425//membrane part;GO:0043229//intracellular organelle;GO:0005737//cytoplasm;GO:0016021//integral component of membrane;GO:0005622//intra…	cellular_component;molecular_function	[C]cell;organelle;membrane part;membrane;[F]catalytic activity;	1.047
Arahy.8P0WLI	[C]GO:0016020//membrane;GO:0044425//membrane part;GO:0016021//integral component of membrane;GO:0031224//intrinsic component of membrane;[F]GO:0015291//secondary active transmembrane transporter activity;GO:0008324//cation transmembrane transporter activity;GO:0015078//hydrogen ion transmembrane transporter activity;GO:0015299//solute:proton antiporter activity;GO:0022890//inorganic cation transm…	cellular_component;molecular_function	[C]membrane;membrane part;[F]transporter activity;	3.01436
Arahy.8U41WB	[C]GO:0044464//cell part;GO:0043231//intracellular membrane-bounded organelle;GO:0043226//organelle;GO:0044424//intracellular part;GO:0005622//intracellular;GO:0043229//intracellular organelle;GO:0043227//membrane-bounded organelle;GO:0005634//nucleus;GO:0005623//cell;[F]GO:0005488//binding;GO:0003677//DNA binding;GO:1901363//heterocyclic compound binding;GO:0097159//organic cyclic compound bindi…	cellular_component;molecular_function	[C]organelle;cell;[F]transcription regulator activity;binding;	1.30712
Arahy.98HCYL	[C]GO:0031224//intrinsic component of membrane;GO:0016021//integral component of membrane;GO:0044425//membrane part;GO:0016020//membrane;[F]GO:0009055//electron transfer activity;GO:0016491//oxidoreductase activity;GO:0003824//catalytic activity;	cellular_component;molecular_function	[C]membrane part;membrane;[F]catalytic activity;	2.09811
Arahy.98UM0Y	[C]GO:0016020//membrane;GO:0044425//membrane part;GO:0031224//intrinsic component of membrane;GO:0016021//integral component of membrane;[F]GO:0043167//ion binding;GO:0043169//cation binding;GO:0046872//metal ion binding;GO:0008270//zinc ion binding;GO:0005488//binding;GO:0046914//transition metal ion binding;	cellular_component;molecular_function	[C]membrane part;membrane;[F]binding;	1.03552
Arahy.9D2QNN	[C]GO:0044425//membrane part;GO:0016020//membrane;GO:0031224//intrinsic component of membrane;GO:0016021//integral component of membrane;[F]GO:0005488//binding;GO:0005506//iron ion binding;GO:0048037//cofactor binding;GO:1901363//heterocyclic compound binding;GO:0016491//oxidoreductase activity;GO:0043167//ion binding;GO:0016705//oxidoreductase activity, acting on paired donors, with incorporatio…	cellular_component;molecular_function	[C]membrane;membrane part;[F]catalytic activity;binding;	1.28364
Arahy.9X74ZG	[C]GO:0044425//membrane part;GO:0031224//intrinsic component of membrane;GO:0016020//membrane;GO:0016021//integral component of membrane;[F]GO:0005215//transporter activity;	cellular_component;molecular_function	[C]membrane;membrane part;[F]transporter activity;	1.0188
Arahy.A6MTIV	[C]GO:0044425//membrane part;GO:0016020//membrane;GO:0031224//intrinsic component of membrane;GO:0016021//integral component of membrane;[F]GO:1901363//heterocyclic compound binding;GO:0004672//protein kinase activity;GO:0008144//drug binding;GO:0043167//ion binding;GO:0016740//transferase activity;GO:0030554//adenyl nucleotide binding;GO:0003824//catalytic activity;GO:0016772//transferase activi…	cellular_component;molecular_function	[C]membrane part;membrane;[F]binding;catalytic activity;	1.04787
Arahy.A7U9PP	[C]GO:0044425//membrane part;GO:0031224//intrinsic component of membrane;GO:0016020//membrane;GO:0016021//integral component of membrane;[F]GO:0003676//nucleic acid binding;GO:0003677//DNA binding;GO:1901363//heterocyclic compound binding;GO:0003700//DNA binding transcription factor activity;GO:0005488//binding;GO:0140110//transcription regulator activity;GO:0097159//organic cyclic compound bindi…	cellular_component;molecular_function	[C]membrane part;membrane;[F]binding;transcription regulator activity;	-1.01588
Arahy.AFJ59D	[C]GO:0016020//membrane;GO:0031224//intrinsic component of membrane;GO:0044425//membrane part;GO:0016021//integral component of membrane;[F]GO:0015298//solute:cation antiporter activity;GO:0015368//calcium:cation antiporter activity;GO:0015077//monovalent inorganic cation transmembrane transporter activity;GO:0015491//cation:cation antiporter activity;GO:0015075//ion transmembrane transporter act…	cellular_component;molecular_function	[C]membrane;membrane part;[F]transporter activity;	1.12508
Arahy.AMR0WB	[C]GO:0031224//intrinsic component of membrane;GO:0016021//integral component of membrane;GO:0044425//membrane part;GO:0016020//membrane;[F]GO:0016740//transferase activity;GO:0016741//transferase activity, transferring one-carbon groups;GO:0003824//catalytic activity;GO:0008168//methyltransferase activity;	cellular_component;molecular_function	[C]membrane part;membrane;[F]catalytic activity;	1.30835
Arahy.APE3QT	[C]GO:0016021//integral component of membrane;GO:0016020//membrane;GO:0044425//membrane part;GO:0031224//intrinsic component of membrane;[F]GO:0000166//nucleotide binding;GO:0008144//drug binding;GO:0043168//anion binding;GO:0032553//ribonucleotide binding;GO:0032559//adenyl ribonucleotide binding;GO:0036094//small molecule binding;GO:0097159//organic cyclic compound binding;GO:0043167//ion bindi…	cellular_component;molecular_function	[C]membrane;membrane part;[F]binding;	-5.04948
Arahy.ASGW3G	[C]GO:0031224//intrinsic component of membrane;GO:0016021//integral component of membrane;GO:0044425//membrane part;GO:0016020//membrane;[F]GO:0022857//transmembrane transporter activity;GO:0046873//metal ion transmembrane transporter activity;GO:0015318//inorganic molecular entity transmembrane transporter activity;GO:0005381//iron ion transmembrane transporter activity;GO:0022890//inorganic cat…	cellular_component;molecular_function	[C]membrane;membrane part;[F]transporter activity;	-2.21429
Arahy.AYP5QI	[C]GO:0031224//intrinsic component of membrane;GO:0016021//integral component of membrane;GO:0044425//membrane part;GO:0016020//membrane;[F]GO:0005261//cation channel activity;GO:0022839//ion gated channel activity;GO:0140135//mechanosensitive cation channel activity;GO:0022857//transmembrane transporter activity;GO:0005215//transporter activity;GO:0005216//ion channel activity;GO:0015267//channe…	cellular_component;molecular_function	[C]membrane part;membrane;[F]transporter activity;	1.2345
Arahy.B68A3R	[C]GO:0016021//integral component of membrane;GO:0031224//intrinsic component of membrane;GO:0016020//membrane;GO:0044425//membrane part;[F]GO:0005215//transporter activity;GO:0015291//secondary active transmembrane transporter activity;GO:0022804//active transmembrane transporter activity;GO:0022857//transmembrane transporter activity;GO:0015292//uniporter activity;	cellular_component;molecular_function	[C]membrane part;membrane;[F]transporter activity;	-8.8908
Arahy.BB2RVD	[C]GO:0016021//integral component of membrane;GO:0016020//membrane;GO:0031224//intrinsic component of membrane;GO:0044425//membrane part;[F]GO:0017111//nucleoside-triphosphatase activity;GO:0032559//adenyl ribonucleotide binding;GO:0043492//ATPase activity, coupled to movement of substances;GO:0017076//purine nucleotide binding;GO:0016887//ATPase activity;GO:0000166//nucleotide binding;GO:0043167…	cellular_component;molecular_function	[C]membrane part;membrane;[F]transporter activity;binding;catalytic activity;	3.16653
Arahy.BE5MC1	[C]GO:0031224//intrinsic component of membrane;GO:0016020//membrane;GO:0016021//integral component of membrane;GO:0044425//membrane part;[F]GO:0015077//monovalent inorganic cation transmembrane transporter activity;GO:0051139//metal ion:proton antiporter activity;GO:0015291//secondary active transmembrane transporter activity;GO:0022857//transmembrane transporter activity;GO:0022804//active trans…	cellular_component;molecular_function	[C]membrane part;membrane;[F]transporter activity;	-1.00909
Arahy.BISG48	[C]GO:0016021//integral component of membrane;GO:0044425//membrane part;GO:0016020//membrane;GO:0031224//intrinsic component of membrane;[F]GO:0043167//ion binding;GO:0016301//kinase activity;GO:1901265//nucleoside phosphate binding;GO:0017076//purine nucleotide binding;GO:0043168//anion binding;GO:0003824//catalytic activity;GO:0032559//adenyl ribonucleotide binding;GO:0016740//transferase activ…	cellular_component;molecular_function	[C]membrane part;membrane;[F]catalytic activity;binding;	-1.44437
Arahy.BKK20Z	[C]GO:0016021//integral component of membrane;GO:0044425//membrane part;GO:0016020//membrane;GO:0031224//intrinsic component of membrane;[F]GO:0008236//serine-type peptidase activity;GO:0017171//serine hydrolase activity;GO:0004175//endopeptidase activity;GO:0140096//catalytic activity, acting on a protein;GO:0004252//serine-type endopeptidase activity;GO:0008233//peptidase activity;GO:0070011//p…	cellular_component;molecular_function	[C]membrane;membrane part;[F]catalytic activity;	-2.21225
Arahy.BS65EZ	[C]GO:0044464//cell part;GO:0005623//cell;GO:0043227//membrane-bounded organelle;GO:0005622//intracellular;GO:0044424//intracellular part;GO:0043226//organelle;GO:0043229//intracellular organelle;GO:0043231//intracellular membrane-bounded organelle;GO:0005634//nucleus;[F]GO:0097159//organic cyclic compound binding;GO:0003677//DNA binding;GO:1901363//heterocyclic compound binding;GO:0003676//nucle…	cellular_component;molecular_function	[C]cell;organelle;[F]binding;	1.54565
Arahy.C01BX5	[C]GO:0016020//membrane;GO:0016021//integral component of membrane;GO:0031224//intrinsic component of membrane;GO:0044425//membrane part;[F]GO:0004674//protein serine/threonine kinase activity;GO:0140096//catalytic activity, acting on a protein;GO:0030554//adenyl nucleotide binding;GO:0035639//purine ribonucleoside triphosphate binding;GO:0000166//nucleotide binding;GO:0097367//carbohydrate deriv…	cellular_component;molecular_function	[C]membrane;membrane part;[F]binding;catalytic activity;	1.36874
Arahy.C4H7FM	[C]GO:0016021//integral component of membrane;GO:0031224//intrinsic component of membrane;GO:0016020//membrane;GO:0044425//membrane part;[F]GO:0048037//cofactor binding;GO:0043169//cation binding;GO:0016491//oxidoreductase activity;GO:1901363//heterocyclic compound binding;GO:0046914//transition metal ion binding;GO:0043167//ion binding;GO:0097159//organic cyclic compound binding;GO:0046906//tetr…	cellular_component;molecular_function	[C]membrane part;membrane;[F]catalytic activity;binding;	5.61484
Arahy.CA7N65	[C]GO:0005737//cytoplasm;GO:0044464//cell part;GO:0044444//cytoplasmic part;GO:0097708//intracellular vesicle;GO:0031410//cytoplasmic vesicle;GO:0043226//organelle;GO:0043227//membrane-bounded organelle;GO:0044424//intracellular part;GO:0005622//intracellular;GO:0031982//vesicle;GO:0043229//intracellular organelle;GO:0005623//cell;[F]GO:0016627//oxidoreductase activity, acting on the CH-CH group …	cellular_component;molecular_function	[C]cell;organelle;[F]catalytic activity;	-1.08964
Arahy.D18LN8	[C]GO:0016020//membrane;GO:0016021//integral component of membrane;GO:0044425//membrane part;GO:0031224//intrinsic component of membrane;[F]GO:0005215//transporter activity;	cellular_component;molecular_function	[C]membrane;membrane part;[F]transporter activity;	-5.72054
Arahy.DI7WTY	[C]GO:0016020//membrane;GO:0031224//intrinsic component of membrane;GO:0016021//integral component of membrane;GO:0044425//membrane part;[F]GO:0043167//ion binding;GO:0043169//cation binding;GO:0016705//oxidoreductase activity, acting on paired donors, with incorporation or reduction of molecular oxygen;GO:0046914//transition metal ion binding;GO:1901363//heterocyclic compound binding;GO:0005506/…	cellular_component;molecular_function	[C]membrane part;membrane;[F]catalytic activity;binding;	4.8189
Arahy.DW8A2N	[C]GO:0031224//intrinsic component of membrane;GO:0016020//membrane;GO:0044425//membrane part;GO:0016021//integral component of membrane;[F]GO:0008324//cation transmembrane transporter activity;GO:0022857//transmembrane transporter activity;GO:0005215//transporter activity;GO:0015075//ion transmembrane transporter activity;	cellular_component;molecular_function	[C]membrane part;membrane;[F]transporter activity;	-1.20936
Arahy.E55NPH	[C]GO:0016021//integral component of membrane;GO:0005623//cell;GO:0005886//plasma membrane;GO:0071944//cell periphery;GO:0044425//membrane part;GO:0016020//membrane;GO:0031224//intrinsic component of membrane;GO:0044464//cell part;[F]GO:0008144//drug binding;GO:0036094//small molecule binding;GO:0042626//ATPase activity, coupled to transmembrane movement of substances;GO:0030554//adenyl nucleotid…	cellular_component;molecular_function	[C]membrane;cell;membrane part;[F]binding;transporter activity;catalytic activity;	1.80272
Arahy.EAD2WZ	[C]GO:0005622//intracellular;GO:0044464//cell part;GO:0005623//cell;GO:0005886//plasma membrane;GO:0044424//intracellular part;GO:0016020//membrane;GO:0071944//cell periphery;GO:0005737//cytoplasm;[F]GO:0010181//FMN binding;GO:0043168//anion binding;GO:0036094//small molecule binding;GO:0043167//ion binding;GO:0016655//oxidoreductase activity, acting on NAD(P)H, quinone or similar compound as acc…	cellular_component;molecular_function	[C]cell;membrane;[F]catalytic activity;binding;	2.0866
Arahy.EC9JDS	[C]GO:0044464//cell part;GO:0005622//intracellular;GO:0043227//membrane-bounded organelle;GO:0005737//cytoplasm;GO:0043226//organelle;GO:0043229//intracellular organelle;GO:0031982//vesicle;GO:0044424//intracellular part;GO:0044444//cytoplasmic part;GO:0031410//cytoplasmic vesicle;GO:0097708//intracellular vesicle;GO:0012505//endomembrane system;GO:0005768//endosome;GO:0005623//cell;[F]GO:0016462…	cellular_component;molecular_function	[C]organelle;cell;[F]catalytic activity;binding;	1.20891
Arahy.ED65WR	[C]GO:0016021//integral component of membrane;GO:0044425//membrane part;GO:0031224//intrinsic component of membrane;GO:0016020//membrane;[F]GO:0003824//catalytic activity;GO:0016740//transferase activity;	cellular_component;molecular_function	[C]membrane part;membrane;[F]catalytic activity;	-1.70234
Arahy.EN8HK1	[C]GO:0016021//integral component of membrane;GO:0044425//membrane part;GO:0016020//membrane;GO:0031224//intrinsic component of membrane;[F]GO:0005215//transporter activity;GO:0022804//active transmembrane transporter activity;GO:0022857//transmembrane transporter activity;GO:0015297//antiporter activity;GO:0015238//drug transmembrane transporter activity;GO:0015291//secondary active transmembran…	cellular_component;molecular_function	[C]membrane part;membrane;[F]transporter activity;	4.54556
Arahy.F1GXSN	[C]GO:0043227//membrane-bounded organelle;GO:0043226//organelle;GO:0005622//intracellular;GO:0043231//intracellular membrane-bounded organelle;GO:0044464//cell part;GO:0005634//nucleus;GO:0044424//intracellular part;GO:0043229//intracellular organelle;GO:0005623//cell;[F]GO:0097159//organic cyclic compound binding;GO:0003676//nucleic acid binding;GO:0003677//DNA binding;GO:0140110//transcription …	cellular_component;molecular_function	[C]cell;organelle;[F]binding;transcription regulator activity;	1.10344
Arahy.F6GGDR	[C]GO:0005576//extracellular region;GO:0048046//apoplast;[F]GO:0016853//isomerase activity;GO:0003824//catalytic activity;	cellular_component;molecular_function	[C]extracellular region;[F]catalytic activity;	-1.7324
Arahy.F7UUKP	[C]GO:0044425//membrane part;GO:0016021//integral component of membrane;GO:0016020//membrane;GO:0031224//intrinsic component of membrane;[F]GO:0016651//oxidoreductase activity, acting on NAD(P)H;GO:0043169//cation binding;GO:0005488//binding;GO:0050664//oxidoreductase activity, acting on NAD(P)H, oxygen as acceptor;GO:0005509//calcium ion binding;GO:0004601//peroxidase activity;GO:0043167//ion bi…	cellular_component;molecular_function	[C]membrane;membrane part;[F]antioxidant activity;catalytic activity;binding;	-1.53201
Arahy.FBA9Q8	[C]GO:0044444//cytoplasmic part;GO:0044424//intracellular part;GO:0005737//cytoplasm;GO:0043231//intracellular membrane-bounded organelle;GO:0009536//plastid;GO:0005622//intracellular;GO:0044464//cell part;GO:0043229//intracellular organelle;GO:0043227//membrane-bounded organelle;GO:0005623//cell;GO:0043226//organelle;GO:0009507//chloroplast;[F]GO:0016853//isomerase activity;GO:0046423//allene-ox…	cellular_component;molecular_function	[C]organelle;cell;[F]catalytic activity;	-2.43027
Arahy.FD1Z9Y	[C]GO:0016020//membrane;GO:0031224//intrinsic component of membrane;GO:0044425//membrane part;GO:0016021//integral component of membrane;[F]GO:1901363//heterocyclic compound binding;GO:0000166//nucleotide binding;GO:0043167//ion binding;GO:0032555//purine ribonucleotide binding;GO:0003824//catalytic activity;GO:0036094//small molecule binding;GO:0097159//organic cyclic compound binding;GO:0008144…	cellular_component;molecular_function	[C]membrane;membrane part;[F]catalytic activity;binding;	1.62118
Arahy.FI2WQ3	[C]GO:0016020//membrane;GO:0016021//integral component of membrane;GO:0044425//membrane part;GO:0031224//intrinsic component of membrane;[F]GO:0005524//ATP binding;GO:0008144//drug binding;GO:1901265//nucleoside phosphate binding;GO:0017076//purine nucleotide binding;GO:0035639//purine ribonucleoside triphosphate binding;GO:0005488//binding;GO:0036094//small molecule binding;GO:0032559//adenyl ri…	cellular_component;molecular_function	[C]membrane part;membrane;[F]binding;	1.40673
Arahy.FT61ID	[C]GO:0016021//integral component of membrane;GO:0031224//intrinsic component of membrane;GO:0016020//membrane;GO:0044425//membrane part;[F]GO:0046914//transition metal ion binding;GO:0043169//cation binding;GO:0046872//metal ion binding;GO:0005488//binding;GO:0005506//iron ion binding;GO:0043167//ion binding;	cellular_component;molecular_function	[C]membrane;membrane part;[F]binding;	-3.01979
Arahy.FTDV76	[C]GO:0016020//membrane;GO:0016021//integral component of membrane;GO:0044425//membrane part;GO:0031224//intrinsic component of membrane;[F]GO:0097367//carbohydrate derivative binding;GO:0005524//ATP binding;GO:0036094//small molecule binding;GO:0004674//protein serine/threonine kinase activity;GO:0016301//kinase activity;GO:0016740//transferase activity;GO:0097159//organic cyclic compound bindin…	cellular_component;molecular_function	[C]membrane;membrane part;[F]catalytic activity;binding;	-1.91477
Arahy.FW0EPP	[C]GO:0005737//cytoplasm;GO:0044424//intracellular part;GO:0044464//cell part;GO:0005623//cell;GO:0005622//intracellular;[F]GO:0005319//lipid transporter activity;GO:0120013//intermembrane lipid transfer activity;GO:0005215//transporter activity;	cellular_component;molecular_function	[C]cell;[F]transporter activity;	2.17201
Arahy.FYJY46	[C]GO:0043231//intracellular membrane-bounded organelle;GO:0043229//intracellular organelle;GO:0043227//membrane-bounded organelle;GO:0005634//nucleus;GO:0044464//cell part;GO:0005623//cell;GO:0043226//organelle;GO:0005622//intracellular;GO:0044424//intracellular part;[F]GO:0003677//DNA binding;GO:0005488//binding;GO:0003676//nucleic acid binding;GO:1901363//heterocyclic compound binding;GO:00435…	cellular_component;molecular_function	[C]organelle;cell;[F]transcription regulator activity;binding;	1.42891
Arahy.GU9EZ6	[C]GO:0031224//intrinsic component of membrane;GO:0016020//membrane;GO:0044425//membrane part;GO:0016021//integral component of membrane;[F]GO:0016788//hydrolase activity, acting on ester bonds;GO:0016787//hydrolase activity;GO:0003824//catalytic activity;	cellular_component;molecular_function	[C]membrane;membrane part;[F]catalytic activity;	-1.51768
Arahy.H4LRL0	[C]GO:0016020//membrane;GO:0044425//membrane part;GO:0016021//integral component of membrane;GO:0031224//intrinsic component of membrane;[F]GO:0016301//kinase activity;GO:0000166//nucleotide binding;GO:0016772//transferase activity, transferring phosphorus-containing groups;GO:0003824//catalytic activity;GO:0043168//anion binding;GO:0004674//protein serine/threonine kinase activity;GO:0016773//ph…	cellular_component;molecular_function	[C]membrane part;membrane;[F]catalytic activity;binding;	4.82402
Arahy.HN1IYU	[C]GO:0031224//intrinsic component of membrane;GO:0044425//membrane part;GO:0016020//membrane;GO:0016021//integral component of membrane;[F]GO:0032553//ribonucleotide binding;GO:0003824//catalytic activity;GO:1901363//heterocyclic compound binding;GO:0032559//adenyl ribonucleotide binding;GO:0140096//catalytic activity, acting on a protein;GO:0036094//small molecule binding;GO:1901265//nucleoside…	cellular_component;molecular_function	[C]membrane part;membrane;[F]binding;catalytic activity;	-1.17979
Arahy.HQA39L	[C]GO:0016021//integral component of membrane;GO:0031224//intrinsic component of membrane;GO:0016020//membrane;GO:0044425//membrane part;[F]GO:0015267//channel activity;GO:0022857//transmembrane transporter activity;GO:0008381//mechanosensitive ion channel activity;GO:0005216//ion channel activity;GO:0005215//transporter activity;GO:0022803//passive transmembrane transporter activity;GO:0022836//…	cellular_component;molecular_function	[C]membrane part;membrane;[F]transporter activity;	1.34688
Arahy.HUVM91	[C]GO:0016021//integral component of membrane;GO:0005623//cell;GO:0044425//membrane part;GO:0071944//cell periphery;GO:0044464//cell part;GO:0016020//membrane;GO:0005886//plasma membrane;GO:0031224//intrinsic component of membrane;[F]GO:0048037//cofactor binding;GO:0051536//iron-sulfur cluster binding;GO:0005488//binding;GO:0051540//metal cluster binding;	cellular_component;molecular_function	[C]membrane;membrane part;cell;[F]binding;	1.05247
Arahy.HXE52Q	[C]GO:0044424//intracellular part;GO:0099080//supramolecular complex;GO:0015630//microtubule cytoskeleton;GO:0043232//intracellular non-membrane-bounded organelle;GO:0005623//cell;GO:0099081//supramolecular polymer;GO:0005856//cytoskeleton;GO:0043226//organelle;GO:0099513//polymeric cytoskeletal fiber;GO:0044464//cell part;GO:0005874//microtubule;GO:0099512//supramolecular fiber;GO:0044430//cytos…	cellular_component;molecular_function	[C]organelle part;cell;supramolecular complex;organelle;[F]binding;	-1.18838
Arahy.I6LI5E	[C]GO:0016021//integral component of membrane;GO:0031224//intrinsic component of membrane;GO:0044425//membrane part;GO:0016020//membrane;[F]GO:0009055//electron transfer activity;GO:0016491//oxidoreductase activity;GO:0003824//catalytic activity;	cellular_component;molecular_function	[C]membrane;membrane part;[F]catalytic activity;	-1.75982
Arahy.IA1WQQ	[C]GO:0044422//organelle part;GO:0005737//cytoplasm;GO:0044434//chloroplast part;GO:0009536//plastid;GO:0043226//organelle;GO:0044444//cytoplasmic part;GO:0009570//chloroplast stroma;GO:0044464//cell part;GO:0005623//cell;GO:0009507//chloroplast;GO:0043229//intracellular organelle;GO:0009532//plastid stroma;GO:0005622//intracellular;GO:0044435//plastid part;GO:0044446//intracellular organelle par…	cellular_component;molecular_function	[C]organelle part;organelle;cell;[F]catalytic activity;	-1.15455
Arahy.ISY5ET	[C]GO:0043227//membrane-bounded organelle;GO:0043226//organelle;GO:0005623//cell;GO:0043232//intracellular non-membrane-bounded organelle;GO:0044464//cell part;GO:0005694//chromosome;GO:0044424//intracellular part;GO:0043231//intracellular membrane-bounded organelle;GO:0043229//intracellular organelle;GO:0043228//non-membrane-bounded organelle;GO:0005622//intracellular;GO:0005634//nucleus;[F]GO:0…	cellular_component;molecular_function	[C]organelle;cell;[F]binding;catalytic activity;	-3.54153
Arahy.J1PMCL	[C]GO:0016020//membrane;GO:0016021//integral component of membrane;GO:0031224//intrinsic component of membrane;GO:0044425//membrane part;[F]GO:0016874//ligase activity;GO:0003824//catalytic activity;	cellular_component;molecular_function	[C]membrane part;membrane;[F]catalytic activity;	-1.63374
Arahy.J266JR	[C]GO:0031224//intrinsic component of membrane;GO:0044425//membrane part;GO:0016020//membrane;GO:0016021//integral component of membrane;[F]GO:0030554//adenyl nucleotide binding;GO:0003824//catalytic activity;GO:0005524//ATP binding;GO:0097159//organic cyclic compound binding;GO:1901265//nucleoside phosphate binding;GO:0097367//carbohydrate derivative binding;GO:0035639//purine ribonucleoside tri…	cellular_component;molecular_function	[C]membrane part;membrane;[F]catalytic activity;binding;	-2.52373
Arahy.K541B7	[C]GO:0044425//membrane part;GO:0005622//intracellular;GO:0016021//integral component of membrane;GO:0016020//membrane;GO:0044464//cell part;GO:0031224//intrinsic component of membrane;GO:0005623//cell;[F]GO:0060089//molecular transducer activity;GO:0000155//phosphorelay sensor kinase activity;GO:0004872//receptor activity;GO:0016772//transferase activity, transferring phosphorus-containing group…	cellular_component;molecular_function	[C]membrane;cell;membrane part;[F]molecular transducer activity;catalytic activity;signal transducer activity;	3.27739
Arahy.K9BX1W	[C]GO:0005576//extracellular region;GO:0031012//extracellular matrix;GO:0044421//extracellular region part;[F]GO:0043169//cation binding;GO:0070011//peptidase activity, acting on L-amino acid peptides;GO:0043167//ion binding;GO:0046872//metal ion binding;GO:0016787//hydrolase activity;GO:0005488//binding;GO:0140096//catalytic activity, acting on a protein;GO:0004175//endopeptidase activity;GO:004…	cellular_component;molecular_function	[C]extracellular region;[F]binding;catalytic activity;	-1.14403
Arahy.KV74NT	[C]GO:0031225//anchored component of membrane;GO:0071944//cell periphery;GO:0031224//intrinsic component of membrane;GO:0031226//intrinsic component of plasma membrane;GO:0016020//membrane;GO:0005623//cell;GO:0044459//plasma membrane part;GO:0046658//anchored component of plasma membrane;GO:0016021//integral component of membrane;GO:0044464//cell part;GO:0044425//membrane part;GO:0005886//plasma …	cellular_component;molecular_function	[C]membrane;cell;membrane part;[F]catalytic activity;	-1.20226
Arahy.KY1P9Y	[C]GO:0005622//intracellular;GO:0044464//cell part;GO:0000785//chromatin;GO:0044427//chromosomal part;GO:0043228//non-membrane-bounded organelle;GO:0044446//intracellular organelle part;GO:0043231//intracellular membrane-bounded organelle;GO:0043227//membrane-bounded organelle;GO:0043226//organelle;GO:0005623//cell;GO:0000786//nucleosome;GO:0044422//organelle part;GO:0032991//macromolecular compl…	cellular_component;molecular_function	[C]macromolecular complex;organelle;organelle part;cell;[F]binding;	-1.02472
Arahy.L3EDXB	[C]GO:0005737//cytoplasm;GO:0005622//intracellular;GO:0005623//cell;GO:0044464//cell part;GO:0044424//intracellular part;[F]GO:0016798//hydrolase activity, acting on glycosyl bonds;GO:0016787//hydrolase activity;GO:0033925//mannosyl-glycoprotein endo-beta-N-acetylglucosaminidase activity;GO:0003824//catalytic activity;GO:0004553//hydrolase activity, hydrolyzing O-glycosyl compounds;	cellular_component;molecular_function	[C]cell;[F]catalytic activity;	-1.11809
Arahy.L6Y1E3	[C]GO:0043231//intracellular membrane-bounded organelle;GO:0005634//nucleus;GO:0043229//intracellular organelle;GO:0005622//intracellular;GO:0044424//intracellular part;GO:0005623//cell;GO:0044464//cell part;GO:0043227//membrane-bounded organelle;GO:0043226//organelle;[F]GO:0005488//binding;GO:1901363//heterocyclic compound binding;GO:0097159//organic cyclic compound binding;GO:0003677//DNA bindi…	cellular_component;molecular_function	[C]organelle;cell;[F]binding;	1.27216
Arahy.L9NF1I	[C]GO:0016021//integral component of membrane;GO:0016020//membrane;GO:0044425//membrane part;GO:0031224//intrinsic component of membrane;[F]GO:0008509//anion transmembrane transporter activity;GO:0015075//ion transmembrane transporter activity;GO:0015171//amino acid transmembrane transporter activity;GO:0015318//inorganic molecular entity transmembrane transporter activity;GO:0005342//organic aci…	cellular_component;molecular_function	[C]membrane part;membrane;[F]transporter activity;	-1.20619
Arahy.LW6UI8	[C]GO:0016020//membrane;GO:0031224//intrinsic component of membrane;GO:0016021//integral component of membrane;GO:0044425//membrane part;[F]GO:0043169//cation binding;GO:0097159//organic cyclic compound binding;GO:0043167//ion binding;GO:0005488//binding;GO:0046906//tetrapyrrole binding;GO:0048037//cofactor binding;GO:0016491//oxidoreductase activity;GO:0016705//oxidoreductase activity, acting on…	cellular_component;molecular_function	[C]membrane;membrane part;[F]binding;catalytic activity;	-2.9964
Arahy.LXJ7K2	[C]GO:0043231//intracellular membrane-bounded organelle;GO:0005623//cell;GO:0005622//intracellular;GO:0043227//membrane-bounded organelle;GO:0044464//cell part;GO:0005634//nucleus;GO:0043226//organelle;GO:0043229//intracellular organelle;GO:0044424//intracellular part;[F]GO:0003677//DNA binding;GO:0003700//DNA binding transcription factor activity;GO:0043565//sequence-specific DNA binding;GO:0005…	cellular_component;molecular_function	[C]organelle;cell;[F]transcription regulator activity;binding;	1.37452
Arahy.MGJM0N	[C]GO:0044425//membrane part;GO:0016020//membrane;GO:0016021//integral component of membrane;GO:0031224//intrinsic component of membrane;[F]GO:0022857//transmembrane transporter activity;GO:0005215//transporter activity;	cellular_component;molecular_function	[C]membrane part;membrane;[F]transporter activity;	-1.03908
Arahy.MYH50K	[C]GO:0043231//intracellular membrane-bounded organelle;GO:0005634//nucleus;GO:0005623//cell;GO:0043227//membrane-bounded organelle;GO:0043226//organelle;GO:0043229//intracellular organelle;GO:0005622//intracellular;GO:0044464//cell part;GO:0044424//intracellular part;GO:0005737//cytoplasm;[F]GO:0016787//hydrolase activity;GO:0016818//hydrolase activity, acting on acid anhydrides, in phosphorus-c…	cellular_component;molecular_function	[C]cell;organelle;[F]catalytic activity;	-1.11831
Arahy.N8BHQY	[C]GO:0016021//integral component of membrane;GO:0031224//intrinsic component of membrane;GO:0044425//membrane part;GO:0016020//membrane;[F]GO:0097159//organic cyclic compound binding;GO:0016773//phosphotransferase activity, alcohol group as acceptor;GO:0097367//carbohydrate derivative binding;GO:0036094//small molecule binding;GO:1901265//nucleoside phosphate binding;GO:0003824//catalytic activi…	cellular_component;molecular_function	[C]membrane part;membrane;[F]binding;catalytic activity;	1.73425
Arahy.NA407Z	[C]GO:0005886//plasma membrane;GO:0044464//cell part;GO:0005623//cell;GO:0071944//cell periphery;GO:0016020//membrane;GO:0016021//integral component of membrane;GO:0031224//intrinsic component of membrane;GO:0044425//membrane part;[F]GO:0016740//transferase activity;GO:1901363//heterocyclic compound binding;GO:0036094//small molecule binding;GO:0003824//catalytic activity;GO:0016301//kinase activ…	cellular_component;molecular_function	[C]cell;membrane;membrane part;[F]binding;catalytic activity;	-1.57518
Arahy.NV2IFB	[C]GO:0016020//membrane;GO:0016021//integral component of membrane;GO:0031224//intrinsic component of membrane;GO:0044425//membrane part;[F]GO:0022839//ion gated channel activity;GO:0005215//transporter activity;GO:0005230//extracellular ligand-gated ion channel activity;GO:0022824//transmitter-gated ion channel activity;GO:0004888//transmembrane signaling receptor activity;GO:0005216//ion channe…	cellular_component;molecular_function	[C]membrane;membrane part;[F]transporter activity;signal transducer activity;molecular transducer activity;	2.21253
Arahy.NY0GHN	[C]GO:0031224//intrinsic component of membrane;GO:0016021//integral component of membrane;GO:0016020//membrane;GO:0044425//membrane part;[F]GO:0016651//oxidoreductase activity, acting on NAD(P)H;GO:0004601//peroxidase activity;GO:0043169//cation binding;GO:0043167//ion binding;GO:0046872//metal ion binding;GO:0005488//binding;GO:0005509//calcium ion binding;GO:0050664//oxidoreductase activity, ac…	cellular_component;molecular_function	[C]membrane;membrane part;[F]antioxidant activity;binding;catalytic activity;	1.12115
Arahy.P6KEL7	[C]GO:0005623//cell;GO:0071944//cell periphery;GO:0016020//membrane;GO:0044464//cell part;GO:0009505//plant-type cell wall;GO:0030312//external encapsulating structure;GO:0005618//cell wall;[F]GO:0003824//catalytic activity;GO:0016798//hydrolase activity, acting on glycosyl bonds;GO:0016787//hydrolase activity;	cellular_component;molecular_function	[C]membrane;cell;[F]catalytic activity;	5.28187
Arahy.PB8381	[C]GO:0044425//membrane part;GO:0016020//membrane;GO:0016021//integral component of membrane;GO:0031224//intrinsic component of membrane;[F]GO:0043168//anion binding;GO:0016787//hydrolase activity;GO:0097367//carbohydrate derivative binding;GO:0016462//pyrophosphatase activity;GO:0022804//active transmembrane transporter activity;GO:0003824//catalytic activity;GO:0097159//organic cyclic compound …	cellular_component;molecular_function	[C]membrane;membrane part;[F]transporter activity;catalytic activity;binding;	-1.2501
Arahy.PS5WXW	[C]GO:0031224//intrinsic component of membrane;GO:0016021//integral component of membrane;GO:0044425//membrane part;GO:0016020//membrane;[F]GO:0043167//ion binding;GO:0016740//transferase activity;GO:0003824//catalytic activity;GO:0016773//phosphotransferase activity, alcohol group as acceptor;GO:0140096//catalytic activity, acting on a protein;GO:0032553//ribonucleotide binding;GO:0035639//purin…	cellular_component;molecular_function	[C]membrane;membrane part;[F]catalytic activity;binding;	-3.62806
Arahy.PWN22Y	[C]GO:0032991//macromolecular complex;GO:0000786//nucleosome;GO:0005694//chromosome;GO:0000785//chromatin;GO:0043232//intracellular non-membrane-bounded organelle;GO:0043231//intracellular membrane-bounded organelle;GO:0044464//cell part;GO:0044424//intracellular part;GO:0044815//DNA packaging complex;GO:0032993//protein-DNA complex;GO:0005634//nucleus;GO:0044427//chromosomal part;GO:0005622//int…	cellular_component;molecular_function	[C]macromolecular complex;organelle part;cell;organelle;[F]binding;	-1.09875
Arahy.QD22BA	[C]GO:0044424//intracellular part;GO:0043229//intracellular organelle;GO:0005622//intracellular;GO:0005634//nucleus;GO:0043231//intracellular membrane-bounded organelle;GO:0005623//cell;GO:0044464//cell part;GO:0043226//organelle;GO:0043227//membrane-bounded organelle;[F]GO:0003677//DNA binding;GO:0140110//transcription regulator activity;GO:0097159//organic cyclic compound binding;GO:0043565//se…	cellular_component;molecular_function	[C]organelle;cell;[F]binding;transcription regulator activity;	1.1591
Arahy.QM5IC5	[C]GO:0016020//membrane;GO:0016021//integral component of membrane;GO:0044425//membrane part;GO:0031224//intrinsic component of membrane;[F]GO:0043169//cation binding;GO:0097159//organic cyclic compound binding;GO:0046906//tetrapyrrole binding;GO:0003824//catalytic activity;GO:1901363//heterocyclic compound binding;GO:0005488//binding;GO:0043167//ion binding;GO:0004497//monooxygenase activity;GO:…	cellular_component;molecular_function	[C]membrane part;membrane;[F]catalytic activity;binding;	4.71067
Arahy.QNIR3T	[C]GO:0071821//FANCM-MHF complex;GO:0005622//intracellular;GO:0044464//cell part;GO:0043227//membrane-bounded organelle;GO:0043233//organelle lumen;GO:0044422//organelle part;GO:0044446//intracellular organelle part;GO:0032991//macromolecular complex;GO:0044424//intracellular part;GO:0043229//intracellular organelle;GO:0044451//nucleoplasm part;GO:0044428//nuclear part;GO:0005654//nucleoplasm;GO:…	cellular_component;molecular_function	[C]organelle part;cell;macromolecular complex;organelle;membrane-enclosed lumen;[F]binding;	-1.17649
Arahy.QQ9WEM	[C]GO:0016021//integral component of membrane;GO:0016020//membrane;GO:0044425//membrane part;GO:0031224//intrinsic component of membrane;[F]GO:0015291//secondary active transmembrane transporter activity;GO:0022857//transmembrane transporter activity;GO:0015297//antiporter activity;GO:0005215//transporter activity;GO:0015238//drug transmembrane transporter activity;GO:0022804//active transmembran…	cellular_component;molecular_function	[C]membrane part;membrane;[F]transporter activity;	2.31003
Arahy.RF7AVT	[C]GO:0005634//nucleus;GO:0043226//organelle;GO:0005622//intracellular;GO:0005623//cell;GO:0043231//intracellular membrane-bounded organelle;GO:0044424//intracellular part;GO:0044464//cell part;GO:0043227//membrane-bounded organelle;GO:0043229//intracellular organelle;[F]GO:0043565//sequence-specific DNA binding;GO:0097159//organic cyclic compound binding;GO:1901363//heterocyclic compound binding…	cellular_component;molecular_function	[C]cell;organelle;[F]transcription regulator activity;binding;	1.86797
Arahy.RG53C8	[C]GO:0044425//membrane part;GO:0016020//membrane;GO:0016021//integral component of membrane;GO:0031224//intrinsic component of membrane;[F]GO:0003824//catalytic activity;GO:0016491//oxidoreductase activity;GO:0009055//electron transfer activity;	cellular_component;molecular_function	[C]membrane part;membrane;[F]catalytic activity;	-4.19265
Arahy.RX41GD	[C]GO:0016021//integral component of membrane;GO:0044425//membrane part;GO:0016020//membrane;GO:0031224//intrinsic component of membrane;[F]GO:0043168//anion binding;GO:0032553//ribonucleotide binding;GO:0030554//adenyl nucleotide binding;GO:0016740//transferase activity;GO:0005524//ATP binding;GO:0005488//binding;GO:0097367//carbohydrate derivative binding;GO:0032555//purine ribonucleotide bindi…	cellular_component;molecular_function	[C]membrane part;membrane;[F]binding;catalytic activity;	-1.06306
Arahy.RYFJ47	[C]GO:0005623//cell;GO:0005622//intracellular;GO:0044464//cell part;[F]GO:0046914//transition metal ion binding;GO:0043167//ion binding;GO:0046872//metal ion binding;GO:0005488//binding;GO:0008270//zinc ion binding;GO:0043169//cation binding;	cellular_component;molecular_function	[C]cell;[F]binding;	1.63104
Arahy.S0TT2Y	[C]GO:0043231//intracellular membrane-bounded organelle;GO:0005623//cell;GO:0044424//intracellular part;GO:0005622//intracellular;GO:0043229//intracellular organelle;GO:0043227//membrane-bounded organelle;GO:0043226//organelle;GO:0044464//cell part;[F]GO:0051540//metal cluster binding;GO:0051536//iron-sulfur cluster binding;GO:0048037//cofactor binding;GO:0005488//binding;GO:0051537//2 iron, 2 su…	cellular_component;molecular_function	[C]organelle;cell;[F]binding;	-1.01094
Arahy.SDCR6H	[C]GO:0016020//membrane;GO:0031224//intrinsic component of membrane;GO:0016021//integral component of membrane;GO:0044425//membrane part;[F]GO:0017076//purine nucleotide binding;GO:0005524//ATP binding;GO:0005488//binding;GO:0016740//transferase activity;GO:0036094//small molecule binding;GO:0032553//ribonucleotide binding;GO:0016301//kinase activity;GO:0043167//ion binding;GO:0003824//catalytic …	cellular_component;molecular_function	[C]membrane;membrane part;[F]catalytic activity;binding;	1.17392
Arahy.T2Z52M	[C]GO:0016021//integral component of membrane;GO:0044425//membrane part;GO:0031224//intrinsic component of membrane;GO:0016020//membrane;[F]GO:0046914//transition metal ion binding;GO:0016491//oxidoreductase activity;GO:0020037//heme binding;GO:0005488//binding;GO:0004497//monooxygenase activity;GO:0003824//catalytic activity;GO:0016705//oxidoreductase activity, acting on paired donors, with inco…	cellular_component;molecular_function	[C]membrane part;membrane;[F]binding;catalytic activity;	1.19856
Arahy.TFIC2J	[C]GO:0031224//intrinsic component of membrane;GO:0012505//endomembrane system;GO:0005623//cell;GO:0005622//intracellular;GO:0043231//intracellular membrane-bounded organelle;GO:0044444//cytoplasmic part;GO:0016021//integral component of membrane;GO:0044424//intracellular part;GO:0005737//cytoplasm;GO:0043229//intracellular organelle;GO:0016020//membrane;GO:0043226//organelle;GO:0044425//membrane…	cellular_component;molecular_function	[C]membrane;cell;organelle;membrane part;[F]binding;	1.15902
Arahy.THFI2G	[C]GO:0044425//membrane part;GO:0016021//integral component of membrane;GO:0016020//membrane;GO:0031224//intrinsic component of membrane;[F]GO:0016757//transferase activity, transferring glycosyl groups;GO:0016740//transferase activity;GO:0008194//UDP-glycosyltransferase activity;GO:0016758//transferase activity, transferring hexosyl groups;GO:0008375//acetylglucosaminyltransferase activity;GO:00…	cellular_component;molecular_function	[C]membrane;membrane part;[F]catalytic activity;	2.27648
Arahy.TJQ42N	[C]GO:0005622//intracellular;GO:0044464//cell part;GO:0005623//cell;[F]GO:0005215//transporter activity;	cellular_component;molecular_function	[C]cell;[F]transporter activity;	-1.45127
Arahy.TX2FLU	[C]GO:0031224//intrinsic component of membrane;GO:0016021//integral component of membrane;GO:0044425//membrane part;GO:0016020//membrane;[F]GO:0043168//anion binding;GO:0030554//adenyl nucleotide binding;GO:0035639//purine ribonucleoside triphosphate binding;GO:0008144//drug binding;GO:0097367//carbohydrate derivative binding;GO:1901265//nucleoside phosphate binding;GO:0016772//transferase activi…	cellular_component;molecular_function	[C]membrane part;membrane;[F]catalytic activity;binding;	-1.80655
Arahy.U0AJB0	[C]GO:0044425//membrane part;GO:0016020//membrane;GO:0031224//intrinsic component of membrane;GO:0016021//integral component of membrane;[F]GO:0030554//adenyl nucleotide binding;GO:0036094//small molecule binding;GO:1901265//nucleoside phosphate binding;GO:0032555//purine ribonucleotide binding;GO:0017076//purine nucleotide binding;GO:0016740//transferase activity;GO:0030246//carbohydrate binding…	cellular_component;molecular_function	[C]membrane part;membrane;[F]binding;catalytic activity;	5.72401
Arahy.UFX71F	[C]GO:0016020//membrane;GO:0044425//membrane part;GO:0031224//intrinsic component of membrane;GO:0016021//integral component of membrane;[F]GO:1901363//heterocyclic compound binding;GO:0035639//purine ribonucleoside triphosphate binding;GO:0004672//protein kinase activity;GO:0000166//nucleotide binding;GO:0008144//drug binding;GO:0036094//small molecule binding;GO:0017076//purine nucleotide bindi…	cellular_component;molecular_function	[C]membrane;membrane part;[F]binding;catalytic activity;	1.60943
Arahy.UQN5NZ	[C]GO:0044464//cell part;GO:0031224//intrinsic component of membrane;GO:0016021//integral component of membrane;GO:0044425//membrane part;GO:0071944//cell periphery;GO:0016020//membrane;GO:0005886//plasma membrane;GO:0005623//cell;[F]GO:0051540//metal cluster binding;GO:0005488//binding;GO:0048037//cofactor binding;GO:0051536//iron-sulfur cluster binding;	cellular_component;molecular_function	[C]cell;membrane part;membrane;[F]binding;	4.34475
Arahy.V5ZBYQ	[C]GO:0044425//membrane part;GO:0031224//intrinsic component of membrane;GO:0016021//integral component of membrane;GO:0016020//membrane;[F]GO:1901363//heterocyclic compound binding;GO:0032553//ribonucleotide binding;GO:0016772//transferase activity, transferring phosphorus-containing groups;GO:0016301//kinase activity;GO:0035639//purine ribonucleoside triphosphate binding;GO:0016773//phosphotran…	cellular_component;molecular_function	[C]membrane part;membrane;[F]catalytic activity;binding;	-1.19091
Arahy.VC7MMU	[C]GO:0031224//intrinsic component of membrane;GO:0016021//integral component of membrane;GO:0044425//membrane part;GO:0016020//membrane;[F]GO:0016740//transferase activity;GO:0003824//catalytic activity;	cellular_component;molecular_function	[C]membrane part;membrane;[F]catalytic activity;	-1.58642
Arahy.VCZ1SA	[C]GO:0031224//intrinsic component of membrane;GO:0016021//integral component of membrane;GO:0016020//membrane;GO:0044425//membrane part;[F]GO:0016741//transferase activity, transferring one-carbon groups;GO:0016740//transferase activity;GO:0008168//methyltransferase activity;GO:0003824//catalytic activity;	cellular_component;molecular_function	[C]membrane;membrane part;[F]catalytic activity;	1.02739
Arahy.VFJD86	[C]GO:0016020//membrane;GO:0016021//integral component of membrane;GO:0044425//membrane part;GO:0031224//intrinsic component of membrane;[F]GO:0043169//cation binding;GO:0046906//tetrapyrrole binding;GO:0046872//metal ion binding;GO:0020037//heme binding;GO:0004497//monooxygenase activity;GO:0016491//oxidoreductase activity;GO:0005488//binding;GO:0043167//ion binding;GO:0097159//organic cyclic co…	cellular_component;molecular_function	[C]membrane;membrane part;[F]binding;catalytic activity;	1.41224
Arahy.VG982W	[C]GO:0016020//membrane;GO:0031224//intrinsic component of membrane;GO:0044425//membrane part;GO:0016021//integral component of membrane;[F]GO:0097159//organic cyclic compound binding;GO:0016772//transferase activity, transferring phosphorus-containing groups;GO:0008144//drug binding;GO:0032559//adenyl ribonucleotide binding;GO:0140096//catalytic activity, acting on a protein;GO:0016740//transfer…	cellular_component;molecular_function	[C]membrane part;membrane;[F]catalytic activity;binding;	1.14947
Arahy.VNK22G	[C]GO:0016021//integral component of membrane;GO:0031224//intrinsic component of membrane;GO:0016020//membrane;GO:0044425//membrane part;[F]GO:0043169//cation binding;GO:0046872//metal ion binding;GO:1901363//heterocyclic compound binding;GO:0016705//oxidoreductase activity, acting on paired donors, with incorporation or reduction of molecular oxygen;GO:0043167//ion binding;GO:0003824//catalytic …	cellular_component;molecular_function	[C]membrane;membrane part;[F]binding;catalytic activity;	-4.45406
Arahy.VU7K38	[C]GO:0031224//intrinsic component of membrane;GO:0016021//integral component of membrane;GO:0016020//membrane;GO:0044425//membrane part;[F]GO:1901363//heterocyclic compound binding;GO:0000166//nucleotide binding;GO:0140096//catalytic activity, acting on a protein;GO:0008144//drug binding;GO:0032553//ribonucleotide binding;GO:0032555//purine ribonucleotide binding;GO:0005524//ATP binding;GO:00305…	cellular_component;molecular_function	[C]membrane;membrane part;[F]binding;catalytic activity;	1.70936
Arahy.W19Z82	[C]GO:0005634//nucleus;GO:0043226//organelle;GO:0043231//intracellular membrane-bounded organelle;GO:0044424//intracellular part;GO:0044464//cell part;GO:0043229//intracellular organelle;GO:0005623//cell;GO:0043227//membrane-bounded organelle;GO:0005622//intracellular;[F]GO:1901363//heterocyclic compound binding;GO:0003677//DNA binding;GO:0003676//nucleic acid binding;GO:0140110//transcription re…	cellular_component;molecular_function	[C]organelle;cell;[F]binding;transcription regulator activity;	1.12959
Arahy.WTC06L	[C]GO:0005622//intracellular;GO:0005737//cytoplasm;GO:0044464//cell part;GO:0005623//cell;GO:0044424//intracellular part;[F]GO:0120013//intermembrane lipid transfer activity;GO:0005319//lipid transporter activity;GO:0005215//transporter activity;	cellular_component;molecular_function	[C]cell;[F]transporter activity;	1.53952
Arahy.WU9FE7	[C]GO:0031224//intrinsic component of membrane;GO:0044425//membrane part;GO:0016020//membrane;GO:0016021//integral component of membrane;[F]GO:0016301//kinase activity;GO:0003824//catalytic activity;GO:0016772//transferase activity, transferring phosphorus-containing groups;GO:0016740//transferase activity;	cellular_component;molecular_function	[C]membrane;membrane part;[F]catalytic activity;	1.36254
Arahy.X1AAWH	[C]GO:0031224//intrinsic component of membrane;GO:0016020//membrane;GO:0044425//membrane part;GO:0016021//integral component of membrane;[F]GO:0010277//chlorophyllide a oxygenase [overall] activity;GO:0051536//iron-sulfur cluster binding;GO:0016701//oxidoreductase activity, acting on single donors with incorporation of molecular oxygen;GO:0051537//2 iron, 2 sulfur cluster binding;GO:0004497//mono…	cellular_component;molecular_function	[C]membrane;membrane part;[F]catalytic activity;binding;	1.00194
Arahy.X3HSHJ	[C]GO:0016021//integral component of membrane;GO:0044425//membrane part;GO:0016020//membrane;GO:0031224//intrinsic component of membrane;[F]GO:0046906//tetrapyrrole binding;GO:0048037//cofactor binding;GO:0046872//metal ion binding;GO:0005488//binding;GO:0003824//catalytic activity;GO:0043169//cation binding;GO:0046914//transition metal ion binding;GO:0005506//iron ion binding;GO:0016705//oxidore…	cellular_component;molecular_function	[C]membrane;membrane part;[F]binding;catalytic activity;	3.80238
Arahy.X7C896	[C]GO:0016021//integral component of membrane;GO:0016020//membrane;GO:0031224//intrinsic component of membrane;GO:0044425//membrane part;[F]GO:0016491//oxidoreductase activity;GO:0003824//catalytic activity;GO:0009055//electron transfer activity;	cellular_component;molecular_function	[C]membrane;membrane part;[F]catalytic activity;	1.57495
Arahy.XJX4UN	[C]GO:0044425//membrane part;GO:0016021//integral component of membrane;GO:0031224//intrinsic component of membrane;GO:0016020//membrane;[F]GO:0022838//substrate-specific channel activity;GO:0005216//ion channel activity;GO:0015267//channel activity;GO:0022803//passive transmembrane transporter activity;GO:0022857//transmembrane transporter activity;GO:0015075//ion transmembrane transporter activ…	cellular_component;molecular_function	[C]membrane;membrane part;[F]transporter activity;	-1.48924
Arahy.Z544U3	[C]GO:0031224//intrinsic component of membrane;GO:0016020//membrane;GO:0044425//membrane part;GO:0016021//integral component of membrane;[F]GO:0046914//transition metal ion binding;GO:0046872//metal ion binding;GO:0005488//binding;GO:0005506//iron ion binding;GO:0043169//cation binding;GO:0043167//ion binding;	cellular_component;molecular_function	[C]membrane part;membrane;[F]binding;	-3.05746
Arahy.Z594AS	[C]GO:0044425//membrane part;GO:0031224//intrinsic component of membrane;GO:0016020//membrane;GO:0016021//integral component of membrane;[F]GO:0022890//inorganic cation transmembrane transporter activity;GO:0015079//potassium ion transmembrane transporter activity;GO:0015318//inorganic molecular entity transmembrane transporter activity;GO:0005215//transporter activity;GO:0022857//transmembrane t…	cellular_component;molecular_function	[C]membrane;membrane part;[F]transporter activity;	1.26925
Arahy.ZA2U1L	[C]GO:0031224//intrinsic component of membrane;GO:0044425//membrane part;GO:0016021//integral component of membrane;GO:0016020//membrane;[F]GO:0020037//heme binding;GO:0046872//metal ion binding;GO:0043167//ion binding;GO:0016491//oxidoreductase activity;GO:1901363//heterocyclic compound binding;GO:0046906//tetrapyrrole binding;GO:0097159//organic cyclic compound binding;GO:0003824//catalytic act…	cellular_component;molecular_function	[C]membrane;membrane part;[F]binding;catalytic activity;	1.2847
Arahy.ZG8JDM	[C]GO:0016020//membrane;GO:0044425//membrane part;GO:0016021//integral component of membrane;GO:0031224//intrinsic component of membrane;[F]GO:0022857//transmembrane transporter activity;GO:0005215//transporter activity;	cellular_component;molecular_function	[C]membrane;membrane part;[F]transporter activity;	-1.9606
Arahy.ZS9VWH	[C]GO:0005622//intracellular;GO:0043226//organelle;GO:0005634//nucleus;GO:0044424//intracellular part;GO:0043227//membrane-bounded organelle;GO:0044464//cell part;GO:0043229//intracellular organelle;GO:0043231//intracellular membrane-bounded organelle;GO:0005623//cell;[F]GO:0008270//zinc ion binding;GO:0046872//metal ion binding;GO:0046914//transition metal ion binding;GO:0043167//ion binding;GO:…	cellular_component;molecular_function	[C]organelle;cell;[F]binding;	1.13776
Arahy.03I27S	[P]GO:1903338//regulation of cell wall organization or biogenesis;GO:0050794//regulation of cellular process;GO:0009725//response to hormone;GO:0031323//regulation of cellular metabolic process;GO:2001141//regulation of RNA biosynthetic process;GO:0051252//regulation of RNA metabolic process;GO:0065007//biological regulation;GO:0030154//cell differentiation;GO:0033993//response to lipid;GO:000110…	cellular_component;molecular_function;biological_process	[C]cell;organelle;[P]developmental process;biological regulation;response to stimulus;cellular process;[F]binding;transcription regulator activity;	2.13254
Arahy.0A9D4I	[P]GO:0065007//biological regulation;GO:0007165//signal transduction;GO:0051716//cellular response to stimulus;GO:0007154//cell communication;GO:0050794//regulation of cellular process;GO:0007166//cell surface receptor signaling pathway;GO:0050896//response to stimulus;GO:0050789//regulation of biological process;GO:0023052//signaling;GO:0009987//cellular process;[C]GO:0005623//cell;GO:0071944//c…	cellular_component;molecular_function;biological_process	[C]membrane;cell;[P]signaling;biological regulation;cellular process;response to stimulus;[F]catalytic activity;binding;	-1.19365
Arahy.0MH239	[P]GO:0050789//regulation of biological process;GO:0065007//biological regulation;GO:0051716//cellular response to stimulus;GO:0006950//response to stress;GO:0050794//regulation of cellular process;GO:0007165//signal transduction;GO:0007154//cell communication;GO:0050896//response to stimulus;GO:0023052//signaling;GO:0009987//cellular process;GO:0006952//defense response;[C]GO:0005886//plasma mem…	cellular_component;molecular_function;biological_process	[C]cell;membrane;[P]cellular process;signaling;biological regulation;response to stimulus;[F]binding;	1.20869
Arahy.0U8PS9	[P]GO:0006790//sulfur compound metabolic process;GO:0006575//cellular modified amino acid metabolic process;GO:0009056//catabolic process;GO:0006518//peptide metabolic process;GO:0098754//detoxification;GO:0009404//toxin metabolic process;GO:1901564//organonitrogen compound metabolic process;GO:0006807//nitrogen compound metabolic process;GO:0006749//glutathione metabolic process;GO:0008152//meta…	cellular_component;molecular_function;biological_process	[C]cell;[P]detoxification;cellular process;response to stimulus;metabolic process;[F]catalytic activity;	-1.10596
Arahy.1IJJ7X	[P]GO:1901360//organic cyclic compound metabolic process;GO:0080090//regulation of primary metabolic process;GO:0010468//regulation of gene expression;GO:0044237//cellular metabolic process;GO:2001141//regulation of RNA biosynthetic process;GO:0043170//macromolecule metabolic process;GO:0050789//regulation of biological process;GO:0009987//cellular process;GO:0046483//heterocycle metabolic proces…	cellular_component;molecular_function;biological_process	[C]membrane;membrane part;cell;organelle;[P]metabolic process;biological regulation;cellular process;[F]binding;	-1.45263
Arahy.1UPR0X	[P]GO:0071824//protein-DNA complex subunit organization;GO:0022607//cellular component assembly;GO:0006325//chromatin organization;GO:0071840//cellular component organization or biogenesis;GO:0034728//nucleosome organization;GO:0034622//cellular macromolecular complex assembly;GO:0009987//cellular process;GO:0006323//DNA packaging;GO:0031497//chromatin assembly;GO:0071103//DNA conformation change…	cellular_component;molecular_function;biological_process	[C]macromolecular complex;organelle;organelle part;cell;[P]cellular component organization or biogenesis;cellular process;[F]binding;	1.0984
Arahy.21KVKL	[P]GO:0071704//organic substance metabolic process;GO:0034641//cellular nitrogen compound metabolic process;GO:0006725//cellular aromatic compound metabolic process;GO:0006139//nucleobase-containing compound metabolic process;GO:0016070//RNA metabolic process;GO:0008152//metabolic process;GO:0044237//cellular metabolic process;GO:1901360//organic cyclic compound metabolic process;GO:0090304//nucl…	cellular_component;molecular_function;biological_process	[C]cell;organelle;[P]cellular process;metabolic process;[F]binding;catalytic activity;	1.80623
Arahy.2GDU51	[P]GO:0080167//response to karrikin;GO:0071704//organic substance metabolic process;GO:0009628//response to abiotic stimulus;GO:1901576//organic substance biosynthetic process;GO:0050896//response to stimulus;GO:0008152//metabolic process;GO:0009813//flavonoid biosynthetic process;GO:0009812//flavonoid metabolic process;GO:0009058//biosynthetic process;[C]GO:0044464//cell part;GO:0005623//cell;GO…	cellular_component;molecular_function;biological_process	[C]organelle;cell;[P]metabolic process;response to stimulus;[F]catalytic activity;	3.69616
Arahy.32X8AD	[P]GO:0008152//metabolic process;GO:0034645//cellular macromolecule biosynthetic process;GO:0044267//cellular protein metabolic process;GO:0043604//amide biosynthetic process;GO:0010467//gene expression;GO:1901576//organic substance biosynthetic process;GO:0006807//nitrogen compound metabolic process;GO:0006412//translation;GO:0043170//macromolecule metabolic process;GO:0009059//macromolecule bio…	cellular_component;molecular_function;biological_process	[C]organelle;cell;macromolecular complex;cell part;[P]metabolic process;cellular process;[F]structural molecule activity;binding;	1.21839
Arahy.3F3WIY	[P]GO:0006457//protein folding;GO:0061077//chaperone-mediated protein folding;GO:0009987//cellular process;[C]GO:0044424//intracellular part;GO:0005622//intracellular;GO:0044464//cell part;GO:0005623//cell;GO:0005737//cytoplasm;[F]GO:0140096//catalytic activity, acting on a protein;GO:0005527//macrolide binding;GO:0003755//peptidyl-prolyl cis-trans isomerase activity;GO:0016853//isomerase activit…	cellular_component;molecular_function;biological_process	[C]cell;[P]cellular process;[F]catalytic activity;binding;	-2.5572
Arahy.3IGY6I	[P]GO:0055085//transmembrane transport;GO:0071702//organic substance transport;GO:0071705//nitrogen compound transport;GO:0051179//localization;GO:0006820//anion transport;GO:0003333//amino acid transmembrane transport;GO:1903825//organic acid transmembrane transport;GO:0006865//amino acid transport;GO:0098656//anion transmembrane transport;GO:0006810//transport;GO:0015849//organic acid transport…	cellular_component;molecular_function;biological_process	[C]membrane part;membrane;cell;[P]localization;[F]transporter activity;	-1.10992
Arahy.3Q2PIU	[P]GO:0006950//response to stress;GO:0009408//response to heat;GO:0043170//macromolecule metabolic process;GO:0044238//primary metabolic process;GO:0009628//response to abiotic stimulus;GO:0006807//nitrogen compound metabolic process;GO:0016485//protein processing;GO:1901564//organonitrogen compound metabolic process;GO:0050896//response to stimulus;GO:0009266//response to temperature stimulus;GO…	cellular_component;molecular_function;biological_process	[C]cell;organelle;[P]response to stimulus;metabolic process;[F]binding;	-1.31549
Arahy.407M44	[P]GO:0002084//protein depalmitoylation;GO:0009056//catabolic process;GO:0044238//primary metabolic process;GO:0071704//organic substance metabolic process;GO:0009057//macromolecule catabolic process;GO:1901564//organonitrogen compound metabolic process;GO:0044267//cellular protein metabolic process;GO:0043412//macromolecule modification;GO:0098734//macromolecule depalmitoylation;GO:0044237//cell…	cellular_component;molecular_function;biological_process	[C]cell;[P]metabolic process;cellular process;[F]catalytic activity;	-1.30211
Arahy.40LWFJ	[P]GO:0044267//cellular protein metabolic process;GO:0050896//response to stimulus;GO:0019538//protein metabolic process;GO:0006793//phosphorus metabolic process;GO:0035556//intracellular signal transduction;GO:0071704//organic substance metabolic process;GO:0023052//signaling;GO:0016310//phosphorylation;GO:1901564//organonitrogen compound metabolic process;GO:0009987//cellular process;GO:0036211…	cellular_component;molecular_function;biological_process	[C]cell;organelle;[P]metabolic process;cellular process;signaling;response to stimulus;biological regulation;[F]catalytic activity;binding;	2.82895
Arahy.411K7N	[P]GO:0051234//establishment of localization;GO:0009581//detection of external stimulus;GO:0051606//detection of stimulus;GO:0006811//ion transport;GO:0051179//localization;GO:0009582//detection of abiotic stimulus;GO:0006820//anion transport;GO:0009628//response to abiotic stimulus;GO:0009612//response to mechanical stimulus;GO:0050982//detection of mechanical stimulus;GO:0006810//transport;GO:0…	cellular_component;molecular_function;biological_process	[C]membrane;cell;membrane part;[P]localization;response to stimulus;[F]transporter activity;	-2.11532
Arahy.4U2MDP	[P]GO:0015893//drug transport;GO:0051234//establishment of localization;GO:0042221//response to chemical;GO:0051179//localization;GO:0006810//transport;GO:0050896//response to stimulus;GO:0042493//response to drug;GO:0006855//drug transmembrane transport;GO:0055085//transmembrane transport;[C]GO:0016021//integral component of membrane;GO:0044425//membrane part;GO:0016020//membrane;GO:0031224//int…	cellular_component;molecular_function;biological_process	[C]membrane part;membrane;[P]response to stimulus;localization;[F]transporter activity;	-1.8529
Arahy.4Z0PTL	[P]GO:0007017//microtubule-based process;GO:0006928//movement of cell or subcellular component;GO:0009987//cellular process;GO:0007018//microtubule-based movement;[C]GO:0044430//cytoskeletal part;GO:0099513//polymeric cytoskeletal fiber;GO:0099080//supramolecular complex;GO:0099512//supramolecular fiber;GO:0044464//cell part;GO:0005622//intracellular;GO:0043228//non-membrane-bounded organelle;GO:…	cellular_component;molecular_function;biological_process	[C]macromolecular complex;supramolecular complex;cell;organelle;organelle part;[P]cellular process;[F]catalytic activity;binding;	1.01919
Arahy.54XSGH	[P]GO:0090304//nucleic acid metabolic process;GO:0009987//cellular process;GO:0010468//regulation of gene expression;GO:0019438//aromatic compound biosynthetic process;GO:0009889//regulation of biosynthetic process;GO:1902680//positive regulation of RNA biosynthetic process;GO:0080090//regulation of primary metabolic process;GO:0097659//nucleic acid-templated transcription;GO:0044237//cellular me…	cellular_component;molecular_function;biological_process	[C]cell;organelle;[P]metabolic process;cellular process;biological regulation;[F]transcription regulator activity;binding;	-6.38195
Arahy.5AE9TD	[P]GO:0008152//metabolic process;[C]GO:0005622//intracellular;GO:0043227//membrane-bounded organelle;GO:0043226//organelle;GO:0044424//intracellular part;GO:0043231//intracellular membrane-bounded organelle;GO:0005623//cell;GO:0043229//intracellular organelle;GO:0044464//cell part;[F]GO:0003824//catalytic activity;GO:0080043//quercetin 3-O-glucosyltransferase activity;GO:0080044//quercetin 7-O-gl…	cellular_component;molecular_function;biological_process	[C]cell;organelle;[P]metabolic process;[F]catalytic activity;	3.27839
Arahy.5LBE6G	[P]GO:0080090//regulation of primary metabolic process;GO:0006725//cellular aromatic compound metabolic process;GO:0051171//regulation of nitrogen compound metabolic process;GO:2000112//regulation of cellular macromolecule biosynthetic process;GO:0046483//heterocycle metabolic process;GO:0006355//regulation of transcription, DNA-templated;GO:0010556//regulation of macromolecule biosynthetic proce…	cellular_component;molecular_function;biological_process	[C]organelle;cell;[P]cellular process;metabolic process;biological regulation;[F]binding;	1.05739
Arahy.5X1YG2	[P]GO:0007165//signal transduction;GO:0009987//cellular process;GO:0050896//response to stimulus;GO:0035556//intracellular signal transduction;GO:0050794//regulation of cellular process;GO:0065007//biological regulation;GO:0050789//regulation of biological process;GO:0007154//cell communication;GO:0051716//cellular response to stimulus;GO:0000160//phosphorelay signal transduction system;GO:002305…	cellular_component;molecular_function;biological_process	[C]cell;[P]biological regulation;signaling;cellular process;response to stimulus;[F]signal transducer activity;	3.92471
Arahy.669CET	[P]GO:0031326//regulation of cellular biosynthetic process;GO:0051239//regulation of multicellular organismal process;GO:0051253//negative regulation of RNA metabolic process;GO:2000028//regulation of photoperiodism, flowering;GO:0048571//long-day photoperiodism;GO:2000241//regulation of reproductive process;GO:1903507//negative regulation of nucleic acid-templated transcription;GO:1902679//negat…	cellular_component;molecular_function;biological_process	[C]organelle;cell;[P]response to stimulus;biological regulation;[F]binding;	2.77639
Arahy.68HMAV	[P]GO:0044237//cellular metabolic process;GO:0006073//cellular glucan metabolic process;GO:0010411//xyloglucan metabolic process;GO:0043170//macromolecule metabolic process;GO:0071555//cell wall organization;GO:0008152//metabolic process;GO:0045229//external encapsulating structure organization;GO:0005975//carbohydrate metabolic process;GO:0010383//cell wall polysaccharide metabolic process;GO:00…	cellular_component;molecular_function;biological_process	[C]cell;extracellular region;[P]cellular process;metabolic process;cellular component organization or biogenesis;[F]catalytic activity;	-3.1484
Arahy.6B1C4L	[P]GO:0043604//amide biosynthetic process;GO:0044249//cellular biosynthetic process;GO:1901564//organonitrogen compound metabolic process;GO:0006518//peptide metabolic process;GO:1901576//organic substance biosynthetic process;GO:0043170//macromolecule metabolic process;GO:0009058//biosynthetic process;GO:0044260//cellular macromolecule metabolic process;GO:0010467//gene expression;GO:0043043//pe…	cellular_component;molecular_function;biological_process	[C]macromolecular complex;organelle;cell part;cell;[P]metabolic process;cellular process;[F]binding;structural molecule activity;	-1.14662
Arahy.72AJJX	[P]GO:0007017//microtubule-based process;GO:0006928//movement of cell or subcellular component;GO:0007018//microtubule-based movement;GO:0009987//cellular process;[C]GO:0099081//supramolecular polymer;GO:0043226//organelle;GO:0005623//cell;GO:0043228//non-membrane-bounded organelle;GO:0005622//intracellular;GO:0099512//supramolecular fiber;GO:0005875//microtubule associated complex;GO:0044424//in…	cellular_component;molecular_function;biological_process	[C]supramolecular complex;organelle part;macromolecular complex;organelle;cell;[P]cellular process;[F]binding;catalytic activity;	-4.55749
Arahy.79WGU4	[P]GO:0050789//regulation of biological process;GO:0035556//intracellular signal transduction;GO:0023052//signaling;GO:0071704//organic substance metabolic process;GO:0050794//regulation of cellular process;GO:0009056//catabolic process;GO:0044238//primary metabolic process;GO:0007154//cell communication;GO:0007165//signal transduction;GO:0065007//biological regulation;GO:1901575//organic substan…	cellular_component;molecular_function;biological_process	[C]cell;[P]signaling;cellular process;response to stimulus;metabolic process;biological regulation;[F]signal transducer activity;catalytic activity;	-1.21282
Arahy.7AN2ZS	[P]GO:0005975//carbohydrate metabolic process;GO:0071554//cell wall organization or biogenesis;GO:0010411//xyloglucan metabolic process;GO:0044237//cellular metabolic process;GO:0016043//cellular component organization;GO:0010410//hemicellulose metabolic process;GO:0044264//cellular polysaccharide metabolic process;GO:0044238//primary metabolic process;GO:0005976//polysaccharide metabolic process…	cellular_component;molecular_function;biological_process	[C]cell;extracellular region;[P]metabolic process;cellular component organization or biogenesis;cellular process;[F]catalytic activity;	2.44706
Arahy.7SV8ZX	[P]GO:0046942//carboxylic acid transport;GO:0071705//nitrogen compound transport;GO:0006811//ion transport;GO:0006810//transport;GO:0015711//organic anion transport;GO:0055085//transmembrane transport;GO:0006865//amino acid transport;GO:0006820//anion transport;GO:0051234//establishment of localization;GO:0098656//anion transmembrane transport;GO:1905039//carboxylic acid transmembrane transport;G…	cellular_component;molecular_function;biological_process	[C]membrane part;membrane;[P]localization;[F]transporter activity;	-1.76255
Arahy.800HVB	[P]GO:0008152//metabolic process;[C]GO:0043231//intracellular membrane-bounded organelle;GO:0043229//intracellular organelle;GO:0043227//membrane-bounded organelle;GO:0043226//organelle;GO:0005623//cell;GO:0005622//intracellular;GO:0044464//cell part;GO:0044424//intracellular part;[F]GO:0080043//quercetin 3-O-glucosyltransferase activity;GO:0016740//transferase activity;GO:0016758//transferase ac…	cellular_component;molecular_function;biological_process	[C]cell;organelle;[P]metabolic process;[F]catalytic activity;	-6.7447
Arahy.83IFXD	[P]GO:0031323//regulation of cellular metabolic process;GO:0008152//metabolic process;GO:2000112//regulation of cellular macromolecule biosynthetic process;GO:0043170//macromolecule metabolic process;GO:0006139//nucleobase-containing compound metabolic process;GO:0044260//cellular macromolecule metabolic process;GO:0009058//biosynthetic process;GO:0097659//nucleic acid-templated transcription;GO:…	cellular_component;molecular_function;biological_process	[C]organelle;cell;[P]cellular process;metabolic process;biological regulation;[F]binding;	1.63346
Arahy.86T4WJ	[P]GO:0006807//nitrogen compound metabolic process;GO:1903506//regulation of nucleic acid-templated transcription;GO:0044260//cellular macromolecule metabolic process;GO:0051171//regulation of nitrogen compound metabolic process;GO:0009734//auxin-activated signaling pathway;GO:0009755//hormone-mediated signaling pathway;GO:0050896//response to stimulus;GO:0016070//RNA metabolic process;GO:0044237…	cellular_component;molecular_function;biological_process	[C]cell;organelle;[P]response to stimulus;signaling;metabolic process;cellular process;biological regulation;[F]binding;	1.597
Arahy.8A3KYS	[P]GO:0019438//aromatic compound biosynthetic process;GO:0019219//regulation of nucleobase-containing compound metabolic process;GO:0010557//positive regulation of macromolecule biosynthetic process;GO:0051171//regulation of nitrogen compound metabolic process;GO:0009891//positive regulation of biosynthetic process;GO:1903506//regulation of nucleic acid-templated transcription;GO:1903508//positiv…	cellular_component;molecular_function;biological_process	[C]cell;organelle;[P]metabolic process;biological regulation;cellular process;[F]transcription regulator activity;binding;	3.65723
Arahy.8C1MSJ	[P]GO:0006810//transport;GO:0051179//localization;GO:0051234//establishment of localization;[C]GO:0044425//membrane part;GO:0031224//intrinsic component of membrane;GO:0016020//membrane;GO:0016021//integral component of membrane;[F]GO:0016462//pyrophosphatase activity;GO:0016887//ATPase activity;GO:0008144//drug binding;GO:0005488//binding;GO:1901265//nucleoside phosphate binding;GO:0016787//hydr…	cellular_component;molecular_function;biological_process	[C]membrane;membrane part;[P]localization;[F]catalytic activity;binding;	-1.89507
Arahy.8IFR8Y	[P]GO:1901135//carbohydrate derivative metabolic process;GO:0051179//localization;GO:0034641//cellular nitrogen compound metabolic process;GO:0009150//purine ribonucleotide metabolic process;GO:0055086//nucleobase-containing small molecule metabolic process;GO:0006091//generation of precursor metabolites and energy;GO:0022900//electron transport chain;GO:0006725//cellular aromatic compound metabo…	cellular_component;molecular_function;biological_process	[C]cell;membrane;membrane part;organelle part;organelle;[P]localization;metabolic process;cellular process;[F]binding;catalytic activity;	-5.31367
Arahy.918II3	[P]GO:0043603//cellular amide metabolic process;GO:0032774//RNA biosynthetic process;GO:0016070//RNA metabolic process;GO:1901576//organic substance biosynthetic process;GO:0034641//cellular nitrogen compound metabolic process;GO:0019538//protein metabolic process;GO:0006807//nitrogen compound metabolic process;GO:0090304//nucleic acid metabolic process;GO:1901362//organic cyclic compound biosynt…	cellular_component;molecular_function;biological_process	[C]organelle;cell part;cell;macromolecular complex;[P]metabolic process;cellular process;[F]structural molecule activity;catalytic activity;binding;	-1.12603
Arahy.9L8CC3	[P]GO:0044249//cellular biosynthetic process;GO:0009058//biosynthetic process;GO:0019438//aromatic compound biosynthetic process;GO:0019748//secondary metabolic process;GO:0009987//cellular process;GO:0006637//acyl-CoA metabolic process;GO:0044550//secondary metabolite biosynthetic process;GO:1901568//fatty acid derivative metabolic process;GO:0044237//cellular metabolic process;GO:0051186//cofac…	cellular_component;molecular_function;biological_process	[C]cell;organelle;[P]metabolic process;cellular process;[F]catalytic activity;	-2.47419
Arahy.A796BP	[P]GO:0050778//positive regulation of immune response;GO:0015931//nucleobase-containing compound transport;GO:0000972//transcription-dependent tethering of RNA polymerase II gene DNA at nuclear periphery;GO:0071840//cellular component organization or biogenesis;GO:0051640//organelle localization;GO:0010033//response to organic substance;GO:0065007//biological regulation;GO:0017038//protein import…	cellular_component;molecular_function;biological_process	[C]membrane;organelle;organelle part;macromolecular complex;cell;[P]biological regulation;cellular process;signaling;cellular component organization or biogenesis;response to stimulus;localization;immune system process;[F]structural molecule activity;transporter activity;binding;	1.53224
Arahy.BT1F12	[P]GO:0009059//macromolecule biosynthetic process;GO:0034645//cellular macromolecule biosynthetic process;GO:0043603//cellular amide metabolic process;GO:0008152//metabolic process;GO:0071704//organic substance metabolic process;GO:0044260//cellular macromolecule metabolic process;GO:0043043//peptide biosynthetic process;GO:0044238//primary metabolic process;GO:0010467//gene expression;GO:0006518…	cellular_component;molecular_function;biological_process	[C]cell;organelle;cell part;macromolecular complex;[P]metabolic process;cellular process;[F]structural molecule activity;	1.17429
Arahy.BW9991	[P]GO:0034219//carbohydrate transmembrane transport;GO:0055085//transmembrane transport;GO:0035428//hexose transmembrane transport;GO:0008643//carbohydrate transport;GO:0071702//organic substance transport;GO:0006810//transport;GO:0008645//hexose transport;GO:0046323//glucose import;GO:0015749//monosaccharide transport;GO:0015758//glucose transport;GO:1905950//monosaccharide transmembrane transpo…	cellular_component;molecular_function;biological_process	[C]membrane;membrane part;[P]localization;[F]transporter activity;	-2.08774
Arahy.C5REQA	[P]GO:0036211//protein modification process;GO:0044238//primary metabolic process;GO:0009451//RNA modification;GO:0018130//heterocycle biosynthetic process;GO:0006399//tRNA metabolic process;GO:0019637//organophosphate metabolic process;GO:0009987//cellular process;GO:0051188//cofactor biosynthetic process;GO:0019720//Mo-molybdopterin cofactor metabolic process;GO:0034470//ncRNA processing;GO:000…	cellular_component;molecular_function;biological_process	[C]cell;[P]cellular process;metabolic process;[F]binding;catalytic activity;	1.10587
Arahy.CAS3GS	[P]GO:0008152//metabolic process;GO:0006629//lipid metabolic process;GO:0044238//primary metabolic process;GO:0071704//organic substance metabolic process;[C]GO:0016021//integral component of membrane;GO:0044425//membrane part;GO:0031224//intrinsic component of membrane;GO:0016020//membrane;[F]GO:0016787//hydrolase activity;GO:0003824//catalytic activity;	cellular_component;molecular_function;biological_process	[C]membrane part;membrane;[P]metabolic process;[F]catalytic activity;	-1.75108
[truncated: 876 more rows]

## Sheet: Leaf
Table S3 GO classification of DEGs in leaf
[truncated: 1,717 more rows]
