# Supplementary material for: Transcriptome profiling provides insights into molecular mechanism in Peanut semi-dwarf mutant
Source: BMC Genomics. 2020 Mar 5;21:211. doi: 10.1186/s12864-020-6614-0 (PMC7059693; doi:10.1186/s12864-020-6614-0)
Supplement: Supplementary file 7 — Additional file 7 Table S4. The top 20 enriched GO terms of DEGs in stem and leaf. [file 12864_2020_6614_MOESM7_ESM.xlsx]

## Sheet: Stem
Table S4 The top 20 enriched GO terms of DEGs in stem
GO Term ID	GO Term	Level 1	Level 2	Term Candidate Gene Num	Total Candidate Gene Num	Term Gene Num	Total Gene Num	Rich Ratio	P value	Q value
GO:0016491	oxidoreductase activity	molecular_function	catalytic activity	289	1443	2635	21526	0.200277	1.78223e-18	4.08845e-15
GO:0005576	extracellular region	cellular_component	extracellular region	89	1058	573	17784	0.084121	4.4846e-17	3.42922e-14
GO:0019748	secondary metabolic process	biological_process	metabolic process	44	929	159	14429	0.0473628	4.3613e-17	3.42922e-14
GO:0009698	phenylpropanoid metabolic process	biological_process	cellular process	24	929	62	14429	0.0258342	1.77734e-13	1.0193e-10
GO:0071554	cell wall organization or biogenesis	biological_process	cellular process	81	929	570	14429	0.0871905	9.08529e-12	4.16833e-09
GO:0009808	lignin metabolic process	biological_process	cellular process	19	929	48	14429	0.0204521	3.76458e-11	1.43933e-08
GO:0048046	apoplast	cellular_component	extracellular region	30	1058	133	17784	0.0283554	1.73664e-10	5.69122e-08
GO:0046271	phenylpropanoid catabolic process	biological_process	cellular process	17	929	45	14429	0.0182992	9.64047e-10	2.45725e-07
GO:0046274	lignin catabolic process	biological_process	cellular process	17	929	45	14429	0.0182992	9.64047e-10	2.45725e-07
GO:0005976	polysaccharide metabolic process	biological_process	metabolic process	69	929	500	14429	0.0742734	1.23007e-09	2.82178e-07
GO:0016682	oxidoreductase activity, acting on diphenols and related substances as donors, oxygen as acceptor	molecular_function	catalytic activity	19	1443	56	21526	0.013167	1.73095e-09	3.53551e-07
GO:0052716	hydroquinone:oxygen oxidoreductase activity	molecular_function	catalytic activity	17	1443	45	21526	0.011781	1.84944e-09	3.53551e-07
GO:0051213	dioxygenase activity	molecular_function	catalytic activity	33	1443	156	21526	0.022869	2.88296e-09	5.08732e-07
GO:0046906	tetrapyrrole binding	molecular_function	binding	81	1443	619	21526	0.0561331	5.18582e-09	8.49734e-07
GO:0020037	heme binding	molecular_function	binding	73	1443	537	21526	0.0505891	5.97004e-09	9.13018e-07
GO:0044262	cellular carbohydrate metabolic process	biological_process	cellular process	55	929	381	14429	0.0592034	1.28394e-08	1.84084e-06
GO:0005506	iron ion binding	molecular_function	binding	65	1443	466	21526	0.045045	1.50181e-08	2.02656e-06
GO:0071555	cell wall organization	biological_process	cellular component organization or biogenesis	63	929	470	14429	0.0678149	2.05111e-08	2.61402e-06
GO:0042737	drug catabolic process	biological_process	cellular process	51	929	347	14429	0.0548977	2.40942e-08	2.90905e-06
GO:0005975	carbohydrate metabolic process	biological_process	metabolic process	136	929	1338	14429	0.146394	3.11989e-08	3.57851e-06

## Sheet: Leaf
Table S4 The top 20 enriched GO terms of DEGs in leaf
GO Term ID	GO Term	Level 1	Level 2	Term Candidate Gene Num	Total Candidate Gene Num	Term Gene Num	Total Gene Num	Rich Ratio	P value	Q value
GO:0071554	cell wall organization or biogenesis	biological_process	cellular process	110	939	570	14429	0.117146	6.93158e-26	1.51247e-22
GO:0071555	cell wall organization	biological_process	cellular component organization or biogenesis	90	939	470	14429	0.0958466	4.95238e-21	5.40304e-18
GO:0005618	cell wall	cellular_component	cell	74	1150	344	17784	0.0643478	1.67728e-20	8.21063e-18
GO:0030312	external encapsulating structure	cellular_component	cell	74	1150	344	17784	0.0643478	1.67728e-20	8.21063e-18
GO:0045229	external encapsulating structure organization	biological_process	cellular component organization or biogenesis	90	939	479	14429	0.0958466	1.88145e-20	8.21063e-18
GO:0005576	extracellular region	cellular_component	extracellular region	99	1150	573	17784	0.086087	1.08966e-19	3.96273e-17
GO:0016798	hydrolase activity, acting on glycosyl bonds	molecular_function	catalytic activity	108	1388	721	21526	0.0778098	1.23513e-16	3.85009e-14
GO:0071944	cell periphery	cellular_component	cell	188	1150	1615	17784	0.163478	3.06754e-16	8.36672e-14
GO:0004553	hydrolase activity, hydrolyzing O-glycosyl compounds	molecular_function	catalytic activity	99	1388	684	21526	0.0713256	2.27995e-14	5.52762e-12
GO:0071669	plant-type cell wall organization or biogenesis	biological_process	cellular process	38	939	142	14429	0.0404686	2.85338e-14	6.22608e-12
GO:0005975	carbohydrate metabolic process	biological_process	metabolic process	157	939	1338	14429	0.167199	6.11028e-14	1.21206e-11
GO:0019748	secondary metabolic process	biological_process	metabolic process	38	939	159	14429	0.0404686	1.3588e-12	2.47075e-10
GO:0009664	plant-type cell wall organization	biological_process	cellular component organization or biogenesis	28	939	97	14429	0.029819	9.75478e-12	1.6373e-09
GO:0003824	catalytic activity	molecular_function	catalytic activity	980	1388	13530	21526	0.706052	2.11607e-10	3.29804e-08
GO:0042546	cell wall biogenesis	biological_process	cellular component organization or biogenesis	31	939	134	14429	0.0330138	3.8249e-10	5.56396e-08
GO:0046527	glucosyltransferase activity	molecular_function	catalytic activity	44	1388	259	21526	0.0317003	3.27014e-09	4.45965e-07
GO:0009808	lignin metabolic process	biological_process	cellular process	17	939	48	14429	0.0181044	3.62899e-09	4.65791e-07
GO:0016020	membrane	cellular_component	membrane	730	1150	9851	17784	0.634783	5.47861e-09	6.29175e-07
GO:0048046	apoplast	cellular_component	extracellular region	29	1150	133	17784	0.0252174	5.46918e-09	6.29175e-07
GO:0009698	phenylpropanoid metabolic process	biological_process	cellular process	19	939	62	14429	0.0202343	7.02536e-09	7.66467e-07
