# Supplementary material for: Transcriptome profiling provides insights into molecular mechanism in Peanut semi-dwarf mutant
Source: BMC Genomics. 2020 Mar 5;21:211. doi: 10.1186/s12864-020-6614-0 (PMC7059693; doi:10.1186/s12864-020-6614-0)
Supplement: Supplementary file 8 — Additional file 8 Table S5. The top 20 enriched KEGG pathways of DEGs in stem and leaf. [file 12864_2020_6614_MOESM8_ESM.xlsx]

## Sheet: Stem
Table S5 The top 20 enriched KEGG pathways of DEGs in stem
Pathway ID	Pathway Name	Level 1	Level 2	Term Candidate Gene Num	Total Candidate Gene Num	Term Gene Num	Total Gene Num	Rich Ratio	P value	Q value
ko00940	Phenylpropanoid biosynthesis	Metabolism	Biosynthesis of other secondary metabolites	122	1670	1066	27625	0.0730539	6.94291e-12	4.54761e-10
ko00909	Sesquiterpenoid and triterpenoid biosynthesis	Metabolism	Metabolism of terpenoids and polyketides	31	1670	127	27625	0.0185629	1.62238e-11	7.0844e-10
ko00941	Flavonoid biosynthesis	Metabolism	Biosynthesis of other secondary metabolites	49	1670	329	27625	0.0293413	5.05393e-09	1.65516e-07
ko00902	Monoterpenoid biosynthesis	Metabolism	Metabolism of terpenoids and polyketides	15	1670	47	27625	0.00898204	5.89465e-08	1.5444e-06
ko00591	Linoleic acid metabolism	Metabolism	Lipid metabolism	28	1670	167	27625	0.0167665	8.68567e-07	1.89637e-05
ko00905	Brassinosteroid biosynthesis	Metabolism	Metabolism of terpenoids and polyketides	10	1670	29	27625	0.00598802	4.39655e-06	8.22784e-05
ko00943	Isoflavonoid biosynthesis	Metabolism	Biosynthesis of other secondary metabolites	21	1670	117	27625	0.0125749	6.57617e-06	0.000107685
ko04626	Plant-pathogen interaction	Organismal Systems	Environmental adaptation	145	1670	1693	27625	0.0868263	1.21198e-05	0.00017641
ko00944	Flavone and flavonol biosynthesis	Metabolism	Biosynthesis of other secondary metabolites	11	1670	41	27625	0.00658683	2.22911e-05	0.000292013
ko00073	Cutin, suberine and wax biosynthesis	Metabolism	Lipid metabolism	26	1670	188	27625	0.0155689	6.93827e-05	0.000826285
ko00592	alpha-Linolenic acid metabolism	Metabolism	Lipid metabolism	26	1670	202	27625	0.0155689	0.000226919	0.0024772
ko04016	MAPK signaling pathway - plant	Environmental Information Processing	Signal transduction	125	1670	1518	27625	0.0748503	0.00025615	0.0025812
ko00380	Tryptophan metabolism	Metabolism	Amino acid metabolism	40	1670	372	27625	0.0239521	0.000313154	0.0027774
ko00904	Diterpenoid biosynthesis	Metabolism	Metabolism of terpenoids and polyketides	23	1670	173	27625	0.0137725	0.000318022	0.0027774
ko00900	Terpenoid backbone biosynthesis	Metabolism	Metabolism of terpenoids and polyketides	27	1670	225	27625	0.0161677	0.000538256	0.00440697
ko04075	Plant hormone signal transduction	Environmental Information Processing	Signal transduction	127	1670	1599	27625	0.0760479	0.000936558	0.00721701
ko00590	Arachidonic acid metabolism	Metabolism	Lipid metabolism	21	1670	170	27625	0.0125749	0.00147336	0.0107228
ko00460	Cyanoamino acid metabolism	Metabolism	Metabolism of other amino acids	35	1670	352	27625	0.0209581	0.00274457	0.0179769
ko00195	Photosynthesis	Metabolism	Energy metabolism	34	1670	344	27625	0.0203593	0.00343593	0.0214337
ko00901	Indole alkaloid biosynthesis	Metabolism	Biosynthesis of other secondary metabolites	20	1670	172	27625	0.011976	0.0038297	0.0228041

## Sheet: Leaf
Table S5 The top 20 enriched KEGG pathways of DEGs in leaf
Pathway ID	Pathway Name	Level 1	Level 2	Term Candidate Gene Num	Total Candidate Gene Num	Term Gene Num	Total Gene Num	Rich Ratio	P value	Q value
ko04626	Plant-pathogen interaction	Organismal Systems	Environmental adaptation	271	1728	1693	27625	0.156829	7.00559e-49	9.17732e-47
ko04016	MAPK signaling pathway - plant	Environmental Information Processing	Signal transduction	171	1728	1518	27625	0.0989583	2.72307e-14	1.78361e-12
ko00940	Phenylpropanoid biosynthesis	Metabolism	Biosynthesis of other secondary metabolites	126	1728	1066	27625	0.0729167	3.41391e-12	1.49074e-10
ko00943	Isoflavonoid biosynthesis	Metabolism	Biosynthesis of other secondary metabolites	27	1728	117	27625	0.015625	2.60959e-09	8.54641e-08
ko00941	Flavonoid biosynthesis	Metabolism	Biosynthesis of other secondary metabolites	49	1728	329	27625	0.0283565	1.49941e-08	3.92846e-07
ko00603	Glycosphingolipid biosynthesis - globo and isoglobo series	Metabolism	Glycan biosynthesis and metabolism	12	1728	48	27625	0.00694444	2.91582e-05	0.000636621
ko00601	Glycosphingolipid biosynthesis - lacto and neolacto series	Metabolism	Glycan biosynthesis and metabolism	7	1728	17	27625	0.00405093	4.12225e-05	0.000771449
ko00511	Other glycan degradation	Metabolism	Glycan biosynthesis and metabolism	34	1728	266	27625	0.0196759	6.14168e-05	0.0010057
ko00460	Cyanoamino acid metabolism	Metabolism	Metabolism of other amino acids	40	1728	352	27625	0.0231481	0.000199464	0.00261298
ko00901	Indole alkaloid biosynthesis	Metabolism	Biosynthesis of other secondary metabolites	24	1728	172	27625	0.0138889	0.000188315	0.00261298
ko00591	Linoleic acid metabolism	Metabolism	Lipid metabolism	23	1728	167	27625	0.0133102	0.000307495	0.00313
ko00905	Brassinosteroid biosynthesis	Metabolism	Metabolism of terpenoids and polyketides	8	1728	29	27625	0.00462963	0.000302394	0.00313
ko04075	Plant hormone signal transduction	Environmental Information Processing	Signal transduction	134	1728	1599	27625	0.0775463	0.000310611	0.00313
ko00073	Cutin, suberine and wax biosynthesis	Metabolism	Lipid metabolism	24	1728	188	27625	0.0138889	0.00070887	0.006633
ko00561	Glycerolipid metabolism	Metabolism	Lipid metabolism	53	1728	543	27625	0.0306713	0.000922751	0.00805869
ko00500	Starch and sucrose metabolism	Metabolism	Carbohydrate metabolism	100	1728	1175	27625	0.0578704	0.0010711	0.00838797
ko00564	Glycerophospholipid metabolism	Metabolism	Lipid metabolism	42	1728	408	27625	0.0243056	0.00108851	0.00838797
ko00040	Pentose and glucuronate interconversions	Metabolism	Carbohydrate metabolism	60	1728	664	27625	0.0347222	0.00278003	0.0191675
ko00531	Glycosaminoglycan degradation	Metabolism	Glycan biosynthesis and metabolism	24	1728	207	27625	0.0138889	0.00266078	0.0191675
ko00604	Glycosphingolipid biosynthesis - ganglio series	Metabolism	Glycan biosynthesis and metabolism	19	1728	156	27625	0.0109954	0.00411065	0.0269247
