# Supplementary material for: Transcriptome profiling provides insights into molecular mechanism in Peanut semi-dwarf mutant
Source: BMC Genomics. 2020 Mar 5;21:211. doi: 10.1186/s12864-020-6614-0 (PMC7059693; doi:10.1186/s12864-020-6614-0)
Supplement: Supplementary file 9 — Additional file 9 Table S6. Validation of RNA-seq results via qRT-PCR. [file 12864_2020_6614_MOESM9_ESM.xlsx]

## Sheet: Table S6
Table S6 Validation of RNA-seq results via qRT-PCR
Gene ID	Stem		Leaf		Nr Annotation
	RNA-seq	qRT-PCR	RNA-seq	qRT-PCR
Arahy.MA1Z2D	-9.35469	-8.46477	-3.98971	-1.75253	cytochrome P450 90B1
Arahy.SPI7HB	-8.41772	-8.16387	-7.30291	-2.42924	BES1/BZR1 homolog protein 2
Arahy.2031JR	-2.40792	-4.62867	2.90811	3.21678	transcription factor PRE6
Arahy.VDH4YT	-1.09158	-2.36918	1.92002	2.74808	gibberellin-regulated protein 4
Arahy.G43XWA	-6.32196	-5.5018	-6.63277	-2.16866	protein SHORT INTERNODES-like
Arahy.6F5CM0	-1.23286	-5.8134	1.15502	1.98237	expansin-A6
Arahy.FH44NZ	-1.34906	-2.20645	-1.0376	-1.47531	ABC transporter B family member 11
Arahy.8QDS1I	-2.12126	-3.47158	1.18382	1.48137	auxin-induced protein AUX22-like
Arahy.6SHE48	-1.25276	-2.72137	1.64999	1.48263	gibberellin-regulated protein 6 isoform X1
Arahy.TI8LFW	-1.81177	-2.65357	-2.05552	-1.54361	cytochrome P450 71A1
