# Supplementary material for: Transcriptome profiling provides insights into molecular mechanism in Peanut semi-dwarf mutant
Source: BMC Genomics. 2020 Mar 5;21:211. doi: 10.1186/s12864-020-6614-0 (PMC7059693; doi:10.1186/s12864-020-6614-0)
Supplement: Supplementary file 10 — Additional file 10 Table S7. Primers for qRT-PCR analysis. [file 12864_2020_6614_MOESM10_ESM.xlsx]

## Sheet: Table S7
Table S7 Primers for qRT-PCR analysis
Gene ID	Primer Sequence （5'-3'）
	Forward	Reverse
Arahy.MA1Z2D	GCCTTATTCTGCTACCACCA	CACTCAAACAATTTCCCTTCGT
Arahy.SPI7HB	TTTGCTGTTTCCAGTTTCCAC	CTACCGTCAAGTTACCCTCTC
Arahy.2031JR	TTATGTCTAGCAGAAGGTCAAGG	GTTGCATGTCTCTTGTAGAACC
Arahy.VDH4YT	GACAACAAGAGCCAATATGGAC	CAAAGGCACTTCCTACAACAC
Arahy.G43XWA	CTTCTTGCTGCTGATGTTCC	CATACTCGTCTTCTGTGTCGT
Arahy.6F5CM0	CACTATACAACGATGGCTTCAG	GTTTGTGGCGGTTATTAGTATGG
Arahy.FH44NZ	GCAAGAGCCATAGTTAAGAATCC	TAGATAGCCTATGTGCCACC
Arahy.8QDS1I	AGGGATACTCTGAGTTAGCCT	GAACATCTCCAACAAGCATCC
Arahy.6SHE48	TCAATCCTCCTTGTCCTTGTC	CAAATCCCTTAAACCACAGGAG
Arahy.TI8LFW	TTCAAGAAGATGCTGGACGA	GCTTTCCTCCTCTCAATGTG
Arahy.AhActin	GTCATCGTCATCCTCTTCTC	CATTCCTGTTCCATTGTCAC
